# Supplementary material for: Optimal switching between geocentric and egocentric strategies in navigation
Source: R Soc Open Sci. 2016 Jul 27;3(7):160128. doi: 10.1098/rsos.160128 (PMC4968461; doi:10.1098/rsos.160128)
Supplement: File: Supplementary Material Nav-Proc_Royal_Soc_B_Supp.pdf Description: Manipulation of the Lambert W-funciton. [file rsos160128supp1.zip]

Archive with 52 entries (51 files):
- fig1.pdf
- __MACOSX/
- __MACOSX/._fig1.pdf
- fig2.pdf
- __MACOSX/._fig2.pdf
- fig3.pdf
- __MACOSX/._fig3.pdf
- fig4.pdf
- __MACOSX/._fig4.pdf
- Nav-Proc_Royal_Soc_OS.aux
- __MACOSX/._Nav-Proc_Royal_Soc_OS.aux
- Nav-Proc_Royal_Soc_OS.bbl
- __MACOSX/._Nav-Proc_Royal_Soc_OS.bbl
- Nav-Proc_Royal_Soc_OS.blg
- __MACOSX/._Nav-Proc_Royal_Soc_OS.blg
- Nav-Proc_Royal_Soc_OS.fdb_latexmk
- Nav-Proc_Royal_Soc_OS.fls
- Nav-Proc_Royal_Soc_OS.log
- __MACOSX/._Nav-Proc_Royal_Soc_OS.log
- Nav-Proc_Royal_Soc_OS.out
- __MACOSX/._Nav-Proc_Royal_Soc_OS.out
- Nav-Proc_Royal_Soc_OS.pdf
- __MACOSX/._Nav-Proc_Royal_Soc_OS.pdf
- Nav-Proc_Royal_Soc_OS.synctex.gz
- Nav-Proc_Royal_Soc_OS.tex
- __MACOSX/._Nav-Proc_Royal_Soc_OS.tex
- Nav-Proc_Royal_Soc_OS_Supp.aux
- __MACOSX/._Nav-Proc_Royal_Soc_OS_Supp.aux
- Nav-Proc_Royal_Soc_OS_Supp.log
- __MACOSX/._Nav-Proc_Royal_Soc_OS_Supp.log
- Nav-Proc_Royal_Soc_OS_Supp.pdf
- __MACOSX/._Nav-Proc_Royal_Soc_OS_Supp.pdf
- Nav-Proc_Royal_Soc_OS_Supp.synctex.gz
- __MACOSX/._Nav-Proc_Royal_Soc_OS_Supp.synctex.gz
- Nav-Proc_Royal_Soc_OS_Supp.tex
- __MACOSX/._Nav-Proc_Royal_Soc_OS_Supp.tex
- Nav-Proc_Royal_Soc_OS_SuppNotes.bib
- __MACOSX/._Nav-Proc_Royal_Soc_OS_SuppNotes.bib
- Nav-Proc_Royal_Soc_OSNotes.bib
- __MACOSX/._Nav-Proc_Royal_Soc_OSNotes.bib
- openaccesslogo_bw.pdf
- __MACOSX/._openaccesslogo_bw.pdf
- OPENSCIENCE.pdf
- __MACOSX/._OPENSCIENCE.pdf
- RS_crossmark_logo.pdf
- __MACOSX/._RS_crossmark_logo.pdf
- rsos.cls
- __MACOSX/._rsos.cls
- RSOS_Pubs_Logo_Line_CMYK.pdf
- __MACOSX/._RSOS_Pubs_Logo_Line_CMYK.pdf
- Xbib.bib
- __MACOSX/._Xbib.bib
