# Supplementary material for: Optimal switching between geocentric and egocentric strategies in navigation
Source: R Soc Open Sci. 2016 Jul 27;3(7):160128. doi: 10.1098/rsos.160128 (PMC4968461; doi:10.1098/rsos.160128)
Supplement: File: Supplementary Material Nav-Proc_Royal_Soc_B_Supp.pdf Description: Manipulation of the Lambert W-funciton. [file rsos160128supp1.zip › Nav-Proc_Royal_Soc_OS.aux]

\relax 
\providecommand\hyper@newdestlabel[2]{}
\providecommand\HyperFirstAtBeginDocument{\AtBeginDocument}
\HyperFirstAtBeginDocument{\ifx\hyper@anchor\@undefined
\global\let\oldcontentsline\contentsline
\gdef\contentsline#1#2#3#4{\oldcontentsline{#1}{#2}{#3}}
\global\let\oldnewlabel\newlabel
\gdef\newlabel#1#2{\newlabelxx{#1}#2}
\gdef\newlabelxx#1#2#3#4#5#6{\oldnewlabel{#1}{{#2}{#3}}}
\AtEndDocument{\ifx\hyper@anchor\@undefined
\let\contentsline\oldcontentsline
\let\newlabel\oldnewlabel
\fi}
\fi}
\global\let\hyper@last\relax 
\gdef\HyperFirstAtBeginDocument#1{#1}
\providecommand\HyField@AuxAddToFields[1]{}
\providecommand\HyField@AuxAddToCoFields[2]{}
\select@language{english}
\@writefile{toc}{\select@language{english}}
\@writefile{lof}{\select@language{english}}
\@writefile{lot}{\select@language{english}}
\citation{Warrant:2010fc,Anonymous:1995uq,Wiltschko:2005fz,Papastamatiou:2011bf,Anonymous:Ljb2qPKE,Vergassola:2007dj}
\citation{Wood:2008wu,Quadrelli:2015dr}
\citation{Byrne:2011fu}
\citation{Warrant:2010fc}
\citation{Baird:2012vn}
\citation{Baird:2012vn}
\citation{Cheung:2007hna}
\citation{Baird:2012vn}
\citation{Codling:2008bm}
\citation{Dungbeetledance:OHCsRDNZ}
\citation{Dungbeetledance:OHCsRDNZ}
\citation{Baird:2012vn}
\citation{Baird:2012vn}
\citation{Baird:2012vn}
\@writefile{toc}{\contentsline {section}{\numberline {1}Introduction}{2}{section.1}}
\@writefile{toc}{\contentsline {section}{\numberline {2}Mathematical Model}{2}{section.2}}
\@writefile{lof}{\contentsline {figure}{\numberline {1}{\ignorespaces Caption for LOF}}{3}{figure.1}}
\newlabel{fig_model1}{{1}{3}{Caption for LOF}{figure.1}{}}
\@writefile{lof}{\contentsline {figure}{\numberline {2}{\ignorespaces A) Examples of trajectories obtained via random walk simulations with fixed reorientation interval. Different realizations are shown in different colors, and reorientation points are shown as empty circles. The origin is marked with a black square. $\theta ^*=\pi /12$, $N=100$ and $n=20$. B) CRWs of $n=20$ steps and $\theta ^*=\pi /12$. Each realization is shown in a different shade of blue. The area accessible to the agent between reorientation events is shown as a circular sector. C) The entire walk is described as a BRW with step size and turning angles defined by the CRW statistics.}}{3}{figure.2}}
\newlabel{fig_model2}{{2}{3}{A) Examples of trajectories obtained via random walk simulations with fixed reorientation interval. Different realizations are shown in different colors, and reorientation points are shown as empty circles. The origin is marked with a black square. $\theta ^*=\pi /12$, $N=100$ and $n=20$. B) CRWs of $n=20$ steps and $\theta ^*=\pi /12$. Each realization is shown in a different shade of blue. The area accessible to the agent between reorientation events is shown as a circular sector. C) The entire walk is described as a BRW with step size and turning angles defined by the CRW statistics}{figure.2}{}}
\citation{Codling:2008bm}
\citation{Benichou:2007jt,Moreau:2009hl,Evans:2011jo,Evans:2011el}
\newlabel{eq:cost}{{2.1}{4}{Mathematical Model}{equation.2.1}{}}
\@writefile{toc}{\contentsline {section}{\numberline {3}Analysis of Model and Results}{4}{section.3}}
\@writefile{toc}{\contentsline {subsection}{\numberline {(a)}Regular Reorientation}{4}{subsection.3.1}}
\citation{Codling:2008bm}
\citation{Cheung:2007hna}
\citation{Cheung:2007hna}
\@writefile{lof}{\contentsline {figure}{\numberline {3}{\ignorespaces Cost function vs.~$n$, for simulations with $5000$ different realizations, $N=1000$. The curves are colored according to their $\theta ^*$ value (see legend). Theoretical prediction shown as solid lines, and numerical values obtained via simulations shown as open circles. B) Loglog plot of $n^{opt}(\theta ^*)$ vs.~$\theta ^*$ derived from both the theoretical prediction (red solid line), and simulations (open circles).}}{5}{figure.3}}
\newlabel{fig_cost_sim_and_th}{{3}{5}{Cost function vs.~$n$, for simulations with $5000$ different realizations, $N=1000$. The curves are colored according to their $\theta ^*$ value (see legend). Theoretical prediction shown as solid lines, and numerical values obtained via simulations shown as open circles. B) Loglog plot of $n^{opt}(\theta ^*)$ vs.~$\theta ^*$ derived from both the theoretical prediction (red solid line), and simulations (open circles)}{figure.3}{}}
\newlabel{eq:RCRW2}{{3.1}{5}{Regular Reorientation}{equation.3.1}{}}
\newlabel{eq:RCRWx}{{3.2}{5}{Regular Reorientation}{equation.3.2}{}}
\newlabel{eq:thetaCRW}{{3.3}{5}{Regular Reorientation}{equation.3.3}{}}
\citation{Hansen:2006gz}
\newlabel{eq:wideeq}{{3.7}{6}{Regular Reorientation}{equation.3.7}{}}
\newlabel{eq:wideeq}{{3.8}{6}{Regular Reorientation}{equation.3.8}{}}
\newlabel{eq:opt_n}{{3.9}{6}{Regular Reorientation}{equation.3.9}{}}
\@writefile{toc}{\contentsline {subsection}{\numberline {(b)}Dynamic Reorientation}{6}{subsection.3.2}}
\citation{MartinezGarcia:2013kh}
\@writefile{lof}{\contentsline {figure}{\numberline {4}{\ignorespaces {Optimal strategies in stochastic navigation. (A) Optimal activation angle $\theta _a$ and attention span $\tau $. B) The optimal mean reorientation interval, $<n>$, vs.~$\tau $. Left and right panels, summarize the effect of $\theta ^*$, and $\epsilon _d$, respectively on $\theta _a, \tau $. Each point in the scatter plots corresponds to a set of parameters controlled by the agent or the environment, as summarized in Fig.~1. Color scale corresponds to the attention error amplification, $A$. Solid lines created using a Gaussian filter over the scatter points as shown in legend. $N=100$; $\lambda _{CMA} = 10$ (population size per generation).}}}{7}{figure.4}}
\newlabel{fig_cma}{{4}{7}{Optimal strategies in stochastic navigation. (A) Optimal activation angle $\theta _a$ and attention span $\tau $. B) The optimal mean reorientation interval, $<n>$, vs.~$\tau $. Left and right panels, summarize the effect of $\theta ^*$, and $\epsilon _d$, respectively on $\theta _a, \tau $. Each point in the scatter plots corresponds to a set of parameters controlled by the agent or the environment, as summarized in Fig.~1. Color scale corresponds to the attention error amplification, $A$. Solid lines created using a Gaussian filter over the scatter points as shown in legend. $N=100$; $\lambda _{CMA} = 10$ (population size per generation)}{figure.4}{}}
\@writefile{toc}{\contentsline {section}{\numberline {4}Discussion}{7}{section.4}}
\bibstyle{vancouver}
\bibdata{Xbib}
\bibcite{Warrant:2010fc}{1}
\bibcite{Anonymous:1995uq}{2}
\bibcite{Wiltschko:2005fz}{3}
\bibcite{Papastamatiou:2011bf}{4}
\bibcite{Anonymous:Ljb2qPKE}{5}
\bibcite{Vergassola:2007dj}{6}
\bibcite{Wood:2008wu}{7}
\bibcite{Quadrelli:2015dr}{8}
\@writefile{toc}{\contentsline {section}{References}{8}{section*.6}}
\bibcite{Byrne:2011fu}{9}
\bibcite{Baird:2012vn}{10}
\bibcite{Cheung:2007hna}{11}
\bibcite{Codling:2008bm}{12}
\bibcite{Dungbeetledance:OHCsRDNZ}{13}
\bibcite{Benichou:2007jt}{14}
\bibcite{Moreau:2009hl}{15}
\bibcite{Evans:2011jo}{16}
\bibcite{Evans:2011el}{17}
\bibcite{Hansen:2006gz}{18}
\bibcite{MartinezGarcia:2013kh}{19}
\newlabel{LastPage}{{9}{9}}
