# Supplementary material for: Optimal switching between geocentric and egocentric strategies in navigation
Source: R Soc Open Sci. 2016 Jul 27;3(7):160128. doi: 10.1098/rsos.160128 (PMC4968461; doi:10.1098/rsos.160128)
Supplement: File: Supplementary Material Nav-Proc_Royal_Soc_B_Supp.pdf Description: Manipulation of the Lambert W-funciton. [file rsos160128supp1.zip › Nav-Proc_Royal_Soc_OS.bbl]

\begin{thebibliography}{10}

\bibitem{Warrant:2010fc}
Warrant E, Dacke M.
\newblock {Visual orientation and navigation in nocturnal arthropods}.
\newblock Brain Behav Evol. 2010;75(3):156--173.

\bibitem{Anonymous:1995uq}
Wehner R, Michel B, Antonsen P.
\newblock {Visual navigation in insects: coupling of egocentric and geocentric
  information}.
\newblock J Exp Biol. 1996;199(Pt 1):129--140.

\bibitem{Wiltschko:2005fz}
Wiltschko W, Wiltschko R.
\newblock {Magnetic orientation and magnetoreception in birds and other
  animals}.
\newblock J Comp Physiol A. 2005;191(8):675--693.

\bibitem{Papastamatiou:2011bf}
Papastamatiou YP, Cartamil DP, Lowe CG, Meyer CG, Wetherbee BM, Holland KN.
\newblock {Scales of orientation, directed walks and movement path structure in
  sharks}.
\newblock J Anim Ecol. 2011 Mar;80(4):864--874.

\bibitem{Anonymous:Ljb2qPKE}
Balkovsky E, Shraiman BI.
\newblock {Olfactory search at high Reynolds number}.
\newblock P Natl Acad Sci Usa. 2002;99(20):12589--12593.

\bibitem{Vergassola:2007dj}
Vergassola M, Villermaux E, Shraiman BI.
\newblock {{\textquoteleft}Infotaxis{\textquoteright} as a strategy for
  searching without gradients}.
\newblock Nature. 2007 Jan;445(7126):406--409.

\bibitem{Wood:2008wu}
Wood LJ.
\newblock {The evolution of deep space navigation: 1989-1999}.
\newblock Proc of the 31st annual AAS Rocky Mountain Guidance and Control
  Conference. 2008;.

\bibitem{Quadrelli:2015dr}
Quadrelli MB, Wood LJ, Riedel JE, McHenry MC, Aung M, Cangahuala LA, et~al.
\newblock {Guidance, Navigation, and Control Technology Assessment for Future
  Planetary Science Missions}.
\newblock J Guid Control Dynam. 2015;38(7):1165--1186.

\bibitem{Byrne:2011fu}
Byrne M, Dacke M.
\newblock {The visual ecology of dung beetles}.
\newblock Simmons/Ecology and Evolution of Dung Beetles. Chichester, UK: John
  Wiley {\&} Sons, Ltd; 2011.

\bibitem{Baird:2012vn}
Baird E, Byrne MJ, Smolka J, Warrant EJ, Dacke M.
\newblock {The dung beetle dance: an orientation behaviour?}
\newblock Plos One. 2012;7(1):e30211.

\bibitem{Cheung:2007hna}
Cheung A, Zhang S, Stricker C, Srinivasan MV.
\newblock {Animal navigation: the difficulty of moving in a straight line}.
\newblock Biol Cybern. 2007 May;97(1):47--61.

\bibitem{Codling:2008bm}
Codling EA, Plank MJ, Benhamou S.
\newblock {Random walk models in biology}.
\newblock J Roy Soc Interface. 2008 Aug;5(25):813--834.

\bibitem{Dungbeetledance:OHCsRDNZ}
{Lund Vision Group, Dung beetle dance, https://youtu.be/w1XL711elDA}. 2012;.

\bibitem{Benichou:2007jt}
B{\'e}nichou O, Coppey M, Moreau M, Voituriez R.
\newblock {Intermittent search strategies: When losing time becomes efficient}.
\newblock Europhys Lett. 2007 Jan;75(2):349--354.

\bibitem{Moreau:2009hl}
Moreau M, B{\'e}nichou O, Loverdo C, Voituriez R.
\newblock {Chance and strategy in search processes}.
\newblock J Stat Mech. 2009 Dec;2009(12):P12006.

\bibitem{Evans:2011jo}
Evans MR, Majumdar SN.
\newblock {Diffusion with stochastic resetting}.
\newblock Phys Rev Lett. 2011 Apr;106(16):160601.

\bibitem{Evans:2011el}
Evans MR, Majumdar SN.
\newblock {Diffusion with optimal resetting}.
\newblock J Phys A: Math Theor. 2011 Oct;44(43):435001.

\bibitem{Hansen:2006gz}
Hansen N.
\newblock {An analysis of mutative sigma-self-adaptation on linear fitness
  functions.}
\newblock Evol Comp. 2006;14(3):255--275.

\bibitem{MartinezGarcia:2013kh}
Mart{\'\i}nez-Garc{\'\i}a R, Calabrese JM, Mueller T, Olson KA, L{\'o}pez C.
\newblock {Optimizing the search for resources by sharing information:
  Mongolian Gazelles as a case study}.
\newblock Phys Rev Lett. 2013 Jun;110(24):248106.

\end{thebibliography}
