# Supplementary material for: Optimal switching between geocentric and egocentric strategies in navigation
Source: R Soc Open Sci. 2016 Jul 27;3(7):160128. doi: 10.1098/rsos.160128 (PMC4968461; doi:10.1098/rsos.160128)
Supplement: File: Supplementary Material Nav-Proc_Royal_Soc_B_Supp.pdf Description: Manipulation of the Lambert W-funciton. [file rsos160128supp1.zip › Nav-Proc_Royal_Soc_OS.blg]

This is BibTeX, Version 0.99d (TeX Live 2015)
Capacity: max_strings=35307, hash_size=35307, hash_prime=30011
The top-level auxiliary file: Nav-Proc_Royal_Soc_OS.aux
The style file: vancouver.bst
Reallocated glb_str_ptr (elt_size=4) to 20 items from 10.
Reallocated global_strs (elt_size=20001) to 20 items from 10.
Reallocated glb_str_end (elt_size=4) to 20 items from 10.
Reallocated wiz_functions (elt_size=4) to 6000 items from 3000.
Database file #1: Xbib.bib
Warning--empty author in Dungbeetledance:OHCsRDNZ
`journal' is a missing field, not a string, for entry Dungbeetledance:OHCsRDNZ
while executing---line 1865 of file vancouver.bst
Warning--empty journal in Dungbeetledance:OHCsRDNZ
You've used 19 entries,
            3170 wiz_defined-function locations,
            781 strings with 7877 characters,
and the built_in function-call counts, 30497 in all, are:
= -- 3827
> -- 233
< -- 0
+ -- 117
- -- 58
* -- 2480
:= -- 3281
add.period$ -- 73
call.type$ -- 19
change.case$ -- 0
chr.to.int$ -- 0
cite$ -- 21
duplicate$ -- 2661
empty$ -- 2910
format.name$ -- 74
if$ -- 7152
int.to.chr$ -- 0
int.to.str$ -- 19
missing$ -- 202
newline$ -- 96
num.names$ -- 18
pop$ -- 351
preamble$ -- 1
purify$ -- 0
quote$ -- 0
skip$ -- 321
stack$ -- 0
substring$ -- 5713
swap$ -- 467
text.length$ -- 0
text.prefix$ -- 0
top$ -- 0
type$ -- 0
warning$ -- 2
while$ -- 175
width$ -- 21
write$ -- 205
(There was 1 error message)
