# Supplementary material for: Optimal switching between geocentric and egocentric strategies in navigation
Source: R Soc Open Sci. 2016 Jul 27;3(7):160128. doi: 10.1098/rsos.160128 (PMC4968461; doi:10.1098/rsos.160128)
Supplement: File: Supplementary Material Nav-Proc_Royal_Soc_B_Supp.pdf Description: Manipulation of the Lambert W-funciton. [file rsos160128supp1.zip › Nav-Proc_Royal_Soc_OS.fdb_latexmk]

# Fdb version 3
["bibtex Nav-Proc_Royal_Soc_OS"] 1467131594 "Nav-Proc_Royal_Soc_OS.aux" "Nav-Proc_Royal_Soc_OS.bbl" "Nav-Proc_Royal_Soc_OS" 1467131693
  "/usr/local/texlive/2015/texmf-dist/bibtex/bst/vancouver/vancouver.bst" 1403994424 38215 ea1386b2055049a8e03ec1b09fd54904 ""
  "Nav-Proc_Royal_Soc_OS.aux" 1467131693 7162 a20373ed689ba507c1e316bc06dfd483 ""
  "Nav-Proc_Royal_Soc_OS.bcf" 0 -1 0 ""
  "Xbib.bib" 1466346274 1011725 a8d877a68f6c6befc194a678f43df7bd ""
  (generated)
  "Nav-Proc_Royal_Soc_OS.blg"
  "Nav-Proc_Royal_Soc_OS.bbl"
["pdflatex"] 1467131692 "Nav-Proc_Royal_Soc_OS.tex" "Nav-Proc_Royal_Soc_OS.pdf" "Nav-Proc_Royal_Soc_OS" 1467131693
  "./Nav-Proc_Royal_Soc_OS.out" 1467131693 415 a38d666ba77c2db1a00218a977d6906a ""
  "./OPENSCIENCE.pdf" 1462332126 15061 efc67a7ebc804172fdb0daab26261e5f ""
  "./RSOS_Pubs_Logo_Line_CMYK.pdf" 1462332126 15433 0e35d9b4538f91ac7d0320915fe3e0ef ""
  "./RS_crossmark_logo.pdf" 1462332126 40800 298cb14fd6b669e1de57ac4c9547338e ""
  "./fig1.pdf" 1465520838 374799 106e2fa053869b9e6822d3376f910bc5 ""
  "./fig2.pdf" 1465520836 672513 1f408719b564bb90406e6ef4eddad46c ""
  "./fig3.pdf" 1465520834 263890 fd2a071b751c547a15905d047b97ff29 ""
  "./fig4.pdf" 1465520832 1769014 f04043621c622d219fe113de0b013800 ""
  "./openaccesslogo_bw.pdf" 1462332126 13234 9c37d6436deac165264324b958c1144b ""
  "/usr/local/texlive/2015/texmf-dist/fonts/enc/dvips/base/8r.enc" 1165713224 4850 80dc9bab7f31fb78a000ccfed0e27cab ""
  "/usr/local/texlive/2015/texmf-dist/fonts/map/fontname/texfonts.map" 1272929888 3287 e6b82fe08f5336d4d5ebc73fb1152e87 ""
  "/usr/local/texlive/2015/texmf-dist/fonts/tfm/adobe/helvetic/phvb8r.tfm" 1136768653 4484 b828043cbd581d289d955903c1339981 ""
  "/usr/local/texlive/2015/texmf-dist/fonts/tfm/adobe/helvetic/phvb8t.tfm" 1136768653 6628 34c39492c0adc454c1c199922bba8363 ""
  "/usr/local/texlive/2015/texmf-dist/fonts/tfm/adobe/helvetic/phvr8r.tfm" 1136768653 4712 9ef4d7d106579d4b136e1529e1a4533c ""
  "/usr/local/texlive/2015/texmf-dist/fonts/tfm/adobe/helvetic/phvr8t.tfm" 1136768653 7040 b2bd27e2bfe6f6948cbc3239cae7444f ""
  "/usr/local/texlive/2015/texmf-dist/fonts/tfm/adobe/palatino/pplb8r.tfm" 1136768653 2532 9ad73cf4dd2173a847f2a5f5608e0b9a ""
  "/usr/local/texlive/2015/texmf-dist/fonts/tfm/adobe/palatino/pplb8t.tfm" 1136768653 3456 16dd534f88eb2bd21ebc7203786b436e ""
  "/usr/local/texlive/2015/texmf-dist/fonts/tfm/adobe/palatino/pplr8r.tfm" 1136768653 2796 d37c29814a6717720ee1a7c9a0b2c3b8 ""
  "/usr/local/texlive/2015/texmf-dist/fonts/tfm/adobe/palatino/pplr8t.tfm" 1136768653 3820 ee5b9d58608ae328e43c6e2bfd4ff851 ""
  "/usr/local/texlive/2015/texmf-dist/fonts/tfm/jknappen/ec/ecrm0900.tfm" 1136768653 3584 d3d8ac8b25ca19c0a40b86a5db1e8ccc ""
  "/usr/local/texlive/2015/texmf-dist/fonts/tfm/jknappen/ec/ecrm1000.tfm" 1136768653 3584 adb004a0c8e7c46ee66cad73671f37b4 ""
  "/usr/local/texlive/2015/texmf-dist/fonts/tfm/jknappen/ec/ectt1000.tfm" 1136768653 1536 06717a2b50de47d4087ac0e6cd759455 ""
  "/usr/local/texlive/2015/texmf-dist/fonts/tfm/public/amsfonts/cmextra/cmbsy5.tfm" 1246382020 1120 1e8878807317373affa7f7bba4cf2f6a ""
  "/usr/local/texlive/2015/texmf-dist/fonts/tfm/public/amsfonts/cmextra/cmbsy6.tfm" 1246382020 1124 14ccf5552bc7f77ca02a8a402bea8bfb ""
  "/usr/local/texlive/2015/texmf-dist/fonts/tfm/public/amsfonts/cmextra/cmbsy7.tfm" 1246382020 1120 7f9f170e8aa57527ad6c49feafd45d54 ""
  "/usr/local/texlive/2015/texmf-dist/fonts/tfm/public/amsfonts/cmextra/cmbsy8.tfm" 1246382020 1120 200be8b775682cdf80acad4be5ef57e4 ""
  "/usr/local/texlive/2015/texmf-dist/fonts/tfm/public/amsfonts/cmextra/cmbsy9.tfm" 1246382020 1112 cbc11b646ccc26599775160605aaee3a ""
  "/usr/local/texlive/2015/texmf-dist/fonts/tfm/public/amsfonts/cmextra/cmex7.tfm" 1246382020 1004 54797486969f23fa377b128694d548df ""
  "/usr/local/texlive/2015/texmf-dist/fonts/tfm/public/amsfonts/cmextra/cmex8.tfm" 1246382020 988 bdf658c3bfc2d96d3c8b02cfc1c94c20 ""
  "/usr/local/texlive/2015/texmf-dist/fonts/tfm/public/amsfonts/cmextra/cmex9.tfm" 1246382020 996 a18840b13b499c08ac2de96a99eda4bc ""
  "/usr/local/texlive/2015/texmf-dist/fonts/tfm/public/amsfonts/cmextra/cmmib5.tfm" 1246382020 1496 c79f6914c6d39ffb3759967363d1be79 ""
  "/usr/local/texlive/2015/texmf-dist/fonts/tfm/public/amsfonts/cmextra/cmmib6.tfm" 1246382020 1516 a3bf6a5e7ec4401b1f52092dfaaed242 ""
  "/usr/local/texlive/2015/texmf-dist/fonts/tfm/public/amsfonts/cmextra/cmmib7.tfm" 1246382020 1508 6e807ff901c35a5f1fde0ca275533df8 ""
  "/usr/local/texlive/2015/texmf-dist/fonts/tfm/public/amsfonts/cmextra/cmmib8.tfm" 1246382020 1528 dab402b9d3774ca98baa037071cee7ae ""
  "/usr/local/texlive/2015/texmf-dist/fonts/tfm/public/amsfonts/cmextra/cmmib9.tfm" 1246382020 1528 159d57adcba064aab4277245c826577d ""
  "/usr/local/texlive/2015/texmf-dist/fonts/tfm/public/amsfonts/euler/euex10.tfm" 1246382020 808 f0482638b09e07d31277eba36400f7dc ""
  "/usr/local/texlive/2015/texmf-dist/fonts/tfm/public/amsfonts/euler/euex7.tfm" 1246382020 808 ffd475d90f7bb606e739dfb01f8e0300 ""
  "/usr/local/texlive/2015/texmf-dist/fonts/tfm/public/amsfonts/euler/euex8.tfm" 1246382020 808 f7a165c5327ac5bfc6623d1288e07ad3 ""
  "/usr/local/texlive/2015/texmf-dist/fonts/tfm/public/amsfonts/euler/euex9.tfm" 1246382020 812 fe49bb17bbad97dedaadd4d7bd3439ec ""
  "/usr/local/texlive/2015/texmf-dist/fonts/tfm/public/amsfonts/symbols/msam10.tfm" 1246382020 916 f87d7c45f9c908e672703b83b72241a3 ""
  "/usr/local/texlive/2015/texmf-dist/fonts/tfm/public/amsfonts/symbols/msam5.tfm" 1246382020 924 9904cf1d39e9767e7a3622f2a125a565 ""
  "/usr/local/texlive/2015/texmf-dist/fonts/tfm/public/amsfonts/symbols/msam7.tfm" 1246382020 928 2dc8d444221b7a635bb58038579b861a ""
  "/usr/local/texlive/2015/texmf-dist/fonts/tfm/public/amsfonts/symbols/msbm10.tfm" 1246382020 908 2921f8a10601f252058503cc6570e581 ""
  "/usr/local/texlive/2015/texmf-dist/fonts/tfm/public/amsfonts/symbols/msbm5.tfm" 1246382020 940 75ac932a52f80982a9f8ea75d03a34cf ""
  "/usr/local/texlive/2015/texmf-dist/fonts/tfm/public/amsfonts/symbols/msbm7.tfm" 1246382020 940 228d6584342e91276bf566bcf9716b83 ""
  "/usr/local/texlive/2015/texmf-dist/fonts/tfm/public/cm/cmbsy10.tfm" 1136768653 1116 4e6ba9d7914baa6482fd69f67d126380 ""
  "/usr/local/texlive/2015/texmf-dist/fonts/tfm/public/cm/cmbx10.tfm" 1136768653 1328 c834bbb027764024c09d3d2bf908b5f0 ""
  "/usr/local/texlive/2015/texmf-dist/fonts/tfm/public/cm/cmbx12.tfm" 1136768653 1324 c910af8c371558dc20f2d7822f66fe64 ""
  "/usr/local/texlive/2015/texmf-dist/fonts/tfm/public/cm/cmbx5.tfm" 1136768653 1332 f817c21a1ba54560425663374f1b651a ""
  "/usr/local/texlive/2015/texmf-dist/fonts/tfm/public/cm/cmbx6.tfm" 1136768653 1344 8a0be4fe4d376203000810ad4dc81558 ""
  "/usr/local/texlive/2015/texmf-dist/fonts/tfm/public/cm/cmbx7.tfm" 1136768653 1336 3125ccb448c1a09074e3aa4a9832f130 ""
  "/usr/local/texlive/2015/texmf-dist/fonts/tfm/public/cm/cmbx8.tfm" 1136768653 1332 1fde11373e221473104d6cc5993f046e ""
  "/usr/local/texlive/2015/texmf-dist/fonts/tfm/public/cm/cmbx9.tfm" 1136768653 1328 5442e22a7072966dbaf88ca900acf3f0 ""
  "/usr/local/texlive/2015/texmf-dist/fonts/tfm/public/cm/cmex10.tfm" 1136768653 992 662f679a0b3d2d53c1b94050fdaa3f50 ""
  "/usr/local/texlive/2015/texmf-dist/fonts/tfm/public/cm/cmmi10.tfm" 1136768653 1528 abec98dbc43e172678c11b3b9031252a ""
  "/usr/local/texlive/2015/texmf-dist/fonts/tfm/public/cm/cmmi12.tfm" 1136768653 1524 4414a8315f39513458b80dfc63bff03a ""
  "/usr/local/texlive/2015/texmf-dist/fonts/tfm/public/cm/cmmi6.tfm" 1136768653 1512 f21f83efb36853c0b70002322c1ab3ad ""
  "/usr/local/texlive/2015/texmf-dist/fonts/tfm/public/cm/cmmi8.tfm" 1136768653 1520 eccf95517727cb11801f4f1aee3a21b4 ""
  "/usr/local/texlive/2015/texmf-dist/fonts/tfm/public/cm/cmmi9.tfm" 1136768653 1524 d89e2d087a9828407a196f428428ef4a ""
  "/usr/local/texlive/2015/texmf-dist/fonts/tfm/public/cm/cmmib10.tfm" 1136768653 1524 554068197b70979a55370e6c6495f441 ""
  "/usr/local/texlive/2015/texmf-dist/fonts/tfm/public/cm/cmr10.tfm" 1136768653 1296 45809c5a464d5f32c8f98ba97c1bb47f ""
  "/usr/local/texlive/2015/texmf-dist/fonts/tfm/public/cm/cmr12.tfm" 1136768653 1288 655e228510b4c2a1abe905c368440826 ""
  "/usr/local/texlive/2015/texmf-dist/fonts/tfm/public/cm/cmr6.tfm" 1136768653 1300 b62933e007d01cfd073f79b963c01526 ""
  "/usr/local/texlive/2015/texmf-dist/fonts/tfm/public/cm/cmr8.tfm" 1136768653 1292 21c1c5bfeaebccffdb478fd231a0997d ""
  "/usr/local/texlive/2015/texmf-dist/fonts/tfm/public/cm/cmr9.tfm" 1136768653 1292 6b21b9c2c7bebb38aa2273f7ca0fb3af ""
  "/usr/local/texlive/2015/texmf-dist/fonts/tfm/public/cm/cmss10.tfm" 1136768653 1316 b636689f1933f24d1294acdf6041daaa ""
  "/usr/local/texlive/2015/texmf-dist/fonts/tfm/public/cm/cmss12.tfm" 1136768653 1324 37b971caf729d7edd9cbb9f9b0ea76eb ""
  "/usr/local/texlive/2015/texmf-dist/fonts/tfm/public/cm/cmss8.tfm" 1136768653 1296 d77f431d10d47c8ea2cc18cf45346274 ""
  "/usr/local/texlive/2015/texmf-dist/fonts/tfm/public/cm/cmss9.tfm" 1136768653 1320 49357c421c0d469f88b867dd0c3d10e8 ""
  "/usr/local/texlive/2015/texmf-dist/fonts/tfm/public/cm/cmsy10.tfm" 1136768653 1124 6c73e740cf17375f03eec0ee63599741 ""
  "/usr/local/texlive/2015/texmf-dist/fonts/tfm/public/cm/cmsy6.tfm" 1136768653 1116 933a60c408fc0a863a92debe84b2d294 ""
  "/usr/local/texlive/2015/texmf-dist/fonts/tfm/public/cm/cmsy8.tfm" 1136768653 1120 8b7d695260f3cff42e636090a8002094 ""
  "/usr/local/texlive/2015/texmf-dist/fonts/tfm/public/cm/cmsy9.tfm" 1136768653 1116 25a7bf822c58caf309a702ef79f4afbb ""
  "/usr/local/texlive/2015/texmf-dist/fonts/tfm/public/cm/cmtt10.tfm" 1136768653 768 1321e9409b4137d6fb428ac9dc956269 ""
  "/usr/local/texlive/2015/texmf-dist/fonts/tfm/public/cm/cmtt12.tfm" 1136768653 772 9a936b7f5e2ff0557fce0f62822f0bbf ""
  "/usr/local/texlive/2015/texmf-dist/fonts/tfm/public/cm/cmtt8.tfm" 1136768653 768 d7b9a2629a0c353102ad947dc9221d49 ""
  "/usr/local/texlive/2015/texmf-dist/fonts/tfm/public/cm/cmtt9.tfm" 1136768653 764 c98a2af25c99b73a368cf7336e255190 ""
  "/usr/local/texlive/2015/texmf-dist/fonts/type1/public/amsfonts/cm/cmbx9.pfb" 1248133631 32298 c6d25bb16d1eac01ebdc6d7084126a1e ""
  "/usr/local/texlive/2015/texmf-dist/fonts/type1/public/amsfonts/cm/cmmi10.pfb" 1248133631 36299 5f9df58c2139e7edcf37c8fca4bd384d ""
  "/usr/local/texlive/2015/texmf-dist/fonts/type1/public/amsfonts/cm/cmmi6.pfb" 1248133631 37166 8ab3487cbe3ab49ebce74c29ea2418db ""
  "/usr/local/texlive/2015/texmf-dist/fonts/type1/public/amsfonts/cm/cmmi7.pfb" 1248133631 36281 c355509802a035cadc5f15869451dcee ""
  "/usr/local/texlive/2015/texmf-dist/fonts/type1/public/amsfonts/cm/cmmi8.pfb" 1248133631 35469 70d41d2b9ea31d5d813066df7c99281c ""
  "/usr/local/texlive/2015/texmf-dist/fonts/type1/public/amsfonts/cm/cmmi9.pfb" 1248133631 36094 798f80770b3b148ceedd006d487db67c ""
  "/usr/local/texlive/2015/texmf-dist/fonts/type1/public/amsfonts/cm/cmr10.pfb" 1248133631 35752 024fb6c41858982481f6968b5fc26508 ""
  "/usr/local/texlive/2015/texmf-dist/fonts/type1/public/amsfonts/cm/cmr7.pfb" 1248133631 32762 224316ccc9ad3ca0423a14971cfa7fc1 ""
  "/usr/local/texlive/2015/texmf-dist/fonts/type1/public/amsfonts/cm/cmr8.pfb" 1248133631 32726 0a1aea6fcd6468ee2cf64d891f5c43c8 ""
  "/usr/local/texlive/2015/texmf-dist/fonts/type1/public/amsfonts/cm/cmr9.pfb" 1248133631 33993 9b89b85fd2d9df0482bd47194d1d3bf3 ""
  "/usr/local/texlive/2015/texmf-dist/fonts/type1/public/amsfonts/cm/cmsy10.pfb" 1248133631 32569 5e5ddc8df908dea60932f3c484a54c0d ""
  "/usr/local/texlive/2015/texmf-dist/fonts/type1/public/amsfonts/cm/cmsy5.pfb" 1248133631 32915 7bf7720c61a5b3a7ff25b0964421c9b6 ""
  "/usr/local/texlive/2015/texmf-dist/fonts/type1/public/amsfonts/cm/cmsy6.pfb" 1248133631 32587 1788b0c1c5b39540c96f5e42ccd6dae8 ""
  "/usr/local/texlive/2015/texmf-dist/fonts/type1/public/amsfonts/cm/cmsy7.pfb" 1248133631 32716 08e384dc442464e7285e891af9f45947 ""
  "/usr/local/texlive/2015/texmf-dist/fonts/type1/public/amsfonts/cm/cmsy8.pfb" 1248133631 32626 4f5c1b83753b1dd3a97d1b399a005b4b ""
  "/usr/local/texlive/2015/texmf-dist/fonts/type1/public/amsfonts/cm/cmsy9.pfb" 1248133631 32442 c975af247b6702f7ca0c299af3616b80 ""
  "/usr/local/texlive/2015/texmf-dist/fonts/type1/public/amsfonts/cmextra/cmex9.pfb" 1248133631 30212 b6aafa449db0097a6b9b890f66741063 ""
  "/usr/local/texlive/2015/texmf-dist/fonts/type1/urw/helvetic/uhvb8a.pfb" 1136849748 35941 f27169cc74234d5bd5e4cca5abafaabb ""
  "/usr/local/texlive/2015/texmf-dist/fonts/type1/urw/helvetic/uhvr8a.pfb" 1136849748 44648 23115b2a545ebfe2c526c3ca99db8b95 ""
  "/usr/local/texlive/2015/texmf-dist/fonts/type1/urw/palatino/uplb8a.pfb" 1136849748 52406 dad2f72863a03727d5f536c64a69c452 ""
  "/usr/local/texlive/2015/texmf-dist/fonts/type1/urw/palatino/uplr8a.pfb" 1136849748 52665 661b1e6b26edb5f50dd491f8a701cb57 ""
  "/usr/local/texlive/2015/texmf-dist/fonts/vf/adobe/helvetic/phvb8t.vf" 1136768653 2340 0efed6a948c3c37d870e4e7ddb85c7c3 ""
  "/usr/local/texlive/2015/texmf-dist/fonts/vf/adobe/helvetic/phvr8t.vf" 1136768653 2344 44ff28c9ef2fc97180cd884f900fee71 ""
  "/usr/local/texlive/2015/texmf-dist/fonts/vf/adobe/palatino/pplb8t.vf" 1136768653 2316 c3899bd8afb459a9a5a9a546bf3029a2 ""
  "/usr/local/texlive/2015/texmf-dist/fonts/vf/adobe/palatino/pplr8t.vf" 1136768653 2324 a163806de13ddf37313d2ee968aa0a98 ""
  "/usr/local/texlive/2015/texmf-dist/tex/context/base/supp-pdf.mkii" 1337017135 71627 94eb9990bed73c364d7f53f960cc8c5b ""
  "/usr/local/texlive/2015/texmf-dist/tex/generic/babel-english/english.ldf" 1367878877 6963 2e0cb3d93aa64508bdb0db58ae900d97 ""
  "/usr/local/texlive/2015/texmf-dist/tex/generic/babel/babel.def" 1411763270 49725 b40154b767b0073ee42b35911042b793 ""
  "/usr/local/texlive/2015/texmf-dist/tex/generic/babel/babel.sty" 1411763270 13212 dc56c11a26f3ea97bcf005eeda274583 ""
  "/usr/local/texlive/2015/texmf-dist/tex/generic/ifxetex/ifxetex.sty" 1284331290 1458 43ab4710dc82f3edeabecd0d099626b2 ""
  "/usr/local/texlive/2015/texmf-dist/tex/generic/oberdiek/gettitlestring.sty" 1303254447 8237 52810bdb4db2270e717422560a104aea ""
  "/usr/local/texlive/2015/texmf-dist/tex/generic/oberdiek/hobsub-generic.sty" 1338332114 189108 8b3553a56c83ff61acecb36b75d817e2 ""
  "/usr/local/texlive/2015/texmf-dist/tex/generic/oberdiek/hobsub-hyperref.sty" 1338332114 70752 45fa392800e07da61fa13446ad46b34d ""
  "/usr/local/texlive/2015/texmf-dist/tex/generic/oberdiek/infwarerr.sty" 1335995445 8253 3bdedc8409aa5d290a2339be6f09af03 ""
  "/usr/local/texlive/2015/texmf-dist/tex/generic/oberdiek/ltxcmds.sty" 1335995445 18425 775b341047ce304520cc7c11ca41392e ""
  "/usr/local/texlive/2015/texmf-dist/tex/latex/amscls/amsthm.sty" 1428861406 12225 3cca0d18522255979a1047206228b9d0 ""
  "/usr/local/texlive/2015/texmf-dist/tex/latex/amscls/upref.sty" 1407448611 2043 b01c08554e3664c23859173dfd6f6632 ""
  "/usr/local/texlive/2015/texmf-dist/tex/latex/amsfonts/amsfonts.sty" 1359763108 5949 3f3fd50a8cc94c3d4cbf4fc66cd3df1c ""
  "/usr/local/texlive/2015/texmf-dist/tex/latex/amsfonts/amssymb.sty" 1359763108 13829 94730e64147574077f8ecfea9bb69af4 ""
  "/usr/local/texlive/2015/texmf-dist/tex/latex/amsfonts/ueuex.fd" 1359763108 1001 ebfbbf5441dcc5764bd08a9636bca400 ""
  "/usr/local/texlive/2015/texmf-dist/tex/latex/amsfonts/umsa.fd" 1359763108 961 6518c6525a34feb5e8250ffa91731cff ""
  "/usr/local/texlive/2015/texmf-dist/tex/latex/amsfonts/umsb.fd" 1359763108 961 d02606146ba5601b5645f987c92e6193 ""
  "/usr/local/texlive/2015/texmf-dist/tex/latex/amsmath/amsbsy.sty" 1362954379 2412 2d98314dc5be38f455f8890deeb2d091 ""
  "/usr/local/texlive/2015/texmf-dist/tex/latex/amsmath/amsgen.sty" 1362954379 4357 ad30ad08920902fc9b38caf35a3b0496 ""
  "/usr/local/texlive/2015/texmf-dist/tex/latex/amsmath/amsmath.sty" 1362954379 79178 b2e326c351e876df0e5e23df2e02441b ""
  "/usr/local/texlive/2015/texmf-dist/tex/latex/amsmath/amsopn.sty" 1362954379 4082 502152465aedb8f6a3c4b0b7c0fa8ae5 ""
  "/usr/local/texlive/2015/texmf-dist/tex/latex/amsmath/amstext.sty" 1362954379 2637 846ebe982d3549c7ede7ce135456f54a ""
  "/usr/local/texlive/2015/texmf-dist/tex/latex/base/fontenc.sty" 1428932888 4572 f29f75cfae3acaf4667f1979db655af9 ""
  "/usr/local/texlive/2015/texmf-dist/tex/latex/base/ifthen.sty" 1428932888 5159 bb529586d444e85eb00179221b678119 ""
  "/usr/local/texlive/2015/texmf-dist/tex/latex/base/t1enc.def" 1428932888 9327 bf6addf718ff386725227c5b52941e7e ""
  "/usr/local/texlive/2015/texmf-dist/tex/latex/beamer/translator/dicts/translator-basic-dictionary/translator-basic-dictionary-English.dict" 1279125320 3435 0a4d096dde3f8fe682c2aedd33b8137d ""
  "/usr/local/texlive/2015/texmf-dist/tex/latex/beamer/translator/translator-language-mappings.tex" 1338588496 5067 f1bb98f63e0761f897f48a159127fbb6 ""
  "/usr/local/texlive/2015/texmf-dist/tex/latex/beamer/translator/translator.sty" 1356734651 3824 9ccc2efa439cf13750315a0f20d4f691 ""
  "/usr/local/texlive/2015/texmf-dist/tex/latex/cases/cases.sty" 1266794354 7729 8bcdd4087d7eaedbd85077d2c722955e ""
  "/usr/local/texlive/2015/texmf-dist/tex/latex/cite/cite.sty" 1425427964 26218 19edeff8cdc2bcb704e8051dc55eb5a7 ""
  "/usr/local/texlive/2015/texmf-dist/tex/latex/colortbl/colortbl.sty" 1329267615 10607 9635c8e2bffccf182429bfdea9b665a5 ""
  "/usr/local/texlive/2015/texmf-dist/tex/latex/crop/crop.sty" 1137110020 17647 bd038bc52a051ce880031a081f87ec96 ""
  "/usr/local/texlive/2015/texmf-dist/tex/latex/endnotes/endnotes.sty" 1267058357 14473 997ac05a8341a5a211fef7e19b09a4e8 ""
  "/usr/local/texlive/2015/texmf-dist/tex/latex/graphics/color.sty" 1428932888 6777 4e6ac734a1f5a404eb7af74528dda46f ""
  "/usr/local/texlive/2015/texmf-dist/tex/latex/graphics/graphics.sty" 1428932888 14285 20d80486c4ae98139889d8789596c967 ""
  "/usr/local/texlive/2015/texmf-dist/tex/latex/graphics/graphicx.sty" 1428932888 8125 557ab9f1bfa80d369fb45a914aa8a3b4 ""
  "/usr/local/texlive/2015/texmf-dist/tex/latex/graphics/keyval.sty" 1428932888 2594 d18d5e19aa8239cf867fa670c556d2e9 ""
  "/usr/local/texlive/2015/texmf-dist/tex/latex/graphics/trig.sty" 1428932888 3439 44bd4a1da7f27787173f2e99116b0a7f ""
  "/usr/local/texlive/2015/texmf-dist/tex/latex/hyperref/hpdftex.def" 1352416072 51837 247bd8424b3835ef78c236dc1e0b4aef ""
  "/usr/local/texlive/2015/texmf-dist/tex/latex/hyperref/hyperref.sty" 1352416072 231792 5fc9dc7dd667e773a766ecc63bba7f4b ""
  "/usr/local/texlive/2015/texmf-dist/tex/latex/hyperref/nameref.sty" 1351899753 12847 25b617d63258c4f72870c883493a3cf8 ""
  "/usr/local/texlive/2015/texmf-dist/tex/latex/hyperref/pd1enc.def" 1352416072 14005 155ac8fad2e5dd7c2cdd130fabd96633 ""
  "/usr/local/texlive/2015/texmf-dist/tex/latex/l3kernel/expl3-code.tex" 1425333639 620503 0a42d66dc46ae1556f8411b690472b29 ""
  "/usr/local/texlive/2015/texmf-dist/tex/latex/l3kernel/expl3.sty" 1425333639 9939 d111746ad1c76689755456576a3e5b3a ""
  "/usr/local/texlive/2015/texmf-dist/tex/latex/l3kernel/l3pdfmode.def" 1417044313 5044 893dfca2aa5b7b2748a9a0632e0b33d7 ""
  "/usr/local/texlive/2015/texmf-dist/tex/latex/l3kernel/l3unicode-data.def" 1425333639 36377 33858a9b2d242d8c95adb07885e1ee99 ""
  "/usr/local/texlive/2015/texmf-dist/tex/latex/l3packages/l3keys2e/l3keys2e.sty" 1417044313 5415 f2f38bb22547abf809d715d94df92bcc ""
  "/usr/local/texlive/2015/texmf-dist/tex/latex/l3packages/xparse/xparse.sty" 1417044313 56537 02dfce72dd53c1e4f143ba9ddcea0d19 ""
  "/usr/local/texlive/2015/texmf-dist/tex/latex/latexconfig/color.cfg" 1254097189 802 7b8c8d72c24d795ed7720e4dfd29bff3 ""
  "/usr/local/texlive/2015/texmf-dist/tex/latex/latexconfig/epstopdf-sys.cfg" 1279039959 678 4792914a8f45be57bb98413425e4c7af ""
  "/usr/local/texlive/2015/texmf-dist/tex/latex/latexconfig/graphics.cfg" 1278958963 3563 d35e897cae3b8c6848f6677b73370b54 ""
  "/usr/local/texlive/2015/texmf-dist/tex/latex/latexconfig/hyperref.cfg" 1254097189 235 6031e5765137be07eed51a510b2b8fb7 ""
  "/usr/local/texlive/2015/texmf-dist/tex/latex/marginnote/marginnote.sty" 1333988747 13211 4b5f6aabb4e0772ae5e6225d6f6799f6 ""
  "/usr/local/texlive/2015/texmf-dist/tex/latex/mathtools/empheq.sty" 1407448394 44057 282fdf8d0a14359a95f71a6af7c48505 ""
  "/usr/local/texlive/2015/texmf-dist/tex/latex/mathtools/mathtools.sty" 1431377668 51635 f312f437548973968539dd17991cc321 ""
  "/usr/local/texlive/2015/texmf-dist/tex/latex/mathtools/mhsetup.sty" 1407448394 5175 696879833890ce832e12746d98d0e932 ""
  "/usr/local/texlive/2015/texmf-dist/tex/latex/nonfloat/nonfloat.sty" 1137110449 2638 3d75e01680bfc802bb39dd9a9b46822c ""
  "/usr/local/texlive/2015/texmf-dist/tex/latex/oberdiek/auxhook.sty" 1303254447 3834 707ef09f31d7d2ea47ba89974755dfe0 ""
  "/usr/local/texlive/2015/texmf-dist/tex/latex/oberdiek/epstopdf-base.sty" 1303254447 12029 04d7fdf76e0464c23b5aa3a727952d7c ""
  "/usr/local/texlive/2015/texmf-dist/tex/latex/oberdiek/grfext.sty" 1335995445 7075 bd0c34fbf1ae8fd1debd2a554e41b2d5 ""
  "/usr/local/texlive/2015/texmf-dist/tex/latex/oberdiek/kvoptions.sty" 1335995445 22417 c74ff4af6a1aa2b65d1924020edbbe11 ""
  "/usr/local/texlive/2015/texmf-dist/tex/latex/oberdiek/rerunfilecheck.sty" 1303254447 9581 1158efc648bc09d5064db5703c882159 ""
  "/usr/local/texlive/2015/texmf-dist/tex/latex/pdftex-def/pdftex.def" 1306616590 55368 3c8a0d99822330f2dfabc0dfb09ce897 ""
  "/usr/local/texlive/2015/texmf-dist/tex/latex/psnfss/helvet.sty" 1156702453 1500 3c2647c8649928795ededd42a6e85f85 ""
  "/usr/local/texlive/2015/texmf-dist/tex/latex/psnfss/omsphv.fd" 1137110629 576 929ce6fef69dfb1784acc37a3a60b968 ""
  "/usr/local/texlive/2015/texmf-dist/tex/latex/psnfss/palatino.sty" 1156702453 872 1f85454596839f6c8d6101e1dc7e1871 ""
  "/usr/local/texlive/2015/texmf-dist/tex/latex/psnfss/t1phv.fd" 1137110629 1488 9a55ac1cde6b4798a7f56844bb75a553 ""
  "/usr/local/texlive/2015/texmf-dist/tex/latex/psnfss/t1ppl.fd" 1137110629 774 5747d3f33ec2f7c4881c94e931a130b1 ""
  "/usr/local/texlive/2015/texmf-dist/tex/latex/rotating/rotating.sty" 1238284825 7131 a49b179ae7108fe42935176733099fc0 ""
  "/usr/local/texlive/2015/texmf-dist/tex/latex/siunitx/siunitx-abbreviations.cfg" 1421974509 4669 2278a7c9399d55c01bd3f292fa6fa9d4 ""
  "/usr/local/texlive/2015/texmf-dist/tex/latex/siunitx/siunitx.sty" 1421974509 275379 b3cce7db489e785106a8c6caeea763f1 ""
  "/usr/local/texlive/2015/texmf-dist/tex/latex/soul/soul.sty" 1137110840 23636 c37eef0334dd2011d112d2040c11328f ""
  "/usr/local/texlive/2015/texmf-dist/tex/latex/tools/afterpage.sty" 1428932888 4084 9791460adde6a94058e1c743e74f9f5e ""
  "/usr/local/texlive/2015/texmf-dist/tex/latex/tools/array.sty" 1428932888 13285 001a28447062ce32b9b4a62965626fc4 ""
  "/usr/local/texlive/2015/texmf-dist/tex/latex/tools/bm.sty" 1428932888 11958 868abf06896ae48c2db3b4ddf4ac819a ""
  "/usr/local/texlive/2015/texmf-dist/tex/latex/tools/calc.sty" 1428932888 10214 78c09985255ed93018b1db2c4e2f6deb ""
  "/usr/local/texlive/2015/texmf-dist/tex/latex/tools/dcolumn.sty" 1428932888 2757 008b077c9fc4b1ef8c79c689b79e4516 ""
  "/usr/local/texlive/2015/texmf-dist/tex/latex/tools/longtable.sty" 1428932888 12083 b47235b9e530708f74984b3dda65e60d ""
  "/usr/local/texlive/2015/texmf-dist/tex/latex/url/url.sty" 1388531844 12796 8edb7d69a20b857904dd0ea757c14ec9 ""
  "/usr/local/texlive/2015/texmf-dist/tex/latex/vruler/vruler.sty" 1299198726 17457 95bf058fb4454370266f07170b5a158a ""
  "/usr/local/texlive/2015/texmf-dist/tex/xelatex/xetexconfig/crop.cfg" 1169250894 305 57c5d049d73b46b49f97b41eaa29558b ""
  "/usr/local/texlive/2015/texmf-dist/web2c/texmf.cnf" 1428852030 31983 18aeec08f48baa3cf3508d538dd5f459 ""
  "/usr/local/texlive/2015/texmf-var/fonts/map/pdftex/updmap/pdftex.map" 1432479641 1764542 91654ba72bdb667e84ea24f076ae16d8 ""
  "/usr/local/texlive/2015/texmf-var/web2c/pdftex/pdflatex.fmt" 1432479681 3849859 39a7d258195bde2394e244961601fbc5 ""
  "/usr/local/texlive/2015/texmf.cnf" 1432479636 577 0d611272082f3cdb8e80e09a3c69cf07 ""
  "Nav-Proc_Royal_Soc_OS.aux" 1467131693 7162 a20373ed689ba507c1e316bc06dfd483 ""
  "Nav-Proc_Royal_Soc_OS.bbl" 1467131594 3651 c1565c8d6d0881308e259ab7db87a574 "bibtex Nav-Proc_Royal_Soc_OS"
  "Nav-Proc_Royal_Soc_OS.out" 1467131693 415 a38d666ba77c2db1a00218a977d6906a ""
  "Nav-Proc_Royal_Soc_OS.tex" 1467131691 26675 a21794ddeab3bd816c836166522093b7 ""
  "OPENSCIENCE.pdf" 1462332126 15061 efc67a7ebc804172fdb0daab26261e5f ""
  "RSOS_Pubs_Logo_Line_CMYK.pdf" 1462332126 15433 0e35d9b4538f91ac7d0320915fe3e0ef ""
  "RS_crossmark_logo.pdf" 1462332126 40800 298cb14fd6b669e1de57ac4c9547338e ""
  "fig1.pdf" 1465520838 374799 106e2fa053869b9e6822d3376f910bc5 ""
  "fig2.pdf" 1465520836 672513 1f408719b564bb90406e6ef4eddad46c ""
  "fig3.pdf" 1465520834 263890 fd2a071b751c547a15905d047b97ff29 ""
  "fig4.pdf" 1465520832 1769014 f04043621c622d219fe113de0b013800 ""
  "openaccesslogo_bw.pdf" 1462332126 13234 9c37d6436deac165264324b958c1144b ""
  "rsos.cls" 1465442350 50617 c2ce94f0e7581c9b5f85d6f61810f19f ""
  (generated)
  "Nav-Proc_Royal_Soc_OS.log"
  "Nav-Proc_Royal_Soc_OS.aux"
  "Nav-Proc_Royal_Soc_OS.pdf"
  "Nav-Proc_Royal_Soc_OS.out"
