# Supplementary material for: Optimal switching between geocentric and egocentric strategies in navigation
Source: R Soc Open Sci. 2016 Jul 27;3(7):160128. doi: 10.1098/rsos.160128 (PMC4968461; doi:10.1098/rsos.160128)
Supplement: File: Supplementary Material Nav-Proc_Royal_Soc_B_Supp.pdf Description: Manipulation of the Lambert W-funciton. [file rsos160128supp1.zip › Nav-Proc_Royal_Soc_OS.fls]

PWD /Users/opeleg/Desktop/RoyalSoc_OS_final
INPUT /usr/local/texlive/2015/texmf.cnf
INPUT /usr/local/texlive/2015/texmf-dist/web2c/texmf.cnf
INPUT /usr/local/texlive/2015/texmf-var/web2c/pdftex/pdflatex.fmt
INPUT Nav-Proc_Royal_Soc_OS.tex
OUTPUT Nav-Proc_Royal_Soc_OS.log
INPUT rsos.cls
INPUT rsos.cls
INPUT /usr/local/texlive/2015/texmf-dist/tex/latex/vruler/vruler.sty
INPUT /usr/local/texlive/2015/texmf-dist/tex/latex/vruler/vruler.sty
INPUT /usr/local/texlive/2015/texmf-dist/tex/latex/crop/crop.sty
INPUT /usr/local/texlive/2015/texmf-dist/tex/latex/crop/crop.sty
INPUT /usr/local/texlive/2015/texmf-dist/tex/latex/graphics/color.sty
INPUT /usr/local/texlive/2015/texmf-dist/tex/latex/graphics/color.sty
INPUT /usr/local/texlive/2015/texmf-dist/tex/latex/graphics/color.sty
INPUT /usr/local/texlive/2015/texmf-dist/tex/latex/latexconfig/color.cfg
INPUT /usr/local/texlive/2015/texmf-dist/tex/latex/latexconfig/color.cfg
INPUT /usr/local/texlive/2015/texmf-dist/tex/latex/pdftex-def/pdftex.def
INPUT /usr/local/texlive/2015/texmf-dist/tex/latex/pdftex-def/pdftex.def
INPUT /usr/local/texlive/2015/texmf-dist/tex/generic/oberdiek/infwarerr.sty
INPUT /usr/local/texlive/2015/texmf-dist/tex/generic/oberdiek/infwarerr.sty
INPUT /usr/local/texlive/2015/texmf-dist/tex/generic/oberdiek/ltxcmds.sty
INPUT /usr/local/texlive/2015/texmf-dist/tex/generic/oberdiek/ltxcmds.sty
INPUT /usr/local/texlive/2015/texmf-dist/tex/latex/graphics/graphics.sty
INPUT /usr/local/texlive/2015/texmf-dist/tex/latex/graphics/graphics.sty
INPUT /usr/local/texlive/2015/texmf-dist/tex/latex/graphics/graphics.sty
INPUT /usr/local/texlive/2015/texmf-dist/tex/latex/graphics/trig.sty
INPUT /usr/local/texlive/2015/texmf-dist/tex/latex/graphics/trig.sty
INPUT /usr/local/texlive/2015/texmf-dist/tex/latex/latexconfig/graphics.cfg
INPUT /usr/local/texlive/2015/texmf-dist/tex/latex/latexconfig/graphics.cfg
INPUT /usr/local/texlive/2015/texmf-dist/tex/xelatex/xetexconfig/crop.cfg
INPUT /usr/local/texlive/2015/texmf-dist/tex/xelatex/xetexconfig/crop.cfg
INPUT /usr/local/texlive/2015/texmf-dist/tex/latex/amsmath/amsmath.sty
INPUT /usr/local/texlive/2015/texmf-dist/tex/latex/amsmath/amsmath.sty
INPUT /usr/local/texlive/2015/texmf-dist/tex/latex/amsmath/amstext.sty
INPUT /usr/local/texlive/2015/texmf-dist/tex/latex/amsmath/amstext.sty
INPUT /usr/local/texlive/2015/texmf-dist/tex/latex/amsmath/amsgen.sty
INPUT /usr/local/texlive/2015/texmf-dist/tex/latex/amsmath/amsgen.sty
INPUT /usr/local/texlive/2015/texmf-dist/tex/latex/amsmath/amsbsy.sty
INPUT /usr/local/texlive/2015/texmf-dist/tex/latex/amsmath/amsbsy.sty
INPUT /usr/local/texlive/2015/texmf-dist/tex/latex/amsmath/amsopn.sty
INPUT /usr/local/texlive/2015/texmf-dist/tex/latex/amsmath/amsopn.sty
INPUT /usr/local/texlive/2015/texmf-dist/tex/latex/amsfonts/amssymb.sty
INPUT /usr/local/texlive/2015/texmf-dist/tex/latex/amsfonts/amssymb.sty
INPUT /usr/local/texlive/2015/texmf-dist/tex/latex/amsfonts/amsfonts.sty
INPUT /usr/local/texlive/2015/texmf-dist/tex/latex/amsfonts/amsfonts.sty
INPUT /usr/local/texlive/2015/texmf-dist/tex/latex/amscls/upref.sty
INPUT /usr/local/texlive/2015/texmf-dist/tex/latex/amscls/upref.sty
INPUT /usr/local/texlive/2015/texmf-dist/tex/latex/endnotes/endnotes.sty
INPUT /usr/local/texlive/2015/texmf-dist/tex/latex/endnotes/endnotes.sty
INPUT /usr/local/texlive/2015/texmf-dist/tex/latex/amscls/amsthm.sty
INPUT /usr/local/texlive/2015/texmf-dist/tex/latex/amscls/amsthm.sty
INPUT /usr/local/texlive/2015/texmf-dist/tex/latex/marginnote/marginnote.sty
INPUT /usr/local/texlive/2015/texmf-dist/tex/latex/marginnote/marginnote.sty
INPUT /usr/local/texlive/2015/texmf-dist/tex/latex/soul/soul.sty
INPUT /usr/local/texlive/2015/texmf-dist/tex/latex/soul/soul.sty
INPUT /usr/local/texlive/2015/texmf-dist/fonts/map/fontname/texfonts.map
INPUT /usr/local/texlive/2015/texmf-dist/fonts/tfm/jknappen/ec/ectt1000.tfm
INPUT /usr/local/texlive/2015/texmf-dist/tex/latex/graphics/graphicx.sty
INPUT /usr/local/texlive/2015/texmf-dist/tex/latex/graphics/graphicx.sty
INPUT /usr/local/texlive/2015/texmf-dist/tex/latex/graphics/keyval.sty
INPUT /usr/local/texlive/2015/texmf-dist/tex/latex/graphics/keyval.sty
INPUT /usr/local/texlive/2015/texmf-dist/tex/latex/rotating/rotating.sty
INPUT /usr/local/texlive/2015/texmf-dist/tex/latex/rotating/rotating.sty
INPUT /usr/local/texlive/2015/texmf-dist/tex/latex/base/ifthen.sty
INPUT /usr/local/texlive/2015/texmf-dist/tex/latex/base/ifthen.sty
INPUT /usr/local/texlive/2015/texmf-dist/tex/latex/tools/dcolumn.sty
INPUT /usr/local/texlive/2015/texmf-dist/tex/latex/tools/dcolumn.sty
INPUT /usr/local/texlive/2015/texmf-dist/tex/latex/tools/array.sty
INPUT /usr/local/texlive/2015/texmf-dist/tex/latex/tools/array.sty
INPUT /usr/local/texlive/2015/texmf-dist/tex/latex/base/fontenc.sty
INPUT /usr/local/texlive/2015/texmf-dist/tex/latex/base/fontenc.sty
INPUT /usr/local/texlive/2015/texmf-dist/tex/latex/base/t1enc.def
INPUT /usr/local/texlive/2015/texmf-dist/tex/latex/base/t1enc.def
INPUT /usr/local/texlive/2015/texmf-dist/fonts/tfm/jknappen/ec/ecrm1000.tfm
INPUT /usr/local/texlive/2015/texmf-dist/tex/latex/psnfss/palatino.sty
INPUT /usr/local/texlive/2015/texmf-dist/tex/latex/psnfss/palatino.sty
INPUT /usr/local/texlive/2015/texmf-dist/tex/latex/psnfss/helvet.sty
INPUT /usr/local/texlive/2015/texmf-dist/tex/latex/psnfss/helvet.sty
INPUT /usr/local/texlive/2015/texmf-dist/fonts/tfm/jknappen/ec/ecrm0900.tfm
INPUT /usr/local/texlive/2015/texmf-dist/tex/latex/psnfss/t1phv.fd
INPUT /usr/local/texlive/2015/texmf-dist/tex/latex/psnfss/t1phv.fd
INPUT /usr/local/texlive/2015/texmf-dist/fonts/tfm/adobe/helvetic/phvr8t.tfm
INPUT /usr/local/texlive/2015/texmf-dist/tex/latex/colortbl/colortbl.sty
INPUT /usr/local/texlive/2015/texmf-dist/tex/latex/colortbl/colortbl.sty
INPUT /usr/local/texlive/2015/texmf-dist/tex/latex/cite/cite.sty
INPUT /usr/local/texlive/2015/texmf-dist/tex/latex/cite/cite.sty
INPUT /usr/local/texlive/2015/texmf-dist/tex/latex/hyperref/hyperref.sty
INPUT /usr/local/texlive/2015/texmf-dist/tex/latex/hyperref/hyperref.sty
INPUT /usr/local/texlive/2015/texmf-dist/tex/generic/oberdiek/hobsub-hyperref.sty
INPUT /usr/local/texlive/2015/texmf-dist/tex/generic/oberdiek/hobsub-hyperref.sty
INPUT /usr/local/texlive/2015/texmf-dist/tex/generic/oberdiek/hobsub-hyperref.sty
INPUT /usr/local/texlive/2015/texmf-dist/tex/generic/oberdiek/hobsub-generic.sty
INPUT /usr/local/texlive/2015/texmf-dist/tex/generic/oberdiek/hobsub-generic.sty
INPUT /usr/local/texlive/2015/texmf-dist/tex/generic/ifxetex/ifxetex.sty
INPUT /usr/local/texlive/2015/texmf-dist/tex/generic/ifxetex/ifxetex.sty
INPUT /usr/local/texlive/2015/texmf-dist/tex/latex/oberdiek/auxhook.sty
INPUT /usr/local/texlive/2015/texmf-dist/tex/latex/oberdiek/auxhook.sty
INPUT /usr/local/texlive/2015/texmf-dist/tex/latex/oberdiek/kvoptions.sty
INPUT /usr/local/texlive/2015/texmf-dist/tex/latex/oberdiek/kvoptions.sty
INPUT /usr/local/texlive/2015/texmf-dist/tex/latex/hyperref/pd1enc.def
INPUT /usr/local/texlive/2015/texmf-dist/tex/latex/hyperref/pd1enc.def
INPUT /usr/local/texlive/2015/texmf-dist/tex/latex/latexconfig/hyperref.cfg
INPUT /usr/local/texlive/2015/texmf-dist/tex/latex/latexconfig/hyperref.cfg
INPUT /usr/local/texlive/2015/texmf-dist/tex/latex/url/url.sty
INPUT /usr/local/texlive/2015/texmf-dist/tex/latex/url/url.sty
INPUT /usr/local/texlive/2015/texmf-dist/tex/latex/hyperref/hpdftex.def
INPUT /usr/local/texlive/2015/texmf-dist/tex/latex/hyperref/hpdftex.def
INPUT /usr/local/texlive/2015/texmf-dist/tex/latex/oberdiek/rerunfilecheck.sty
INPUT /usr/local/texlive/2015/texmf-dist/tex/latex/oberdiek/rerunfilecheck.sty
INPUT /usr/local/texlive/2015/texmf-dist/tex/latex/tools/bm.sty
INPUT /usr/local/texlive/2015/texmf-dist/tex/latex/tools/bm.sty
INPUT /usr/local/texlive/2015/texmf-dist/tex/latex/cases/cases.sty
INPUT /usr/local/texlive/2015/texmf-dist/tex/latex/cases/cases.sty
INPUT /usr/local/texlive/2015/texmf-dist/tex/latex/mathtools/empheq.sty
INPUT /usr/local/texlive/2015/texmf-dist/tex/latex/mathtools/empheq.sty
INPUT /usr/local/texlive/2015/texmf-dist/tex/latex/mathtools/mhsetup.sty
INPUT /usr/local/texlive/2015/texmf-dist/tex/latex/mathtools/mhsetup.sty
INPUT /usr/local/texlive/2015/texmf-dist/tex/latex/mathtools/mathtools.sty
INPUT /usr/local/texlive/2015/texmf-dist/tex/latex/mathtools/mathtools.sty
INPUT /usr/local/texlive/2015/texmf-dist/tex/latex/tools/calc.sty
INPUT /usr/local/texlive/2015/texmf-dist/tex/latex/tools/calc.sty
INPUT /usr/local/texlive/2015/texmf-dist/tex/latex/siunitx/siunitx.sty
INPUT /usr/local/texlive/2015/texmf-dist/tex/latex/siunitx/siunitx.sty
INPUT /usr/local/texlive/2015/texmf-dist/tex/latex/l3kernel/expl3.sty
INPUT /usr/local/texlive/2015/texmf-dist/tex/latex/l3kernel/expl3.sty
INPUT /usr/local/texlive/2015/texmf-dist/tex/latex/l3kernel/expl3-code.tex
INPUT /usr/local/texlive/2015/texmf-dist/tex/latex/l3kernel/expl3-code.tex
INPUT /usr/local/texlive/2015/texmf-dist/tex/latex/l3kernel/l3unicode-data.def
INPUT /usr/local/texlive/2015/texmf-dist/tex/latex/l3kernel/l3unicode-data.def
INPUT /usr/local/texlive/2015/texmf-dist/tex/latex/l3kernel/l3pdfmode.def
INPUT /usr/local/texlive/2015/texmf-dist/tex/latex/l3kernel/l3pdfmode.def
INPUT /usr/local/texlive/2015/texmf-dist/tex/latex/l3packages/xparse/xparse.sty
INPUT /usr/local/texlive/2015/texmf-dist/tex/latex/l3packages/xparse/xparse.sty
INPUT /usr/local/texlive/2015/texmf-dist/tex/latex/l3packages/l3keys2e/l3keys2e.sty
INPUT /usr/local/texlive/2015/texmf-dist/tex/latex/l3packages/l3keys2e/l3keys2e.sty
INPUT /usr/local/texlive/2015/texmf-dist/tex/latex/beamer/translator/translator.sty
INPUT /usr/local/texlive/2015/texmf-dist/tex/latex/beamer/translator/translator.sty
INPUT /usr/local/texlive/2015/texmf-dist/tex/latex/beamer/translator/translator.sty
INPUT /usr/local/texlive/2015/texmf-dist/tex/latex/beamer/translator/translator-language-mappings.tex
INPUT /usr/local/texlive/2015/texmf-dist/tex/latex/beamer/translator/translator-language-mappings.tex
INPUT /usr/local/texlive/2015/texmf-dist/tex/latex/tools/afterpage.sty
INPUT /usr/local/texlive/2015/texmf-dist/tex/latex/tools/afterpage.sty
INPUT /usr/local/texlive/2015/texmf-dist/tex/generic/babel/babel.sty
INPUT /usr/local/texlive/2015/texmf-dist/tex/generic/babel/babel.sty
INPUT /usr/local/texlive/2015/texmf-dist/tex/generic/babel-english/english.ldf
INPUT /usr/local/texlive/2015/texmf-dist/tex/generic/babel-english/english.ldf
INPUT /usr/local/texlive/2015/texmf-dist/tex/generic/babel/babel.def
INPUT /usr/local/texlive/2015/texmf-dist/tex/latex/nonfloat/nonfloat.sty
INPUT /usr/local/texlive/2015/texmf-dist/tex/latex/nonfloat/nonfloat.sty
INPUT Nav-Proc_Royal_Soc_OS.aux
INPUT Nav-Proc_Royal_Soc_OS.aux
OUTPUT Nav-Proc_Royal_Soc_OS.aux
INPUT /usr/local/texlive/2015/texmf-dist/tex/latex/psnfss/t1ppl.fd
INPUT /usr/local/texlive/2015/texmf-dist/tex/latex/psnfss/t1ppl.fd
INPUT /usr/local/texlive/2015/texmf-dist/fonts/tfm/adobe/palatino/pplr8t.tfm
INPUT /usr/local/texlive/2015/texmf-dist/tex/context/base/supp-pdf.mkii
INPUT /usr/local/texlive/2015/texmf-dist/tex/context/base/supp-pdf.mkii
INPUT /usr/local/texlive/2015/texmf-dist/tex/latex/oberdiek/epstopdf-base.sty
INPUT /usr/local/texlive/2015/texmf-dist/tex/latex/oberdiek/epstopdf-base.sty
INPUT /usr/local/texlive/2015/texmf-dist/tex/latex/oberdiek/grfext.sty
INPUT /usr/local/texlive/2015/texmf-dist/tex/latex/oberdiek/grfext.sty
INPUT /usr/local/texlive/2015/texmf-dist/tex/latex/latexconfig/epstopdf-sys.cfg
INPUT /usr/local/texlive/2015/texmf-dist/tex/latex/latexconfig/epstopdf-sys.cfg
INPUT /usr/local/texlive/2015/texmf-dist/tex/latex/tools/longtable.sty
INPUT /usr/local/texlive/2015/texmf-dist/tex/latex/tools/longtable.sty
INPUT /usr/local/texlive/2015/texmf-dist/tex/latex/hyperref/nameref.sty
INPUT /usr/local/texlive/2015/texmf-dist/tex/latex/hyperref/nameref.sty
INPUT /usr/local/texlive/2015/texmf-dist/tex/generic/oberdiek/gettitlestring.sty
INPUT /usr/local/texlive/2015/texmf-dist/tex/generic/oberdiek/gettitlestring.sty
INPUT Nav-Proc_Royal_Soc_OS.out
INPUT Nav-Proc_Royal_Soc_OS.out
INPUT Nav-Proc_Royal_Soc_OS.out
INPUT Nav-Proc_Royal_Soc_OS.out
OUTPUT Nav-Proc_Royal_Soc_OS.pdf
INPUT ./Nav-Proc_Royal_Soc_OS.out
INPUT ./Nav-Proc_Royal_Soc_OS.out
OUTPUT Nav-Proc_Royal_Soc_OS.out
INPUT /usr/local/texlive/2015/texmf-dist/tex/latex/beamer/translator/dicts/translator-basic-dictionary/translator-basic-dictionary-English.dict
INPUT /usr/local/texlive/2015/texmf-dist/tex/latex/beamer/translator/dicts/translator-basic-dictionary/translator-basic-dictionary-English.dict
INPUT /usr/local/texlive/2015/texmf-dist/tex/latex/siunitx/siunitx-abbreviations.cfg
INPUT /usr/local/texlive/2015/texmf-dist/tex/latex/siunitx/siunitx-abbreviations.cfg
INPUT /usr/local/texlive/2015/texmf-dist/fonts/tfm/public/cm/cmr9.tfm
INPUT /usr/local/texlive/2015/texmf-dist/fonts/tfm/public/cm/cmmi9.tfm
INPUT /usr/local/texlive/2015/texmf-dist/fonts/tfm/public/cm/cmsy9.tfm
INPUT /usr/local/texlive/2015/texmf-dist/fonts/tfm/public/amsfonts/cmextra/cmex9.tfm
INPUT /usr/local/texlive/2015/texmf-dist/fonts/tfm/public/amsfonts/cmextra/cmex7.tfm
INPUT /usr/local/texlive/2015/texmf-dist/fonts/tfm/public/amsfonts/cmextra/cmex7.tfm
INPUT /usr/local/texlive/2015/texmf-dist/tex/latex/amsfonts/umsa.fd
INPUT /usr/local/texlive/2015/texmf-dist/tex/latex/amsfonts/umsa.fd
INPUT /usr/local/texlive/2015/texmf-dist/fonts/tfm/public/amsfonts/symbols/msam10.tfm
INPUT /usr/local/texlive/2015/texmf-dist/fonts/tfm/public/amsfonts/symbols/msam7.tfm
INPUT /usr/local/texlive/2015/texmf-dist/fonts/tfm/public/amsfonts/symbols/msam5.tfm
INPUT /usr/local/texlive/2015/texmf-dist/tex/latex/amsfonts/umsb.fd
INPUT /usr/local/texlive/2015/texmf-dist/tex/latex/amsfonts/umsb.fd
INPUT /usr/local/texlive/2015/texmf-dist/fonts/tfm/public/amsfonts/symbols/msbm10.tfm
INPUT /usr/local/texlive/2015/texmf-dist/fonts/tfm/public/amsfonts/symbols/msbm7.tfm
INPUT /usr/local/texlive/2015/texmf-dist/fonts/tfm/public/amsfonts/symbols/msbm5.tfm
INPUT /usr/local/texlive/2015/texmf-dist/tex/latex/amsfonts/ueuex.fd
INPUT /usr/local/texlive/2015/texmf-dist/tex/latex/amsfonts/ueuex.fd
INPUT /usr/local/texlive/2015/texmf-dist/fonts/tfm/public/amsfonts/euler/euex9.tfm
INPUT /usr/local/texlive/2015/texmf-dist/fonts/tfm/public/amsfonts/euler/euex7.tfm
INPUT /usr/local/texlive/2015/texmf-dist/fonts/tfm/public/amsfonts/euler/euex7.tfm
INPUT /usr/local/texlive/2015/texmf-dist/fonts/tfm/public/cm/cmbx9.tfm
INPUT /usr/local/texlive/2015/texmf-dist/fonts/tfm/public/cm/cmbx7.tfm
INPUT /usr/local/texlive/2015/texmf-dist/fonts/tfm/public/cm/cmbx5.tfm
INPUT /usr/local/texlive/2015/texmf-dist/fonts/tfm/public/amsfonts/cmextra/cmmib9.tfm
INPUT /usr/local/texlive/2015/texmf-dist/fonts/tfm/public/amsfonts/cmextra/cmmib7.tfm
INPUT /usr/local/texlive/2015/texmf-dist/fonts/tfm/public/amsfonts/cmextra/cmmib5.tfm
INPUT /usr/local/texlive/2015/texmf-dist/fonts/tfm/public/amsfonts/cmextra/cmbsy9.tfm
INPUT /usr/local/texlive/2015/texmf-dist/fonts/tfm/public/amsfonts/cmextra/cmbsy7.tfm
INPUT /usr/local/texlive/2015/texmf-dist/fonts/tfm/public/amsfonts/cmextra/cmbsy5.tfm
INPUT /usr/local/texlive/2015/texmf-dist/fonts/tfm/public/cm/cmss9.tfm
INPUT /usr/local/texlive/2015/texmf-dist/fonts/tfm/public/cm/cmss8.tfm
INPUT /usr/local/texlive/2015/texmf-dist/fonts/tfm/public/cm/cmss8.tfm
INPUT /usr/local/texlive/2015/texmf-dist/fonts/tfm/public/cm/cmtt9.tfm
INPUT /usr/local/texlive/2015/texmf-dist/fonts/tfm/public/cm/cmtt8.tfm
INPUT /usr/local/texlive/2015/texmf-dist/fonts/tfm/public/cm/cmtt8.tfm
INPUT OPENSCIENCE.pdf
INPUT ./OPENSCIENCE.pdf
INPUT ./OPENSCIENCE.pdf
INPUT /usr/local/texlive/2015/texmf-dist/fonts/tfm/adobe/helvetic/phvr8t.tfm
INPUT /usr/local/texlive/2015/texmf-dist/fonts/tfm/adobe/helvetic/phvr8t.tfm
INPUT openaccesslogo_bw.pdf
INPUT ./openaccesslogo_bw.pdf
INPUT ./openaccesslogo_bw.pdf
INPUT RS_crossmark_logo.pdf
INPUT ./RS_crossmark_logo.pdf
INPUT ./RS_crossmark_logo.pdf
INPUT /usr/local/texlive/2015/texmf-dist/fonts/tfm/adobe/helvetic/phvr8t.tfm
INPUT /usr/local/texlive/2015/texmf-dist/fonts/tfm/adobe/helvetic/phvb8t.tfm
INPUT /usr/local/texlive/2015/texmf-dist/fonts/tfm/adobe/helvetic/phvr8t.tfm
INPUT /usr/local/texlive/2015/texmf-dist/fonts/tfm/adobe/helvetic/phvr8t.tfm
INPUT /usr/local/texlive/2015/texmf-dist/fonts/tfm/public/cm/cmr12.tfm
INPUT /usr/local/texlive/2015/texmf-dist/fonts/tfm/public/cm/cmmi12.tfm
INPUT /usr/local/texlive/2015/texmf-dist/fonts/tfm/public/cm/cmsy10.tfm
INPUT /usr/local/texlive/2015/texmf-dist/fonts/tfm/public/cm/cmex10.tfm
INPUT /usr/local/texlive/2015/texmf-dist/fonts/tfm/public/cm/cmex10.tfm
INPUT /usr/local/texlive/2015/texmf-dist/fonts/tfm/public/cm/cmss12.tfm
INPUT /usr/local/texlive/2015/texmf-dist/fonts/tfm/public/cm/cmss10.tfm
INPUT /usr/local/texlive/2015/texmf-dist/fonts/tfm/public/cm/cmtt12.tfm
INPUT /usr/local/texlive/2015/texmf-dist/fonts/tfm/public/cm/cmtt10.tfm
INPUT /usr/local/texlive/2015/texmf-dist/fonts/tfm/public/amsfonts/symbols/msam10.tfm
INPUT /usr/local/texlive/2015/texmf-dist/fonts/tfm/public/amsfonts/symbols/msam10.tfm
INPUT /usr/local/texlive/2015/texmf-dist/fonts/tfm/public/amsfonts/symbols/msbm10.tfm
INPUT /usr/local/texlive/2015/texmf-dist/fonts/tfm/public/amsfonts/symbols/msbm10.tfm
INPUT /usr/local/texlive/2015/texmf-dist/fonts/tfm/public/amsfonts/euler/euex10.tfm
INPUT /usr/local/texlive/2015/texmf-dist/fonts/tfm/public/amsfonts/euler/euex10.tfm
INPUT /usr/local/texlive/2015/texmf-dist/fonts/tfm/public/cm/cmbx12.tfm
INPUT /usr/local/texlive/2015/texmf-dist/fonts/tfm/public/cm/cmbx10.tfm
INPUT /usr/local/texlive/2015/texmf-dist/fonts/tfm/public/cm/cmmib10.tfm
INPUT /usr/local/texlive/2015/texmf-dist/fonts/tfm/public/cm/cmmib10.tfm
INPUT /usr/local/texlive/2015/texmf-dist/fonts/tfm/public/cm/cmbsy10.tfm
INPUT /usr/local/texlive/2015/texmf-dist/fonts/tfm/public/cm/cmbsy10.tfm
INPUT /usr/local/texlive/2015/texmf-dist/fonts/tfm/public/cm/cmr10.tfm
INPUT /usr/local/texlive/2015/texmf-dist/fonts/tfm/public/cm/cmr8.tfm
INPUT /usr/local/texlive/2015/texmf-dist/fonts/tfm/public/cm/cmmi10.tfm
INPUT /usr/local/texlive/2015/texmf-dist/fonts/tfm/public/cm/cmmi8.tfm
INPUT /usr/local/texlive/2015/texmf-dist/fonts/tfm/public/cm/cmsy10.tfm
INPUT /usr/local/texlive/2015/texmf-dist/fonts/tfm/public/cm/cmsy8.tfm
INPUT /usr/local/texlive/2015/texmf-dist/fonts/tfm/public/cm/cmex10.tfm
INPUT /usr/local/texlive/2015/texmf-dist/fonts/tfm/public/amsfonts/cmextra/cmex8.tfm
INPUT /usr/local/texlive/2015/texmf-dist/fonts/tfm/public/amsfonts/cmextra/cmex7.tfm
INPUT /usr/local/texlive/2015/texmf-dist/fonts/tfm/public/cm/cmss10.tfm
INPUT /usr/local/texlive/2015/texmf-dist/fonts/tfm/public/cm/cmss8.tfm
INPUT /usr/local/texlive/2015/texmf-dist/fonts/tfm/public/cm/cmtt10.tfm
INPUT /usr/local/texlive/2015/texmf-dist/fonts/tfm/public/cm/cmtt8.tfm
INPUT /usr/local/texlive/2015/texmf-dist/fonts/tfm/public/amsfonts/symbols/msam10.tfm
INPUT /usr/local/texlive/2015/texmf-dist/fonts/tfm/public/amsfonts/symbols/msam7.tfm
INPUT /usr/local/texlive/2015/texmf-dist/fonts/tfm/public/amsfonts/symbols/msam5.tfm
INPUT /usr/local/texlive/2015/texmf-dist/fonts/tfm/public/amsfonts/symbols/msbm10.tfm
INPUT /usr/local/texlive/2015/texmf-dist/fonts/tfm/public/amsfonts/symbols/msbm7.tfm
INPUT /usr/local/texlive/2015/texmf-dist/fonts/tfm/public/amsfonts/symbols/msbm5.tfm
INPUT /usr/local/texlive/2015/texmf-dist/fonts/tfm/public/amsfonts/euler/euex10.tfm
INPUT /usr/local/texlive/2015/texmf-dist/fonts/tfm/public/amsfonts/euler/euex8.tfm
INPUT /usr/local/texlive/2015/texmf-dist/fonts/tfm/public/amsfonts/euler/euex7.tfm
INPUT /usr/local/texlive/2015/texmf-dist/fonts/tfm/public/cm/cmbx10.tfm
INPUT /usr/local/texlive/2015/texmf-dist/fonts/tfm/public/cm/cmbx8.tfm
INPUT /usr/local/texlive/2015/texmf-dist/fonts/tfm/public/cm/cmmib10.tfm
INPUT /usr/local/texlive/2015/texmf-dist/fonts/tfm/public/amsfonts/cmextra/cmmib8.tfm
INPUT /usr/local/texlive/2015/texmf-dist/fonts/tfm/public/cm/cmbsy10.tfm
INPUT /usr/local/texlive/2015/texmf-dist/fonts/tfm/public/amsfonts/cmextra/cmbsy8.tfm
INPUT RSOS_Pubs_Logo_Line_CMYK.pdf
INPUT ./RSOS_Pubs_Logo_Line_CMYK.pdf
INPUT ./RSOS_Pubs_Logo_Line_CMYK.pdf
INPUT /usr/local/texlive/2015/texmf-dist/fonts/tfm/adobe/helvetic/phvr8t.tfm
INPUT /usr/local/texlive/2015/texmf-dist/fonts/tfm/public/amsfonts/cmextra/cmex8.tfm
INPUT /usr/local/texlive/2015/texmf-dist/fonts/tfm/public/amsfonts/cmextra/cmex7.tfm
INPUT /usr/local/texlive/2015/texmf-dist/fonts/tfm/public/amsfonts/cmextra/cmex7.tfm
INPUT /usr/local/texlive/2015/texmf-dist/fonts/tfm/public/amsfonts/symbols/msam7.tfm
INPUT /usr/local/texlive/2015/texmf-dist/fonts/tfm/public/amsfonts/symbols/msam5.tfm
INPUT /usr/local/texlive/2015/texmf-dist/fonts/tfm/public/amsfonts/symbols/msam5.tfm
INPUT /usr/local/texlive/2015/texmf-dist/fonts/tfm/public/amsfonts/symbols/msbm7.tfm
INPUT /usr/local/texlive/2015/texmf-dist/fonts/tfm/public/amsfonts/symbols/msbm5.tfm
INPUT /usr/local/texlive/2015/texmf-dist/fonts/tfm/public/amsfonts/symbols/msbm5.tfm
INPUT /usr/local/texlive/2015/texmf-dist/fonts/tfm/public/amsfonts/euler/euex8.tfm
INPUT /usr/local/texlive/2015/texmf-dist/fonts/tfm/public/amsfonts/euler/euex7.tfm
INPUT /usr/local/texlive/2015/texmf-dist/fonts/tfm/public/amsfonts/euler/euex7.tfm
INPUT /usr/local/texlive/2015/texmf-dist/tex/latex/psnfss/omsphv.fd
INPUT /usr/local/texlive/2015/texmf-dist/tex/latex/psnfss/omsphv.fd
INPUT /usr/local/texlive/2015/texmf-dist/fonts/tfm/adobe/helvetic/phvr8t.tfm
INPUT /usr/local/texlive/2015/texmf-dist/fonts/tfm/adobe/helvetic/phvr8t.tfm
INPUT /usr/local/texlive/2015/texmf-dist/fonts/vf/adobe/helvetic/phvr8t.vf
INPUT /usr/local/texlive/2015/texmf-dist/fonts/tfm/adobe/helvetic/phvr8r.tfm
INPUT /usr/local/texlive/2015/texmf-var/fonts/map/pdftex/updmap/pdftex.map
INPUT /usr/local/texlive/2015/texmf-dist/fonts/vf/adobe/helvetic/phvr8t.vf
INPUT /usr/local/texlive/2015/texmf-dist/fonts/tfm/adobe/helvetic/phvr8r.tfm
INPUT /usr/local/texlive/2015/texmf-dist/fonts/vf/adobe/helvetic/phvr8t.vf
INPUT /usr/local/texlive/2015/texmf-dist/fonts/tfm/adobe/helvetic/phvr8r.tfm
INPUT /usr/local/texlive/2015/texmf-dist/fonts/vf/adobe/helvetic/phvb8t.vf
INPUT /usr/local/texlive/2015/texmf-dist/fonts/tfm/adobe/helvetic/phvb8r.tfm
INPUT /usr/local/texlive/2015/texmf-dist/fonts/vf/adobe/helvetic/phvr8t.vf
INPUT /usr/local/texlive/2015/texmf-dist/fonts/tfm/adobe/helvetic/phvr8r.tfm
INPUT /usr/local/texlive/2015/texmf-dist/fonts/vf/adobe/helvetic/phvr8t.vf
INPUT /usr/local/texlive/2015/texmf-dist/fonts/tfm/adobe/helvetic/phvr8r.tfm
INPUT /usr/local/texlive/2015/texmf-dist/fonts/vf/adobe/helvetic/phvr8t.vf
INPUT /usr/local/texlive/2015/texmf-dist/fonts/tfm/adobe/helvetic/phvr8r.tfm
INPUT /usr/local/texlive/2015/texmf-dist/fonts/vf/adobe/palatino/pplr8t.vf
INPUT /usr/local/texlive/2015/texmf-dist/fonts/tfm/adobe/palatino/pplr8r.tfm
INPUT /usr/local/texlive/2015/texmf-dist/fonts/vf/adobe/helvetic/phvr8t.vf
INPUT /usr/local/texlive/2015/texmf-dist/fonts/tfm/adobe/helvetic/phvr8r.tfm
INPUT /usr/local/texlive/2015/texmf-dist/fonts/tfm/adobe/helvetic/phvr8t.tfm
INPUT fig1.pdf
INPUT ./fig1.pdf
INPUT ./fig1.pdf
INPUT /usr/local/texlive/2015/texmf-dist/fonts/tfm/adobe/helvetic/phvb8t.tfm
INPUT /usr/local/texlive/2015/texmf-dist/fonts/tfm/adobe/helvetic/phvr8t.tfm
INPUT /usr/local/texlive/2015/texmf-dist/fonts/tfm/public/cm/cmr6.tfm
INPUT /usr/local/texlive/2015/texmf-dist/fonts/tfm/public/cm/cmmi6.tfm
INPUT /usr/local/texlive/2015/texmf-dist/fonts/tfm/public/cm/cmsy6.tfm
INPUT /usr/local/texlive/2015/texmf-dist/fonts/tfm/public/amsfonts/cmextra/cmex9.tfm
INPUT /usr/local/texlive/2015/texmf-dist/fonts/tfm/public/amsfonts/cmextra/cmex7.tfm
INPUT /usr/local/texlive/2015/texmf-dist/fonts/tfm/public/amsfonts/cmextra/cmex7.tfm
INPUT /usr/local/texlive/2015/texmf-dist/fonts/tfm/public/cm/cmss8.tfm
INPUT /usr/local/texlive/2015/texmf-dist/fonts/tfm/public/cm/cmtt8.tfm
INPUT /usr/local/texlive/2015/texmf-dist/fonts/tfm/public/amsfonts/symbols/msam10.tfm
INPUT /usr/local/texlive/2015/texmf-dist/fonts/tfm/public/amsfonts/symbols/msam5.tfm
INPUT /usr/local/texlive/2015/texmf-dist/fonts/tfm/public/amsfonts/symbols/msam5.tfm
INPUT /usr/local/texlive/2015/texmf-dist/fonts/tfm/public/amsfonts/symbols/msbm10.tfm
INPUT /usr/local/texlive/2015/texmf-dist/fonts/tfm/public/amsfonts/symbols/msbm5.tfm
INPUT /usr/local/texlive/2015/texmf-dist/fonts/tfm/public/amsfonts/symbols/msbm5.tfm
INPUT /usr/local/texlive/2015/texmf-dist/fonts/tfm/public/amsfonts/euler/euex9.tfm
INPUT /usr/local/texlive/2015/texmf-dist/fonts/tfm/public/amsfonts/euler/euex7.tfm
INPUT /usr/local/texlive/2015/texmf-dist/fonts/tfm/public/amsfonts/euler/euex7.tfm
INPUT /usr/local/texlive/2015/texmf-dist/fonts/tfm/public/cm/cmbx6.tfm
INPUT /usr/local/texlive/2015/texmf-dist/fonts/tfm/public/amsfonts/cmextra/cmmib6.tfm
INPUT /usr/local/texlive/2015/texmf-dist/fonts/tfm/public/amsfonts/cmextra/cmbsy6.tfm
INPUT fig2.pdf
INPUT ./fig2.pdf
INPUT ./fig2.pdf
INPUT /usr/local/texlive/2015/texmf-dist/fonts/tfm/adobe/palatino/pplb8t.tfm
INPUT /usr/local/texlive/2015/texmf-dist/fonts/tfm/adobe/helvetic/phvb8t.tfm
INPUT /usr/local/texlive/2015/texmf-dist/fonts/vf/adobe/helvetic/phvb8t.vf
INPUT /usr/local/texlive/2015/texmf-dist/fonts/tfm/adobe/helvetic/phvb8r.tfm
INPUT /usr/local/texlive/2015/texmf-dist/fonts/vf/adobe/helvetic/phvr8t.vf
INPUT /usr/local/texlive/2015/texmf-dist/fonts/tfm/adobe/helvetic/phvr8r.tfm
INPUT /usr/local/texlive/2015/texmf-dist/fonts/vf/adobe/helvetic/phvb8t.vf
INPUT /usr/local/texlive/2015/texmf-dist/fonts/tfm/adobe/helvetic/phvb8r.tfm
INPUT /usr/local/texlive/2015/texmf-dist/fonts/vf/adobe/helvetic/phvr8t.vf
INPUT /usr/local/texlive/2015/texmf-dist/fonts/tfm/adobe/helvetic/phvr8r.tfm
INPUT /usr/local/texlive/2015/texmf-dist/fonts/tfm/adobe/palatino/pplr8t.tfm
INPUT /usr/local/texlive/2015/texmf-dist/fonts/tfm/adobe/palatino/pplb8t.tfm
INPUT /usr/local/texlive/2015/texmf-dist/fonts/tfm/adobe/palatino/pplr8t.tfm
INPUT /usr/local/texlive/2015/texmf-dist/fonts/tfm/adobe/palatino/pplb8t.tfm
INPUT fig3.pdf
INPUT ./fig3.pdf
INPUT ./fig3.pdf
INPUT /usr/local/texlive/2015/texmf-dist/fonts/vf/adobe/palatino/pplb8t.vf
INPUT /usr/local/texlive/2015/texmf-dist/fonts/tfm/adobe/palatino/pplb8r.tfm
INPUT fig4.pdf
INPUT ./fig4.pdf
INPUT ./fig4.pdf
INPUT Nav-Proc_Royal_Soc_OS.bbl
INPUT Nav-Proc_Royal_Soc_OS.bbl
INPUT Nav-Proc_Royal_Soc_OS.aux
INPUT ./Nav-Proc_Royal_Soc_OS.out
INPUT ./Nav-Proc_Royal_Soc_OS.out
INPUT /usr/local/texlive/2015/texmf-dist/fonts/enc/dvips/base/8r.enc
INPUT /usr/local/texlive/2015/texmf-dist/fonts/type1/public/amsfonts/cm/cmbx9.pfb
INPUT /usr/local/texlive/2015/texmf-dist/fonts/type1/public/amsfonts/cmextra/cmex9.pfb
INPUT /usr/local/texlive/2015/texmf-dist/fonts/type1/public/amsfonts/cm/cmmi10.pfb
INPUT /usr/local/texlive/2015/texmf-dist/fonts/type1/public/amsfonts/cm/cmmi6.pfb
INPUT /usr/local/texlive/2015/texmf-dist/fonts/type1/public/amsfonts/cm/cmmi7.pfb
INPUT /usr/local/texlive/2015/texmf-dist/fonts/type1/public/amsfonts/cm/cmmi8.pfb
INPUT /usr/local/texlive/2015/texmf-dist/fonts/type1/public/amsfonts/cm/cmmi9.pfb
INPUT /usr/local/texlive/2015/texmf-dist/fonts/type1/public/amsfonts/cm/cmr10.pfb
INPUT /usr/local/texlive/2015/texmf-dist/fonts/type1/public/amsfonts/cm/cmr7.pfb
INPUT /usr/local/texlive/2015/texmf-dist/fonts/type1/public/amsfonts/cm/cmr8.pfb
INPUT /usr/local/texlive/2015/texmf-dist/fonts/type1/public/amsfonts/cm/cmr9.pfb
INPUT /usr/local/texlive/2015/texmf-dist/fonts/type1/public/amsfonts/cm/cmsy10.pfb
INPUT /usr/local/texlive/2015/texmf-dist/fonts/type1/public/amsfonts/cm/cmsy5.pfb
INPUT /usr/local/texlive/2015/texmf-dist/fonts/type1/public/amsfonts/cm/cmsy6.pfb
INPUT /usr/local/texlive/2015/texmf-dist/fonts/type1/public/amsfonts/cm/cmsy7.pfb
INPUT /usr/local/texlive/2015/texmf-dist/fonts/type1/public/amsfonts/cm/cmsy8.pfb
INPUT /usr/local/texlive/2015/texmf-dist/fonts/type1/public/amsfonts/cm/cmsy9.pfb
INPUT /usr/local/texlive/2015/texmf-dist/fonts/type1/urw/helvetic/uhvb8a.pfb
INPUT /usr/local/texlive/2015/texmf-dist/fonts/type1/urw/helvetic/uhvr8a.pfb
INPUT /usr/local/texlive/2015/texmf-dist/fonts/type1/urw/palatino/uplb8a.pfb
INPUT /usr/local/texlive/2015/texmf-dist/fonts/type1/urw/palatino/uplr8a.pfb
