# Supplementary material for: Optimal switching between geocentric and egocentric strategies in navigation
Source: R Soc Open Sci. 2016 Jul 27;3(7):160128. doi: 10.1098/rsos.160128 (PMC4968461; doi:10.1098/rsos.160128)
Supplement: File: Supplementary Material Nav-Proc_Royal_Soc_B_Supp.pdf Description: Manipulation of the Lambert W-funciton. [file rsos160128supp1.zip › Nav-Proc_Royal_Soc_OS.log]

This is pdfTeX, Version 3.14159265-2.6-1.40.16 (TeX Live 2015) (preloaded format=pdflatex 2015.5.24)  28 JUN 2016 12:34
entering extended mode
 restricted \write18 enabled.
 file:line:error style messages enabled.
 %&-line parsing enabled.
**Nav-Proc_Royal_Soc_OS.tex
(./Nav-Proc_Royal_Soc_OS.tex
LaTeX2e <2015/01/01>
Babel <3.9l> and hyphenation patterns for 79 languages loaded.
(./rsos.cls
Document Class: rsos 2005/12/01 v1.1 Standard LaTeX document class
(/usr/local/texlive/2015/texmf-dist/tex/latex/vruler/vruler.sty 2.3 <24/10/96>
    VRULER version 2.3 Octorber 1996 By Z Jiang
    University of New England, Australia
    Email: zhuhan@neumann.une.edu.au
) (/usr/local/texlive/2015/texmf-dist/tex/latex/crop/crop.sty
Package: crop 2003/05/20 v1.9 crop marks (mf)
\stockwidth=\dimen107
\stockheight=\dimen108
\CROP@index=\count89

(/usr/local/texlive/2015/texmf-dist/tex/latex/graphics/color.sty
Package: color 2014/10/28 v1.1a Standard LaTeX Color (DPC)

(/usr/local/texlive/2015/texmf-dist/tex/latex/latexconfig/color.cfg
File: color.cfg 2007/01/18 v1.5 color configuration of teTeX/TeXLive
)
Package color Info: Driver file: pdftex.def on input line 142.

(/usr/local/texlive/2015/texmf-dist/tex/latex/pdftex-def/pdftex.def
File: pdftex.def 2011/05/27 v0.06d Graphics/color for pdfTeX

(/usr/local/texlive/2015/texmf-dist/tex/generic/oberdiek/infwarerr.sty
Package: infwarerr 2010/04/08 v1.3 Providing info/warning/error messages (HO)
)
(/usr/local/texlive/2015/texmf-dist/tex/generic/oberdiek/ltxcmds.sty
Package: ltxcmds 2011/11/09 v1.22 LaTeX kernel commands for general use (HO)
)
\Gread@gobject=\count90
))
(/usr/local/texlive/2015/texmf-dist/tex/latex/graphics/graphics.sty
Package: graphics 2014/10/28 v1.0p Standard LaTeX Graphics (DPC,SPQR)

(/usr/local/texlive/2015/texmf-dist/tex/latex/graphics/trig.sty
Package: trig 1999/03/16 v1.09 sin cos tan (DPC)
)
(/usr/local/texlive/2015/texmf-dist/tex/latex/latexconfig/graphics.cfg
File: graphics.cfg 2010/04/23 v1.9 graphics configuration of TeX Live
)
Package graphics Info: Driver file: pdftex.def on input line 94.
)
\CROP@offset=\count91
Package crop Info: Local config file crop.cfg used on input line 605.

(/usr/local/texlive/2015/texmf-dist/tex/xelatex/xetexconfig/crop.cfg))
(/usr/local/texlive/2015/texmf-dist/tex/latex/amsmath/amsmath.sty
Package: amsmath 2013/01/14 v2.14 AMS math features
\@mathmargin=\skip41

For additional information on amsmath, use the `?' option.
(/usr/local/texlive/2015/texmf-dist/tex/latex/amsmath/amstext.sty
Package: amstext 2000/06/29 v2.01

(/usr/local/texlive/2015/texmf-dist/tex/latex/amsmath/amsgen.sty
File: amsgen.sty 1999/11/30 v2.0
\@emptytoks=\toks31
\ex@=\dimen109
))
(/usr/local/texlive/2015/texmf-dist/tex/latex/amsmath/amsbsy.sty
Package: amsbsy 1999/11/29 v1.2d
\pmbraise@=\dimen110
)
(/usr/local/texlive/2015/texmf-dist/tex/latex/amsmath/amsopn.sty
Package: amsopn 1999/12/14 v2.01 operator names
)
\inf@bad=\count92
LaTeX Info: Redefining \frac on input line 210.
\uproot@=\count93
\leftroot@=\count94
LaTeX Info: Redefining \overline on input line 306.
\classnum@=\count95
\DOTSCASE@=\count96
LaTeX Info: Redefining \ldots on input line 378.
LaTeX Info: Redefining \dots on input line 381.
LaTeX Info: Redefining \cdots on input line 466.
\Mathstrutbox@=\box32
\strutbox@=\box33
\big@size=\dimen111
LaTeX Font Info:    Redeclaring font encoding OML on input line 566.
LaTeX Font Info:    Redeclaring font encoding OMS on input line 567.
\macc@depth=\count97
\c@MaxMatrixCols=\count98
\dotsspace@=\muskip10
\c@parentequation=\count99
\dspbrk@lvl=\count100
\tag@help=\toks32
\row@=\count101
\column@=\count102
\maxfields@=\count103
\andhelp@=\toks33
\eqnshift@=\dimen112
\alignsep@=\dimen113
\tagshift@=\dimen114
\tagwidth@=\dimen115
\totwidth@=\dimen116
\lineht@=\dimen117
\@envbody=\toks34
\multlinegap=\skip42
\multlinetaggap=\skip43
\mathdisplay@stack=\toks35
LaTeX Info: Redefining \[ on input line 2665.
LaTeX Info: Redefining \] on input line 2666.
)
(/usr/local/texlive/2015/texmf-dist/tex/latex/amsfonts/amssymb.sty
Package: amssymb 2013/01/14 v3.01 AMS font symbols

(/usr/local/texlive/2015/texmf-dist/tex/latex/amsfonts/amsfonts.sty
Package: amsfonts 2013/01/14 v3.01 Basic AMSFonts support
\symAMSa=\mathgroup4
\symAMSb=\mathgroup5
LaTeX Font Info:    Overwriting math alphabet `\mathfrak' in version `bold'
(Font)                  U/euf/m/n --> U/euf/b/n on input line 106.
))
(/usr/local/texlive/2015/texmf-dist/tex/latex/amscls/upref.sty
Package: upref 2007/03/14 v2.04
)
(/usr/local/texlive/2015/texmf-dist/tex/latex/endnotes/endnotes.sty
\c@endnote=\count104
\endnotesep=\dimen118
\@enotes=\write3
)
(/usr/local/texlive/2015/texmf-dist/tex/latex/amscls/amsthm.sty
Package: amsthm 2015/03/04 v2.20.2
\thm@style=\toks36
\thm@bodyfont=\toks37
\thm@headfont=\toks38
\thm@notefont=\toks39
\thm@headpunct=\toks40
\thm@preskip=\skip44
\thm@postskip=\skip45
\thm@headsep=\skip46
\dth@everypar=\toks41
)
(/usr/local/texlive/2015/texmf-dist/tex/latex/marginnote/marginnote.sty
Package: marginnote 2012/03/29 v1.1i non floating margin notes for LaTeX
\c@mn@abspage=\count105
)
(/usr/local/texlive/2015/texmf-dist/tex/latex/soul/soul.sty
Package: soul 2003/11/17 v2.4 letterspacing/underlining (mf)
\SOUL@word=\toks42
\SOUL@lasttoken=\toks43
\SOUL@cmds=\toks44
\SOUL@buffer=\toks45
\SOUL@token=\toks46
\SOUL@spaceskip=\skip47
\SOUL@ttwidth=\dimen119
\SOUL@uldp=\dimen120
\SOUL@ulht=\dimen121
)
(/usr/local/texlive/2015/texmf-dist/tex/latex/graphics/graphicx.sty
Package: graphicx 2014/10/28 v1.0g Enhanced LaTeX Graphics (DPC,SPQR)

(/usr/local/texlive/2015/texmf-dist/tex/latex/graphics/keyval.sty
Package: keyval 2014/10/28 v1.15 key=value parser (DPC)
\KV@toks@=\toks47
)
\Gin@req@height=\dimen122
\Gin@req@width=\dimen123
)
(/usr/local/texlive/2015/texmf-dist/tex/latex/rotating/rotating.sty
Package: rotating 2009/03/28 v2.16a rotated objects in LaTeX

(/usr/local/texlive/2015/texmf-dist/tex/latex/base/ifthen.sty
Package: ifthen 2014/09/29 v1.1c Standard LaTeX ifthen package (DPC)
)
\c@r@tfl@t=\count106
\rotFPtop=\skip48
\rotFPbot=\skip49
\rot@float@box=\box34
\rot@mess@toks=\toks48
)
(/usr/local/texlive/2015/texmf-dist/tex/latex/tools/dcolumn.sty
Package: dcolumn 2014/10/28 v1.06 decimal alignment package (DPC)

(/usr/local/texlive/2015/texmf-dist/tex/latex/tools/array.sty
Package: array 2014/10/28 v2.4c Tabular extension package (FMi)
\col@sep=\dimen124
\extrarowheight=\dimen125
\NC@list=\toks49
\extratabsurround=\skip50
\backup@length=\skip51
))
(/usr/local/texlive/2015/texmf-dist/tex/latex/base/fontenc.sty
Package: fontenc 2005/09/27 v1.99g Standard LaTeX package

(/usr/local/texlive/2015/texmf-dist/tex/latex/base/t1enc.def
File: t1enc.def 2005/09/27 v1.99g Standard LaTeX file
LaTeX Font Info:    Redeclaring font encoding T1 on input line 48.
))
(/usr/local/texlive/2015/texmf-dist/tex/latex/psnfss/palatino.sty
Package: palatino 2005/04/12 PSNFSS-v9.2a (SPQR) 
)
(/usr/local/texlive/2015/texmf-dist/tex/latex/psnfss/helvet.sty
Package: helvet 2005/04/12 PSNFSS-v9.2a (WaS) 
)
\catchlinewd=\dimen126
\dcht=\dimen127
\frametextht=\dimen128
\myrunhwidth=\skip52
LaTeX Font Info:    Try loading font information for T1+phv on input line 478.

(/usr/local/texlive/2015/texmf-dist/tex/latex/psnfss/t1phv.fd
File: t1phv.fd 2001/06/04 scalable font definitions for T1/phv.
)
LaTeX Font Info:    Font shape `T1/phv/m/n' will be
(Font)              scaled to size 9.35007pt on input line 478.
\c@part=\count107
\c@section=\count108
\c@subsection=\count109
\c@subsubsection=\count110
\c@paragraph=\count111
\c@subparagraph=\count112
\c@figure=\count113
\c@scheme=\count114
\c@table=\count115
\abovecaptionskip=\skip53
\belowcaptionskip=\skip54
\leftnoteskip=\dimen129

(/usr/local/texlive/2015/texmf-dist/tex/latex/colortbl/colortbl.sty
Package: colortbl 2012/02/13 v1.0a Color table columns (DPC)
\everycr=\toks50
\minrowclearance=\skip55
)
\bibindent=\dimen130
\absbox=\box35
\fmtextbox=\box36
\c@mythm=\count116
\rotdimen=\dimen131
\symEulerExtension=\mathgroup6
LaTeX Font Info:    Redeclaring math symbol \intop on input line 1446.
LaTeX Font Info:    Redeclaring math symbol \ointop on input line 1447.

(/usr/local/texlive/2015/texmf-dist/tex/latex/cite/cite.sty
LaTeX Info: Redefining \cite on input line 302.
LaTeX Info: Redefining \nocite on input line 332.
Package: cite 2015/02/27  v 5.5
)
\eqntext=\dimen132

(/usr/local/texlive/2015/texmf-dist/tex/latex/hyperref/hyperref.sty
Package: hyperref 2012/11/06 v6.83m Hypertext links for LaTeX

(/usr/local/texlive/2015/texmf-dist/tex/generic/oberdiek/hobsub-hyperref.sty
Package: hobsub-hyperref 2012/05/28 v1.13 Bundle oberdiek, subset hyperref (HO)


(/usr/local/texlive/2015/texmf-dist/tex/generic/oberdiek/hobsub-generic.sty
Package: hobsub-generic 2012/05/28 v1.13 Bundle oberdiek, subset generic (HO)
Package: hobsub 2012/05/28 v1.13 Construct package bundles (HO)
Package hobsub Info: Skipping package `infwarerr' (already loaded).
Package hobsub Info: Skipping package `ltxcmds' (already loaded).
Package: ifluatex 2010/03/01 v1.3 Provides the ifluatex switch (HO)
Package ifluatex Info: LuaTeX not detected.
Package: ifvtex 2010/03/01 v1.5 Detect VTeX and its facilities (HO)
Package ifvtex Info: VTeX not detected.
Package: intcalc 2007/09/27 v1.1 Expandable calculations with integers (HO)
Package: ifpdf 2011/01/30 v2.3 Provides the ifpdf switch (HO)
Package ifpdf Info: pdfTeX in PDF mode is detected.
Package: etexcmds 2011/02/16 v1.5 Avoid name clashes with e-TeX commands (HO)
Package etexcmds Info: Could not find \expanded.
(etexcmds)             That can mean that you are not using pdfTeX 1.50 or
(etexcmds)             that some package has redefined \expanded.
(etexcmds)             In the latter case, load this package earlier.
Package: kvsetkeys 2012/04/25 v1.16 Key value parser (HO)
Package: kvdefinekeys 2011/04/07 v1.3 Define keys (HO)
Package: pdftexcmds 2011/11/29 v0.20 Utility functions of pdfTeX for LuaTeX (HO
)
Package pdftexcmds Info: LuaTeX not detected.
Package pdftexcmds Info: \pdf@primitive is available.
Package pdftexcmds Info: \pdf@ifprimitive is available.
Package pdftexcmds Info: \pdfdraftmode found.
Package: pdfescape 2011/11/25 v1.13 Implements pdfTeX's escape features (HO)
Package: bigintcalc 2012/04/08 v1.3 Expandable calculations on big integers (HO
)
Package: bitset 2011/01/30 v1.1 Handle bit-vector datatype (HO)
Package: uniquecounter 2011/01/30 v1.2 Provide unlimited unique counter (HO)
)
Package hobsub Info: Skipping package `hobsub' (already loaded).
Package: letltxmacro 2010/09/02 v1.4 Let assignment for LaTeX macros (HO)
Package: hopatch 2012/05/28 v1.2 Wrapper for package hooks (HO)
Package: xcolor-patch 2011/01/30 xcolor patch
Package: atveryend 2011/06/30 v1.8 Hooks at the very end of document (HO)
Package atveryend Info: \enddocument detected (standard20110627).
Package: atbegshi 2011/10/05 v1.16 At begin shipout hook (HO)
Package atbegshi Info: Package `crop' patched.
Package: refcount 2011/10/16 v3.4 Data extraction from label references (HO)
Package: hycolor 2011/01/30 v1.7 Color options for hyperref/bookmark (HO)
)
(/usr/local/texlive/2015/texmf-dist/tex/generic/ifxetex/ifxetex.sty
Package: ifxetex 2010/09/12 v0.6 Provides ifxetex conditional
)
(/usr/local/texlive/2015/texmf-dist/tex/latex/oberdiek/auxhook.sty
Package: auxhook 2011/03/04 v1.3 Hooks for auxiliary files (HO)
)
(/usr/local/texlive/2015/texmf-dist/tex/latex/oberdiek/kvoptions.sty
Package: kvoptions 2011/06/30 v3.11 Key value format for package options (HO)
)
\@linkdim=\dimen133
\Hy@linkcounter=\count117
\Hy@pagecounter=\count118

(/usr/local/texlive/2015/texmf-dist/tex/latex/hyperref/pd1enc.def
File: pd1enc.def 2012/11/06 v6.83m Hyperref: PDFDocEncoding definition (HO)
)
\Hy@SavedSpaceFactor=\count119

(/usr/local/texlive/2015/texmf-dist/tex/latex/latexconfig/hyperref.cfg
File: hyperref.cfg 2002/06/06 v1.2 hyperref configuration of TeXLive
)
Package hyperref Info: Option `bookmarksnumbered' set `true' on input line 4319
.
Package hyperref Info: Option `raiselinks' set `true' on input line 4319.
Package hyperref Info: Option `breaklinks' set `true' on input line 4319.
Package hyperref Info: Hyper figures OFF on input line 4443.
Package hyperref Info: Link nesting OFF on input line 4448.
Package hyperref Info: Hyper index ON on input line 4451.
Package hyperref Info: Plain pages OFF on input line 4458.
Package hyperref Info: Backreferencing OFF on input line 4463.
Package hyperref Info: Implicit mode ON; LaTeX internals redefined.
Package hyperref Info: Bookmarks ON on input line 4688.
\c@Hy@tempcnt=\count120

(/usr/local/texlive/2015/texmf-dist/tex/latex/url/url.sty
\Urlmuskip=\muskip11
Package: url 2013/09/16  ver 3.4  Verb mode for urls, etc.
)
LaTeX Info: Redefining \url on input line 5041.
\XeTeXLinkMargin=\dimen134
\Fld@menulength=\count121
\Field@Width=\dimen135
\Fld@charsize=\dimen136
Package hyperref Info: Hyper figures OFF on input line 6295.
Package hyperref Info: Link nesting OFF on input line 6300.
Package hyperref Info: Hyper index ON on input line 6303.
Package hyperref Info: backreferencing OFF on input line 6310.
Package hyperref Info: Link coloring OFF on input line 6315.
Package hyperref Info: Link coloring with OCG OFF on input line 6320.
Package hyperref Info: PDF/A mode OFF on input line 6325.
LaTeX Info: Redefining \ref on input line 6365.
LaTeX Info: Redefining \pageref on input line 6369.
\Hy@abspage=\count122
\c@Item=\count123
\c@Hfootnote=\count124
)

Package hyperref Message: Driver (autodetected): hpdftex.

(/usr/local/texlive/2015/texmf-dist/tex/latex/hyperref/hpdftex.def
File: hpdftex.def 2012/11/06 v6.83m Hyperref driver for pdfTeX
\Fld@listcount=\count125
\c@bookmark@seq@number=\count126

(/usr/local/texlive/2015/texmf-dist/tex/latex/oberdiek/rerunfilecheck.sty
Package: rerunfilecheck 2011/04/15 v1.7 Rerun checks for auxiliary files (HO)
Package uniquecounter Info: New unique counter `rerunfilecheck' on input line 2
82.
)
\Hy@SectionHShift=\skip56
)
Package hyperref Info: Option `colorlinks' set `true' on input line 1509.
)
(/usr/local/texlive/2015/texmf-dist/tex/latex/tools/bm.sty
Package: bm 2014/10/28 v1.1c Bold Symbol Support (DPC/FMi)
\symboldoperators=\mathgroup7
\symboldletters=\mathgroup8
\symboldsymbols=\mathgroup9
LaTeX Font Info:    Redeclaring math alphabet \mathbf on input line 141.
LaTeX Info: Redefining \bm on input line 207.
)
(/usr/local/texlive/2015/texmf-dist/tex/latex/cases/cases.sty
Package: cases 2002/05/02 ver 2.5 
)
(/usr/local/texlive/2015/texmf-dist/tex/latex/mathtools/empheq.sty
Package: empheq 2014/07/16 v2.14 Emphasizing equations

(/usr/local/texlive/2015/texmf-dist/tex/latex/mathtools/mhsetup.sty
Package: mhsetup 2010/01/21 v1.2a programming setup (MH)
)
(/usr/local/texlive/2015/texmf-dist/tex/latex/mathtools/mathtools.sty
Package: mathtools 2015/05/11 v1.16 mathematical typesetting tools

(/usr/local/texlive/2015/texmf-dist/tex/latex/tools/calc.sty
Package: calc 2014/10/28 v4.3 Infix arithmetic (KKT,FJ)
\calc@Acount=\count127
\calc@Bcount=\count128
\calc@Adimen=\dimen137
\calc@Bdimen=\dimen138
\calc@Askip=\skip57
\calc@Bskip=\skip58
LaTeX Info: Redefining \setlength on input line 80.
LaTeX Info: Redefining \addtolength on input line 81.
\calc@Ccount=\count129
\calc@Cskip=\skip59
)
LaTeX Info: Thecontrolsequence`\('isalreadyrobust on input line 129.
LaTeX Info: Thecontrolsequence`\)'isalreadyrobust on input line 129.
LaTeX Info: Thecontrolsequence`\['isalreadyrobust on input line 129.
LaTeX Info: Thecontrolsequence`\]'isalreadyrobust on input line 129.
\g_MT_multlinerow_int=\count130
\l_MT_multwidth_dim=\dimen139
\origjot=\skip60
\l_MT_shortvdotswithinadjustabove_dim=\dimen140
\l_MT_shortvdotswithinadjustbelow_dim=\dimen141
\l_MT_above_intertext_sep=\dimen142
\l_MT_below_intertext_sep=\dimen143
\l_MT_above_shortintertext_sep=\dimen144
\l_MT_below_shortintertext_sep=\dimen145
)
\l_EQ_equationtype_int=\count131
\l_EQ_alignmentmode_int=\count132
\l_EQ_totalwidth_dim=\dimen146
\l_EQ_displaywidth_dim=\dimen147
\l_EQ_temp_linewidth_dim=\dimen148
\EmphEqdelimitershortfall=\dimen149
\EmphEqdelimiterfactor=\count133
\g_EQ_toptag_height_dim=\dimen150
\g_EQ_bottomtag_depth_dim=\dimen151
\g_EQ_toprow_height_dim=\dimen152
\g_EQ_bottomrow_depth_dim=\dimen153
\g_EQ_widesttag_dim=\dimen154
\EQ_mathdisplay_box=\box37
\EQ_tag_box=\box38
\g_EQ_temprow_int=\count134
)
(/usr/local/texlive/2015/texmf-dist/tex/latex/siunitx/siunitx.sty
(/usr/local/texlive/2015/texmf-dist/tex/latex/l3kernel/expl3.sty
Package: expl3 2015/03/01 v5547 L3 programming layer (loader) 

(/usr/local/texlive/2015/texmf-dist/tex/latex/l3kernel/expl3-code.tex
Package: expl3 2015/03/01 v5547 L3 programming layer (code) 
L3 Module: l3bootstrap 2015/02/28 v5542 L3 Bootstrap code
L3 Module: l3names 2015/02/24 v5535 L3 Namespace for primitives
L3 Module: l3basics 2015/01/27 v5500 L3 Basic definitions
L3 Module: l3expan 2014/11/27 v5472 L3 Argument expansion
L3 Module: l3tl 2015/01/27 v5500 L3 Token lists
L3 Module: l3str 2015/03/01 v5545 L3 Strings
L3 Module: l3seq 2014/08/23 v5354 L3 Sequences and stacks
L3 Module: l3int 2015/02/21 v5529 L3 Integers
\c_max_int=\count135
\l_tmpa_int=\count136
\l_tmpb_int=\count137
\g_tmpa_int=\count138
\g_tmpb_int=\count139
L3 Module: l3quark 2014/08/23 v5354 L3 Quarks
L3 Module: l3prg 2014/08/23 v5354 L3 Control structures
\g__prg_map_int=\count140
L3 Module: l3clist 2014/08/23 v5354 L3 Comma separated lists
L3 Module: l3token 2014/09/15 v5422 L3 Experimental token manipulation
L3 Module: l3prop 2014/08/23 v5354 L3 Property lists
L3 Module: l3msg 2015/02/26 v5537 L3 Messages
L3 Module: l3file 2014/08/24 v5369 L3 File and I/O operations
\l_iow_line_count_int=\count141
\l__iow_target_count_int=\count142
\l__iow_current_line_int=\count143
\l__iow_current_word_int=\count144
\l__iow_current_indentation_int=\count145
L3 Module: l3skip 2014/08/23 v5354 L3 Dimensions and skips
\c_zero_dim=\dimen155
\c_max_dim=\dimen156
\l_tmpa_dim=\dimen157
\l_tmpb_dim=\dimen158
\g_tmpa_dim=\dimen159
\g_tmpb_dim=\dimen160
\c_zero_skip=\skip61
\c_max_skip=\skip62
\l_tmpa_skip=\skip63
\l_tmpb_skip=\skip64
\g_tmpa_skip=\skip65
\g_tmpb_skip=\skip66
\c_zero_muskip=\muskip12
\c_max_muskip=\muskip13
\l_tmpa_muskip=\muskip14
\l_tmpb_muskip=\muskip15
\g_tmpa_muskip=\muskip16
\g_tmpb_muskip=\muskip17
L3 Module: l3keys 2015/01/27 v5500 L3 Key-value interfaces
\g__keyval_level_int=\count146
\l_keys_choice_int=\count147
L3 Module: l3fp 2014/08/22 v5336 L3 Floating points
\c__fp_leading_shift_int=\count148
\c__fp_middle_shift_int=\count149
\c__fp_trailing_shift_int=\count150
\c__fp_big_leading_shift_int=\count151
\c__fp_big_middle_shift_int=\count152
\c__fp_big_trailing_shift_int=\count153
\c__fp_Bigg_leading_shift_int=\count154
\c__fp_Bigg_middle_shift_int=\count155
\c__fp_Bigg_trailing_shift_int=\count156
L3 Module: l3box 2014/08/23 v5354 L3 Experimental boxes
\c_empty_box=\box39
\l_tmpa_box=\box40
\l_tmpb_box=\box41
\g_tmpa_box=\box42
\g_tmpb_box=\box43
L3 Module: l3coffins 2014/08/23 v5354 L3 Coffin code layer
\l__coffin_internal_box=\box44
\l__coffin_internal_dim=\dimen161
\l__coffin_offset_x_dim=\dimen162
\l__coffin_offset_y_dim=\dimen163
\l__coffin_x_dim=\dimen164
\l__coffin_y_dim=\dimen165
\l__coffin_x_prime_dim=\dimen166
\l__coffin_y_prime_dim=\dimen167
\c_empty_coffin=\box45
\l__coffin_aligned_coffin=\box46
\l__coffin_aligned_internal_coffin=\box47
\l_tmpa_coffin=\box48
\l_tmpb_coffin=\box49
\l__coffin_display_coffin=\box50
\l__coffin_display_coord_coffin=\box51
\l__coffin_display_pole_coffin=\box52
\l__coffin_display_offset_dim=\dimen168
\l__coffin_display_x_dim=\dimen169
\l__coffin_display_y_dim=\dimen170
L3 Module: l3color 2014/08/23 v5354 L3 Experimental color support
L3 Module: l3candidates 2015/03/01 v5544 L3 Experimental additions to l3kernel
\l__box_top_dim=\dimen171
\l__box_bottom_dim=\dimen172
\l__box_left_dim=\dimen173
\l__box_right_dim=\dimen174
\l__box_top_new_dim=\dimen175
\l__box_bottom_new_dim=\dimen176
\l__box_left_new_dim=\dimen177
\l__box_right_new_dim=\dimen178
\l__box_internal_box=\box53
\l__coffin_bounding_shift_dim=\dimen179
\l__coffin_left_corner_dim=\dimen180
\l__coffin_right_corner_dim=\dimen181
\l__coffin_bottom_corner_dim=\dimen182
\l__coffin_top_corner_dim=\dimen183
\l__coffin_scaled_total_height_dim=\dimen184
\l__coffin_scaled_width_dim=\dimen185
)
(/usr/local/texlive/2015/texmf-dist/tex/latex/l3kernel/l3unicode-data.def
File: l3unicode-data.def 2015/03/01 v5544 L3 Unicode data
)
(/usr/local/texlive/2015/texmf-dist/tex/latex/l3kernel/l3pdfmode.def
File: l3pdfmode.def 2015/03/01 v5544 L3 Experimental driver: PDF mode
\l__driver_color_stack_int=\count157
))
(/usr/local/texlive/2015/texmf-dist/tex/latex/l3packages/xparse/xparse.sty
Package: xparse 2014/11/25 v5471 L3 Experimental document command parser
\l__xparse_current_arg_int=\count158
\l__xparse_m_args_int=\count159
\l__xparse_mandatory_args_int=\count160
\l__xparse_processor_int=\count161
\l__xparse_v_nesting_int=\count162
)
Package: siunitx 2015/01/21 v2.6e A comprehensive (SI) units package

(/usr/local/texlive/2015/texmf-dist/tex/latex/l3packages/l3keys2e/l3keys2e.sty
Package: l3keys2e 2014/11/25 v5471 LaTeX2e option processing using LaTeX3 keys
)
Variant \tl_if_blank:VTF already defined; not changing it on line 50
\l__siunitx_tmp_box=\box54
\l__siunitx_tmp_dim=\dimen186
\l__siunitx_tmp_int=\count163
Variant \prop_get:NVNT already defined; not changing it on line 380
Variant \prop_get:NVNF already defined; not changing it on line 381
Variant \prop_get:NVNTF already defined; not changing it on line 382
\l__siunitx_number_mantissa_length_int=\count164
\l__siunitx_number_uncert_length_int=\count165
\l__siunitx_round_int=\count166
\l__siunitx_process_decimal_int=\count167
\l__siunitx_process_uncertainty_int=\count168
\l__siunitx_process_fixed_int=\count169
\l__siunitx_process_integer_min_int=\count170
\l__siunitx_process_precision_int=\count171
\l__siunitx_group_min_int=\count172
\l__siunitx_angle_marker_box=\box55
\l__siunitx_angle_unit_box=\box56
\l__siunitx_angle_marker_dim=\dimen187
\l__siunitx_angle_unit_dim=\dimen188
\l__siunitx_unit_int=\count173
\l__siunitx_unit_denominator_int=\count174
\l__siunitx_unit_numerator_int=\count175
\l__siunitx_unit_prefix_int=\count176
\l__siunitx_unit_prefix_base_int=\count177
\l__siunitx_unit_prefix_gram_int=\count178
\l__siunitx_number_product_int=\count179
\c__siunitx_one_fill_skip=\skip67
\l__siunitx_table_unit_align_skip=\skip68
\l__siunitx_table_exponent_dim=\dimen189
\l__siunitx_table_integer_dim=\dimen190
\l__siunitx_table_mantissa_dim=\dimen191
\l__siunitx_table_marker_dim=\dimen192
\l__siunitx_table_result_dim=\dimen193
\l__siunitx_table_uncert_dim=\dimen194
\l__siunitx_table_fill_pre_dim=\dimen195
\l__siunitx_table_fill_post_dim=\dimen196
\l__siunitx_table_fill_mid_dim=\dimen197
\l__siunitx_table_pre_box=\box57
\l__siunitx_table_post_box=\box58
\l__siunitx_table_mantissa_box=\box59
\l__siunitx_table_result_box=\box60
\l__siunitx_table_number_align_skip=\skip69
\l__siunitx_table_text_align_skip=\skip70
.................................................
. LaTeX info: "xparse/define-command"
. 
. Defining command \DeclareBinaryPrefix with sig. 'mmm' on line 7176.
.................................................
.................................................
. LaTeX info: "xparse/define-command"
. 
. Defining command \DeclareSIPostPower with sig. 'mm' on line 7179.
.................................................
.................................................
. LaTeX info: "xparse/define-command"
. 
. Defining command \DeclareSIPrefix with sig. 'mmm' on line 7182.
.................................................
.................................................
. LaTeX info: "xparse/define-command"
. 
. Defining command \DeclareSIPrePower with sig. 'mm' on line 7185.
.................................................
.................................................
. LaTeX info: "xparse/define-command"
. 
. Defining command \DeclareSIQualifier with sig. 'mm' on line 7188.
.................................................
.................................................
. LaTeX info: "xparse/define-command"
. 
. Defining command \DeclareSIUnit with sig. 'O{}mm' on line 7191.
.................................................
.................................................
. LaTeX info: "xparse/define-command"
. 
. Defining command \DeclareSIUnitWithOptions with sig. 'mmm' on line 7194.
.................................................
.................................................
. LaTeX info: "xparse/define-command"
. 
. Defining command \ang with sig. 'o>{\SplitArgument {2}{;}}m' on line 7209.
.................................................
.................................................
. LaTeX info: "xparse/define-command"
. 
. Defining command \num with sig. 'om' on line 7217.
.................................................
.................................................
. LaTeX info: "xparse/define-command"
. 
. Defining command \numlist with sig. 'o>{\SplitList {;}}m' on line 7225.
.................................................
.................................................
. LaTeX info: "xparse/define-command"
. 
. Defining command \numrange with sig. 'omm' on line 7233.
.................................................
.................................................
. LaTeX info: "xparse/define-command"
. 
. Defining command \SIlist with sig. 'o>{\SplitList {;}}mm' on line 7244.
.................................................
.................................................
. LaTeX info: "xparse/define-command"
. 
. Defining command \SIrange with sig. 'ommm' on line 7255.
.................................................
.................................................
. LaTeX info: "xparse/define-command"
. 
. Defining command \SI with sig. 'omom' on line 7266.
.................................................
.................................................
. LaTeX info: "xparse/define-command"
. 
. Defining command \sisetup with sig. 'm' on line 7269.
.................................................
.................................................
. LaTeX info: "xparse/define-command"
. 
. Defining command \tablenum with sig. 'om' on line 7281.
.................................................
.................................................
. LaTeX info: "xparse/define-command"
. 
. Defining command \si with sig. 'om' on line 7292.
.................................................
.................................................
. LaTeX info: "xparse/define-command"
. 
. Defining command \__siunitx_bookmark_num:w with sig. 'om' on line 7339.
.................................................
.................................................
. LaTeX info: "xparse/define-command"
. 
. Defining command \__siunitx_bookmark_numrange:w with sig. 'omm' on line
. 7341.
.................................................
.................................................
. LaTeX info: "xparse/define-command"
. 
. Defining command \__siunitx_bookmark_SI:w with sig. 'omom' on line 7343.
.................................................
.................................................
. LaTeX info: "xparse/define-command"
. 
. Defining command \__siunitx_bookmark_SIlist:w with sig. 'omm' on line 7345.
.................................................
.................................................
. LaTeX info: "xparse/define-command"
. 
. Defining command \__siunitx_bookmark_SIrange:w with sig. 'ommm' on line
. 7347.
.................................................
.................................................
. LaTeX info: "xparse/define-command"
. 
. Defining command \__siunitx_bookmark_si:w with sig. 'om' on line 7348.
.................................................
\g__file_internal_ior=\read4
(/usr/local/texlive/2015/texmf-dist/tex/latex/beamer/translator/translator.sty
Package: translator 2010/06/12 ver 1.10

(/usr/local/texlive/2015/texmf-dist/tex/latex/beamer/translator/translator-lang
uage-mappings.tex)))
(/usr/local/texlive/2015/texmf-dist/tex/latex/tools/afterpage.sty
Package: afterpage 2014/10/28 v1.08 After-Page Package (DPC)
\AP@output=\toks51
\AP@partial=\box61
\AP@footins=\box62
)
(/usr/local/texlive/2015/texmf-dist/tex/generic/babel/babel.sty
Package: babel 2014/09/25 3.9l The Babel package

(/usr/local/texlive/2015/texmf-dist/tex/generic/babel-english/english.ldf
Language: english 2012/08/20 v3.3p English support from the babel system

(/usr/local/texlive/2015/texmf-dist/tex/generic/babel/babel.def
File: babel.def 2014/09/25 3.9l Babel common definitions
\babel@savecnt=\count180
\U@D=\dimen198
)
\l@canadian = a dialect from \language\l@american 
\l@australian = a dialect from \language\l@british 
\l@newzealand = a dialect from \language\l@british 
))
(/usr/local/texlive/2015/texmf-dist/tex/latex/nonfloat/nonfloat.sty)
(./Nav-Proc_Royal_Soc_OS.aux

LaTeX Warning: Label `eq:wideeq' multiply defined.

)
\openout1 = `Nav-Proc_Royal_Soc_OS.aux'.

LaTeX Font Info:    Checking defaults for OML/cmm/m/it on input line 33.
LaTeX Font Info:    ... okay on input line 33.
LaTeX Font Info:    Checking defaults for T1/cmr/m/n on input line 33.
LaTeX Font Info:    ... okay on input line 33.
LaTeX Font Info:    Checking defaults for OT1/cmr/m/n on input line 33.
LaTeX Font Info:    ... okay on input line 33.
LaTeX Font Info:    Checking defaults for OMS/cmsy/m/n on input line 33.
LaTeX Font Info:    ... okay on input line 33.
LaTeX Font Info:    Checking defaults for OMX/cmex/m/n on input line 33.
LaTeX Font Info:    ... okay on input line 33.
LaTeX Font Info:    Checking defaults for U/cmr/m/n on input line 33.
LaTeX Font Info:    ... okay on input line 33.
LaTeX Font Info:    Checking defaults for PD1/pdf/m/n on input line 33.
LaTeX Font Info:    ... okay on input line 33.
LaTeX Font Info:    Try loading font information for T1+ppl on input line 33.
 (/usr/local/texlive/2015/texmf-dist/tex/latex/psnfss/t1ppl.fd
File: t1ppl.fd 2001/06/04 font definitions for T1/ppl.
)
(/usr/local/texlive/2015/texmf-dist/tex/context/base/supp-pdf.mkii
[Loading MPS to PDF converter (version 2006.09.02).]
\scratchcounter=\count181
\scratchdimen=\dimen199
\scratchbox=\box63
\nofMPsegments=\count182
\nofMParguments=\count183
\everyMPshowfont=\toks52
\MPscratchCnt=\count184
\MPscratchDim=\dimen200
\MPnumerator=\count185
\makeMPintoPDFobject=\count186
\everyMPtoPDFconversion=\toks53
) (/usr/local/texlive/2015/texmf-dist/tex/latex/oberdiek/epstopdf-base.sty
Package: epstopdf-base 2010/02/09 v2.5 Base part for package epstopdf

(/usr/local/texlive/2015/texmf-dist/tex/latex/oberdiek/grfext.sty
Package: grfext 2010/08/19 v1.1 Manage graphics extensions (HO)
)
Package grfext Info: Graphics extension search list:
(grfext)             [.png,.pdf,.jpg,.mps,.jpeg,.jbig2,.jb2,.PNG,.PDF,.JPG,.JPE
G,.JBIG2,.JB2,.eps]
(grfext)             \AppendGraphicsExtensions on input line 452.

(/usr/local/texlive/2015/texmf-dist/tex/latex/latexconfig/epstopdf-sys.cfg
File: epstopdf-sys.cfg 2010/07/13 v1.3 Configuration of (r)epstopdf for TeX Liv
e
))
Package crop Info: requested driver: `' on input line 33.
Package crop Info: detected driver: `pdftex' on input line 33.
Package crop Info: using `pdftex' graphics driver on input line 33.
Package marginnote Info: \pdfoutput not 0 and \pdflastxpos available.
(marginnote)             Extended position detection mode activated.

(/usr/local/texlive/2015/texmf-dist/tex/latex/tools/longtable.sty
Package: longtable 2014/10/28 v4.11 Multi-page Table package (DPC)
\LTleft=\skip71
\LTright=\skip72
\LTpre=\skip73
\LTpost=\skip74
\LTchunksize=\count187
\LTcapwidth=\dimen201
\LT@head=\box64
\LT@firsthead=\box65
\LT@foot=\box66
\LT@lastfoot=\box67
\LT@cols=\count188
\LT@rows=\count189
\c@LT@tables=\count190
\c@LT@chunks=\count191
\LT@p@ftn=\toks54
)
\AtBeginShipoutBox=\box68
Package hyperref Info: Link coloring ON on input line 33.

(/usr/local/texlive/2015/texmf-dist/tex/latex/hyperref/nameref.sty
Package: nameref 2012/10/27 v2.43 Cross-referencing by name of section

(/usr/local/texlive/2015/texmf-dist/tex/generic/oberdiek/gettitlestring.sty
Package: gettitlestring 2010/12/03 v1.4 Cleanup title references (HO)
)
\c@section@level=\count192
)
LaTeX Info: Redefining \ref on input line 33.
LaTeX Info: Redefining \pageref on input line 33.
LaTeX Info: Redefining \nameref on input line 33.

(./Nav-Proc_Royal_Soc_OS.out) (./Nav-Proc_Royal_Soc_OS.out)
\@outlinefile=\write4
\openout4 = `Nav-Proc_Royal_Soc_OS.out'.


(/usr/local/texlive/2015/texmf-dist/tex/latex/beamer/translator/dicts/translato
r-basic-dictionary/translator-basic-dictionary-English.dict
Dictionary: translator-basic-dictionary, Language: English 
)
(/usr/local/texlive/2015/texmf-dist/tex/latex/siunitx/siunitx-abbreviations.cfg
File: siunitx-abbreviations.cfg 2015/01/21 v2.6e siunitx: Abbreviated units
)
\c__siunitx_mathsf_int=\count193
LaTeX Font Info:    Try loading font information for U+msa on input line 33.
 (/usr/local/texlive/2015/texmf-dist/tex/latex/amsfonts/umsa.fd
File: umsa.fd 2013/01/14 v3.01 AMS symbols A
)
LaTeX Font Info:    Try loading font information for U+msb on input line 33.

(/usr/local/texlive/2015/texmf-dist/tex/latex/amsfonts/umsb.fd
File: umsb.fd 2013/01/14 v3.01 AMS symbols B
)
LaTeX Font Info:    Try loading font information for U+euex on input line 33.

(/usr/local/texlive/2015/texmf-dist/tex/latex/amsfonts/ueuex.fd
File: ueuex.fd 2013/01/14 v3.01 Euler extra symbols
)
\c__siunitx_mathtt_int=\count194

Underfull \hbox (badness 1515) in paragraph at lines 49--50
\T1/ppl/m/n/9 plan-ning and ex-e-cu-tion. In-spired by ob-ser-va-tions 
 []


Underfull \hbox (badness 2293) in paragraph at lines 49--50
\T1/ppl/m/n/9 of dung bee-tle nav-i-ga-tional strate-gies that show 
 []


Overfull \hbox (4.4358pt too wide) in paragraph at lines 49--50
\T1/ppl/m/n/9 switch-ing be-tween geo-cen-tric and ego-cen-tric strate-gies, 
 []


Underfull \hbox (badness 1072) in paragraph at lines 49--50
\T1/ppl/m/n/9 sen-sory ac-qui-si-tion as well as per-for-mance er-rors 
 []

<OPENSCIENCE.pdf, id=32, 153.57375pt x 33.12375pt>
File: OPENSCIENCE.pdf Graphic file (type pdf)
 <use OPENSCIENCE.pdf>
Package pdftex.def Info: OPENSCIENCE.pdf used on input line 55.
(pdftex.def)             Requested size: 153.57336pt x 33.12366pt.

Overfull \hbox (11.30959pt too wide) in paragraph at lines 55--55
[][] 
 []

LaTeX Font Info:    Font shape `T1/phv/m/n' will be
(Font)              scaled to size 11.47508pt on input line 55.

Overfull \hbox (13.63518pt too wide) in paragraph at lines 55--55
[][]\T1/phv/m/n/13.5 rsos.royalsocietypublishing.org[] 
 []

LaTeX Font Info:    Font shape `T1/phv/m/n' will be
(Font)              scaled to size 15.30011pt on input line 55.
<openaccesslogo_bw.pdf, id=34, 20.075pt x 32.12pt>
File: openaccesslogo_bw.pdf Graphic file (type pdf)
 <use openaccesslogo_bw.pdf>
Package pdftex.def Info: openaccesslogo_bw.pdf used on input line 55.
(pdftex.def)             Requested size: 20.07494pt x 32.1199pt.

<RS_crossmark_logo.pdf, id=35, 37.1508pt x 46.1725pt>
File: RS_crossmark_logo.pdf Graphic file (type pdf)

<use RS_crossmark_logo.pdf>
Package pdftex.def Info: RS_crossmark_logo.pdf used on input line 55.
(pdftex.def)             Requested size: 37.15071pt x 46.17236pt.
LaTeX Font Info:    Font shape `T1/phv/m/n' will be
(Font)              scaled to size 8.50006pt on input line 55.
LaTeX Font Info:    Font shape `T1/phv/b/n' will be
(Font)              scaled to size 8.50006pt on input line 55.
LaTeX Font Info:    Font shape `T1/phv/m/n' will be
(Font)              scaled to size 17.00012pt on input line 55.
LaTeX Font Info:    Font shape `T1/phv/m/n' will be
(Font)              scaled to size 11.90009pt on input line 55.
LaTeX Font Info:    Calculating math sizes for size <14> on input line 55.
LaTeX Font Info:    Calculating math sizes for size <11> on input line 55.


LaTeX Font Warning: Font shape `OT1/cmr/m/n' in size <5.5> not available
(Font)              size <5> substituted on input line 55.


LaTeX Font Warning: Font shape `OML/cmm/m/it' in size <5.5> not available
(Font)              size <5> substituted on input line 55.


LaTeX Font Warning: Font shape `OMS/cmsy/m/n' in size <5.5> not available
(Font)              size <5> substituted on input line 55.


LaTeX Font Warning: Font shape `OT1/cmss/m/n' in size <5.5> not available
(Font)              size <5> substituted on input line 55.


LaTeX Font Warning: Font shape `OT1/cmtt/m/n' in size <5.5> not available
(Font)              size <5> substituted on input line 55.


LaTeX Font Warning: Font shape `OT1/cmr/bx/n' in size <5.5> not available
(Font)              size <5> substituted on input line 55.


LaTeX Font Warning: Font shape `OML/cmm/b/it' in size <5.5> not available
(Font)              size <5> substituted on input line 55.


LaTeX Font Warning: Font shape `OMS/cmsy/b/n' in size <5.5> not available
(Font)              size <5> substituted on input line 55.


Overfull \hbox (170.71654pt too wide) in paragraph at lines 55--55
[] 
 []


Overfull \hbox (11.48364pt too wide) in paragraph at lines 55--55
$[]$|  $[]$ 
 []


Underfull \vbox (badness 10000) has occurred while \output is active []


Underfull \hbox (badness 10000) has occurred while \output is active
[]
 []

<RSOS_Pubs_Logo_Line_CMYK.pdf, id=37, 153.57375pt x 20.075pt>
File: RSOS_Pubs_Logo_Line_CMYK.pdf Graphic file (type pdf)

<use RSOS_Pubs_Logo_Line_CMYK.pdf>
Package pdftex.def Info: RSOS_Pubs_Logo_Line_CMYK.pdf used on input line 56.
(pdftex.def)             Requested size: 153.57336pt x 20.07494pt.
LaTeX Font Info:    Font shape `T1/phv/m/n' will be
(Font)              scaled to size 6.37505pt on input line 56.
LaTeX Font Info:    Calculating math sizes for size <7.5> on input line 56.


LaTeX Font Warning: Font shape `OT1/cmr/m/n' in size <7.5> not available
(Font)              size <7> substituted on input line 56.


LaTeX Font Warning: Font shape `OT1/cmr/m/n' in size <3.75> not available
(Font)              size <5> substituted on input line 56.


LaTeX Font Warning: Font shape `OML/cmm/m/it' in size <7.5> not available
(Font)              size <7> substituted on input line 56.


LaTeX Font Warning: Font shape `OML/cmm/m/it' in size <3.75> not available
(Font)              size <5> substituted on input line 56.


LaTeX Font Warning: Font shape `OMS/cmsy/m/n' in size <7.5> not available
(Font)              size <7> substituted on input line 56.


LaTeX Font Warning: Font shape `OMS/cmsy/m/n' in size <3.75> not available
(Font)              size <5> substituted on input line 56.


LaTeX Font Warning: Font shape `OT1/cmss/m/n' in size <7.5> not available
(Font)              size <7> substituted on input line 56.


LaTeX Font Warning: Font shape `OT1/cmss/m/n' in size <3.75> not available
(Font)              size <5> substituted on input line 56.


LaTeX Font Warning: Font shape `OT1/cmtt/m/n' in size <7.5> not available
(Font)              size <7> substituted on input line 56.


LaTeX Font Warning: Font shape `OT1/cmtt/m/n' in size <3.75> not available
(Font)              size <5> substituted on input line 56.


LaTeX Font Warning: Font shape `OT1/cmr/bx/n' in size <7.5> not available
(Font)              size <7> substituted on input line 56.


LaTeX Font Warning: Font shape `OT1/cmr/bx/n' in size <3.75> not available
(Font)              size <5> substituted on input line 56.


LaTeX Font Warning: Font shape `OML/cmm/b/it' in size <7.5> not available
(Font)              size <7> substituted on input line 56.


LaTeX Font Warning: Font shape `OML/cmm/b/it' in size <3.75> not available
(Font)              size <5> substituted on input line 56.


LaTeX Font Warning: Font shape `OMS/cmsy/b/n' in size <7.5> not available
(Font)              size <7> substituted on input line 56.


LaTeX Font Warning: Font shape `OMS/cmsy/b/n' in size <3.75> not available
(Font)              size <5> substituted on input line 56.

LaTeX Font Info:    Try loading font information for OMS+phv on input line 56.
(/usr/local/texlive/2015/texmf-dist/tex/latex/psnfss/omsphv.fd
File: omsphv.fd 
)
LaTeX Font Info:    Font shape `OMS/phv/m/n' in size <7.5> not available
(Font)              Font shape `OMS/cmsy/m/n' tried instead on input line 56.


LaTeX Font Warning: Font shape `OMS/cmsy/m/n' in size <7.5> not available
(Font)              size <7> substituted on input line 56.

LaTeX Font Info:    Font shape `T1/phv/m/n' will be
(Font)              scaled to size 4.4625pt on input line 56.
LaTeX Font Info:    Font shape `T1/phv/m/n' will be
(Font)              scaled to size 3.18752pt on input line 56.

Overfull \hbox (14.27687pt too wide) has occurred while \output is active
[]  [][][][][][] 
 []

[1


{/usr/local/texlive/2015/texmf-var/fonts/map/pdftex/updmap/pdftex.map} <./OPENS
CIENCE.pdf> <./openaccesslogo_bw.pdf> <./RS_crossmark_logo.pdf> <./RSOS_Pubs_Lo
go_Line_CMYK.pdf>]
LaTeX Font Info:    Font shape `T1/phv/m/n' will be
(Font)              scaled to size 13.6001pt on input line 56.
 <fig1.pdf, id=73, 568.59074pt x 441.70581pt>
File: fig1.pdf Graphic file (type pdf)

<use fig1.pdf>
Package pdftex.def Info: fig1.pdf used on input line 65.
(pdftex.def)             Requested size: 284.52756pt x 221.04108pt.
LaTeX Font Info:    Font shape `T1/phv/b/n' will be
(Font)              scaled to size 7.22505pt on input line 66.
LaTeX Font Info:    Font shape `T1/phv/m/n' will be
(Font)              scaled to size 7.22505pt on input line 66.
LaTeX Font Info:    Calculating math sizes for size <8.5> on input line 66.


LaTeX Font Warning: Font shape `OT1/cmr/m/n' in size <8.5> not available
(Font)              size <8> substituted on input line 66.


LaTeX Font Warning: Font shape `OT1/cmr/m/n' in size <4.25> not available
(Font)              size <5> substituted on input line 66.


LaTeX Font Warning: Font shape `OML/cmm/m/it' in size <8.5> not available
(Font)              size <8> substituted on input line 66.


LaTeX Font Warning: Font shape `OML/cmm/m/it' in size <4.25> not available
(Font)              size <5> substituted on input line 66.


LaTeX Font Warning: Font shape `OMS/cmsy/m/n' in size <8.5> not available
(Font)              size <8> substituted on input line 66.


LaTeX Font Warning: Font shape `OMS/cmsy/m/n' in size <4.25> not available
(Font)              size <5> substituted on input line 66.


LaTeX Font Warning: Font shape `OT1/cmss/m/n' in size <8.5> not available
(Font)              size <8> substituted on input line 66.


LaTeX Font Warning: Font shape `OT1/cmss/m/n' in size <4.25> not available
(Font)              size <5> substituted on input line 66.


LaTeX Font Warning: Font shape `OT1/cmtt/m/n' in size <8.5> not available
(Font)              size <8> substituted on input line 66.


LaTeX Font Warning: Font shape `OT1/cmtt/m/n' in size <4.25> not available
(Font)              size <5> substituted on input line 66.


LaTeX Font Warning: Font shape `OT1/cmr/bx/n' in size <8.5> not available
(Font)              size <8> substituted on input line 66.


LaTeX Font Warning: Font shape `OT1/cmr/bx/n' in size <4.25> not available
(Font)              size <5> substituted on input line 66.


LaTeX Font Warning: Font shape `OML/cmm/b/it' in size <8.5> not available
(Font)              size <8> substituted on input line 66.


LaTeX Font Warning: Font shape `OML/cmm/b/it' in size <4.25> not available
(Font)              size <5> substituted on input line 66.


LaTeX Font Warning: Font shape `OMS/cmsy/b/n' in size <8.5> not available
(Font)              size <8> substituted on input line 66.


LaTeX Font Warning: Font shape `OMS/cmsy/b/n' in size <4.25> not available
(Font)              size <5> substituted on input line 66.

<fig2.pdf, id=76, 681.91904pt x 435.43307pt>
File: fig2.pdf Graphic file (type pdf)
 <use fig2.pdf>
Package pdftex.def Info: fig2.pdf used on input line 73.
(pdftex.def)             Requested size: 312.9803pt x 199.84982pt.
LaTeX Font Info:    Font shape `T1/ppl/bx/n' in size <9> not available
(Font)              Font shape `T1/ppl/b/n' tried instead on input line 80.
LaTeX Font Info:    Font shape `T1/phv/b/n' will be
(Font)              scaled to size 7.65005pt on input line 81.

Overfull \vbox (21.4162pt too high) has occurred while \output is active []


[2]
Underfull \vbox (badness 10000) has occurred while \output is active []


Overfull \vbox (21.51176pt too high) has occurred while \output is active []


[3 <./fig1.pdf> <./fig2.pdf>] <fig3.pdf, id=339, 640.08759pt x 304.11226pt>
File: fig3.pdf Graphic file (type pdf)

<use fig3.pdf>
Package pdftex.def Info: fig3.pdf used on input line 100.
(pdftex.def)             Requested size: 341.43306pt x 162.22281pt.

Overfull \vbox (21.4162pt too high) has occurred while \output is active []


[4]
Overfull \vbox (21.51176pt too high) has occurred while \output is active []


[5 <./fig3.pdf>] <fig4.pdf, id=478, 610.22014pt x 518.25008pt>
File: fig4.pdf Graphic file (type pdf)
 <use fig4.pdf>
Package pdftex.def Info: fig4.pdf used on input line 153.
(pdftex.def)             Requested size: 341.43306pt x 289.98082pt.

Overfull \vbox (21.51176pt too high) has occurred while \output is active []


[6pdfTeX warning (ext4): destination with the same identifier (name{equation.3.
8}) has been already used, duplicate ignored
<recently read> \AtBeginShipoutBox 
                                   
l.159 
      ]
Overfull \vbox (21.4162pt too high) has occurred while \output is active []


[7 <./fig4.pdf>] (./Nav-Proc_Royal_Soc_OS.bbl
Overfull \vbox (21.51176pt too high) has occurred while \output is active []


[8]) Setting LastPage
Overfull \vbox (21.51176pt too high) has occurred while \output is active []


[9]
Package atveryend Info: Empty hook `BeforeClearDocument' on input line 189.
Package atveryend Info: Empty hook `AfterLastShipout' on input line 189.
 (./Nav-Proc_Royal_Soc_OS.aux)
Package atveryend Info: Executing hook `AtVeryEndDocument' on input line 189.
Package atveryend Info: Executing hook `AtEndAfterFileList' on input line 189.
Package rerunfilecheck Info: File `Nav-Proc_Royal_Soc_OS.out' has not changed.
(rerunfilecheck)             Checksum: A38D666BA77C2DB1A00218A977D6906A;415.


LaTeX Font Warning: Size substitutions with differences
(Font)              up to 1.25pt have occurred.


LaTeX Warning: There were multiply-defined labels.

Package atveryend Info: Empty hook `AtVeryVeryEnd' on input line 189.
 ) 
Here is how much of TeX's memory you used:
 17364 strings out of 493089
 328423 string characters out of 6134842
 390265 words of memory out of 5000000
 20514 multiletter control sequences out of 15000+600000
 76905 words of font info for 162 fonts, out of 8000000 for 9000
 1151 hyphenation exceptions out of 8191
 41i,18n,39p,10408b,859s stack positions out of 5000i,500n,10000p,200000b,80000s
{/usr/local/texlive/2015/texmf-dist/fonts/enc/dvips/base/8r.enc}</usr/local/t
exlive/2015/texmf-dist/fonts/type1/public/amsfonts/cm/cmbx9.pfb></usr/local/tex
live/2015/texmf-dist/fonts/type1/public/amsfonts/cmextra/cmex9.pfb></usr/local/
texlive/2015/texmf-dist/fonts/type1/public/amsfonts/cm/cmmi10.pfb></usr/local/t
exlive/2015/texmf-dist/fonts/type1/public/amsfonts/cm/cmmi6.pfb></usr/local/tex
live/2015/texmf-dist/fonts/type1/public/amsfonts/cm/cmmi7.pfb></usr/local/texli
ve/2015/texmf-dist/fonts/type1/public/amsfonts/cm/cmmi8.pfb></usr/local/texlive
/2015/texmf-dist/fonts/type1/public/amsfonts/cm/cmmi9.pfb></usr/local/texlive/2
015/texmf-dist/fonts/type1/public/amsfonts/cm/cmr10.pfb></usr/local/texlive/201
5/texmf-dist/fonts/type1/public/amsfonts/cm/cmr7.pfb></usr/local/texlive/2015/t
exmf-dist/fonts/type1/public/amsfonts/cm/cmr8.pfb></usr/local/texlive/2015/texm
f-dist/fonts/type1/public/amsfonts/cm/cmr9.pfb></usr/local/texlive/2015/texmf-d
ist/fonts/type1/public/amsfonts/cm/cmsy10.pfb></usr/local/texlive/2015/texmf-di
st/fonts/type1/public/amsfonts/cm/cmsy5.pfb></usr/local/texlive/2015/texmf-dist
/fonts/type1/public/amsfonts/cm/cmsy6.pfb></usr/local/texlive/2015/texmf-dist/f
onts/type1/public/amsfonts/cm/cmsy7.pfb></usr/local/texlive/2015/texmf-dist/fon
ts/type1/public/amsfonts/cm/cmsy8.pfb></usr/local/texlive/2015/texmf-dist/fonts
/type1/public/amsfonts/cm/cmsy9.pfb></usr/local/texlive/2015/texmf-dist/fonts/t
ype1/urw/helvetic/uhvb8a.pfb></usr/local/texlive/2015/texmf-dist/fonts/type1/ur
w/helvetic/uhvr8a.pfb></usr/local/texlive/2015/texmf-dist/fonts/type1/urw/palat
ino/uplb8a.pfb></usr/local/texlive/2015/texmf-dist/fonts/type1/urw/palatino/upl
r8a.pfb>
Output written on Nav-Proc_Royal_Soc_OS.pdf (9 pages, 2607031 bytes).
PDF statistics:
 774 PDF objects out of 1000 (max. 8388607)
 625 compressed objects within 7 object streams
 56 named destinations out of 1000 (max. 500000)
 97 words of extra memory for PDF output out of 10000 (max. 10000000)
