# Supplementary material for: Optimal switching between geocentric and egocentric strategies in navigation
Source: R Soc Open Sci. 2016 Jul 27;3(7):160128. doi: 10.1098/rsos.160128 (PMC4968461; doi:10.1098/rsos.160128)
Supplement: File: Supplementary Material Nav-Proc_Royal_Soc_B_Supp.pdf Description: Manipulation of the Lambert W-funciton. [file rsos160128supp1.zip › Nav-Proc_Royal_Soc_OS.out]

\BOOKMARK [1][-]{section.1}{1 Introduction}{}% 1
\BOOKMARK [1][-]{section.2}{2 Mathematical Model}{}% 2
\BOOKMARK [1][-]{section.3}{3 Analysis of Model and Results}{}% 3
\BOOKMARK [2][-]{subsection.3.1}{\(a\) Regular Reorientation}{section.3}% 4
\BOOKMARK [2][-]{subsection.3.2}{\(b\) Dynamic Reorientation}{section.3}% 5
\BOOKMARK [1][-]{section.4}{4 Discussion}{}% 6
\BOOKMARK [1][-]{section*.6}{References}{}% 7
