# Supplementary material for: Optimal switching between geocentric and egocentric strategies in navigation
Source: R Soc Open Sci. 2016 Jul 27;3(7):160128. doi: 10.1098/rsos.160128 (PMC4968461; doi:10.1098/rsos.160128)
Supplement: File: Supplementary Material Nav-Proc_Royal_Soc_B_Supp.pdf Description: Manipulation of the Lambert W-funciton. [file rsos160128supp1.zip › Nav-Proc_Royal_Soc_OS_Supp.aux]

\relax 
\newlabel{FirstPage}{{}{1}{}{}{}}
\@writefile{toc}{\contentsline {title}{{\sc  Supplementary Material:} Optimal switching between geocentric and egocentric strategies for navigation}{1}{}}
\bibdata{Nav-Proc_Royal_Soc_OS_SuppNotes}
\bibstyle{apsrev4-1}
\citation{REVTEX41Control}
\citation{apsrev41Control}
\@writefile{toc}{\contentsline {section}{\numberline {I}Manipulation of Lambert W-function}{2}{}}
\newlabel{LastPage}{{}{2}{}{}{}}
