# Supplementary material for: Optimal switching between geocentric and egocentric strategies in navigation
Source: R Soc Open Sci. 2016 Jul 27;3(7):160128. doi: 10.1098/rsos.160128 (PMC4968461; doi:10.1098/rsos.160128)
Supplement: File: Supplementary Material Nav-Proc_Royal_Soc_B_Supp.pdf Description: Manipulation of the Lambert W-funciton. [file rsos160128supp1.zip › Nav-Proc_Royal_Soc_OS_Supp.log]

This is pdfTeX, Version 3.14159265-2.6-1.40.16 (TeX Live 2015) (preloaded format=pdflatex 2015.5.24)  18 JUN 2016 16:40
entering extended mode
 \write18 enabled.
 %&-line parsing enabled.
**Nav-Proc_Royal_Soc_OS_Supp.tex
(./Nav-Proc_Royal_Soc_OS_Supp.tex
LaTeX2e <2015/01/01>
Babel <3.9l> and hyphenation patterns for 79 languages loaded.
(/usr/local/texlive/2015/texmf-dist/tex/latex/revtex/revtex4-1.cls
Document Class: revtex4-1 2010/07/25/20:33:00 4.1r (http://publish.aps.org/revt
ex4/ for documentation)
 Copyright (c) 2009 The American Physical Society.
 mailto:revtex@aps.org
 Licensed under the LPPL:
http://www.ctan.org/tex-archive/macros/latex/base/lppl.txt
 Arthur Ogawa <arthur_ogawa at sbcglobal dot net>
 Based on work by David Carlisle <david at dcarlisle.demon.co.uk>.
ltxutil[2010/07/25/20:33:00 4.1r utilities package (portions licensed from W. E
. Baxter web at superscript.com)]
LaTeX Info: Redefining \@centercr on input line 308.
Class revtex4-1 Info: Repairing broken LaTeX eqnarray on input line 358.
\eqncolsep=\skip41
Class revtex4-1 Info: Repairing hyperref-unfriendly LaTeX definition of \mpfoot
note on input line 433.
Class revtex4-1 Info: Repairing broken LateX \@sect on input line 755.
\intertabularlinepenalty=\count79
\@tbpen=\count80
\@arstrutbox@hline=\box26
Class revtex4-1 Info: Repairing broken LaTeX \@xbitor on input line 1786.
Class revtex4-1 Info: Making \typeout \long on input line 2046.
ltxfront[2010/07/25/20:33:00 4.1r frontmatter package (AO,DPC)]
\c@affil=\count81
\c@collab=\count82
\absbox=\box27
ltxgrid[2010/07/25/20:33:00 4.1r page grid package (portions licensed from W. E
. Baxter web at superscript.com)]
\c@linecount=\count83
\output@latex=\toks14
\box@size@1=\box28
\box@size@2=\box29
\@protection@box=\box30
\@topmark@saved=\toks15
\footins@saved=\box31
\footins@recovered=\box32
\column@recovered=\box33
\pagesofar=\box34
\footsofar=\box35
\pagegrid@col=\count84
Class revtex4-1 Info: Overriding \@vspace, \@vspacer, \@no@pgbk, \@newline, and
 \\  on input line 5578.
\c@part=\count85
\c@section=\count86
\c@subsection=\count87
\c@subsubsection=\count88
\c@paragraph=\count89
\c@subparagraph=\count90
\abovecaptionskip=\skip42
\belowcaptionskip=\skip43
\c@figure=\count91
\fbox@1=\box36
\c@table=\count92
\fbox@2=\box37
\c@video=\count93
\fbox@4=\box38
\@bibdataout=\write3
\widetext@top=\box39
\widetext@bot=\box40

Class revtex4-1 Warning: No Society specified, using default society aps.

(/usr/local/texlive/2015/texmf-dist/tex/latex/revtex/aps4-1.rtx
File: aps4-1 2010/07/25/20:33:00 4.1r (http://publish.aps.org/revtex4/ for docu
mentation)
Class revtex4-1 Info: RevTeX society APS selected on input line 31.
)

Class revtex4-1 Warning: No journal specified, using default pra.

Class revtex4-1 Info: APS journal PRA selected on input line 7545.
(/usr/local/texlive/2015/texmf-dist/tex/latex/revtex/aps12pt4-1.rtx
File: aps12pt4-1 2010/07/25/20:33:00 4.1r (http://publish.aps.org/revtex4/ for 
documentation)
Class revtex4-1 Info: RevTeX pointsize 12pt selected on input line 30.
)
(/usr/local/texlive/2015/texmf-dist/tex/latex/textcase/textcase.sty
Package: textcase 2004/10/07 v0.07 Text only upper/lower case changing (DPC)
)
(/usr/local/texlive/2015/texmf-dist/tex/latex/amsfonts/amssymb.sty
Package: amssymb 2013/01/14 v3.01 AMS font symbols

(/usr/local/texlive/2015/texmf-dist/tex/latex/amsfonts/amsfonts.sty
Package: amsfonts 2013/01/14 v3.01 Basic AMSFonts support
\@emptytoks=\toks16
\symAMSa=\mathgroup4
\symAMSb=\mathgroup5
LaTeX Font Info:    Overwriting math alphabet `\mathfrak' in version `bold'
(Font)                  U/euf/m/n --> U/euf/b/n on input line 106.
))
(/usr/local/texlive/2015/texmf-dist/tex/latex/amsmath/amsmath.sty
Package: amsmath 2013/01/14 v2.14 AMS math features
\@mathmargin=\skip44

For additional information on amsmath, use the `?' option.
(/usr/local/texlive/2015/texmf-dist/tex/latex/amsmath/amstext.sty
Package: amstext 2000/06/29 v2.01

(/usr/local/texlive/2015/texmf-dist/tex/latex/amsmath/amsgen.sty
File: amsgen.sty 1999/11/30 v2.0
\@emptytoks=\toks17
\ex@=\dimen102
)
LaTeX Info: Redefining \text on input line 39.
)
(/usr/local/texlive/2015/texmf-dist/tex/latex/amsmath/amsbsy.sty
Package: amsbsy 1999/11/29 v1.2d
\pmbraise@=\dimen103
)
(/usr/local/texlive/2015/texmf-dist/tex/latex/amsmath/amsopn.sty
Package: amsopn 1999/12/14 v2.01 operator names
)
\inf@bad=\count94
LaTeX Info: Redefining \frac on input line 210.
\uproot@=\count95
\leftroot@=\count96
LaTeX Info: Redefining \overline on input line 306.
\classnum@=\count97
\DOTSCASE@=\count98
LaTeX Info: Redefining \ldots on input line 378.
LaTeX Info: Redefining \dots on input line 381.
LaTeX Info: Redefining \cdots on input line 466.
\Mathstrutbox@=\box41
\strutbox@=\box42
\big@size=\dimen104
LaTeX Font Info:    Redeclaring font encoding OML on input line 566.
LaTeX Font Info:    Redeclaring font encoding OMS on input line 567.
\macc@depth=\count99
\c@MaxMatrixCols=\count100
\dotsspace@=\muskip10
\c@parentequation=\count101
\dspbrk@lvl=\count102
\tag@help=\toks18
\row@=\count103
\column@=\count104
\maxfields@=\count105
\andhelp@=\toks19
\eqnshift@=\dimen105
\alignsep@=\dimen106
\tagshift@=\dimen107
\tagwidth@=\dimen108
\totwidth@=\dimen109
\lineht@=\dimen110
\@envbody=\toks20
\multlinegap=\skip45
\multlinetaggap=\skip46
\mathdisplay@stack=\toks21
LaTeX Info: Redefining \[ on input line 2665.
LaTeX Info: Redefining \] on input line 2666.
)
(/usr/local/texlive/2015/texmf-dist/tex/latex/url/url.sty
\Urlmuskip=\muskip11
Package: url 2013/09/16  ver 3.4  Verb mode for urls, etc.
)
(/usr/local/texlive/2015/texmf-dist/tex/latex/natbib/natbib.sty
Package: natbib 2010/09/13 8.31b (PWD, AO)
\bibhang=\skip47
\bibsep=\skip48
LaTeX Info: Redefining \cite on input line 694.
\c@NAT@ctr=\count106
)
Class revtex4-1 Info: Repairing natbib's \BibitemShut on input line 7549.

(/usr/local/texlive/2015/texmf-dist/tex/latex/revtex/revsymb4-1.sty
Package: revsymb4-1 2010/07/25/20:33:00 4.1r (http://publish.aps.org/revtex4/ f
or documentation)
LaTeX Info: Redefining \frak on input line 95.
LaTeX Info: Redefining \Bbb on input line 111.
LaTeX Info: Redefining \REV@mathfrak on input line 119.
))
(/usr/local/texlive/2015/texmf-dist/tex/latex/tools/dcolumn.sty
Package: dcolumn 2014/10/28 v1.06 decimal alignment package (DPC)

(/usr/local/texlive/2015/texmf-dist/tex/latex/tools/array.sty
Package: array 2014/10/28 v2.4c Tabular extension package (FMi)
\col@sep=\dimen111
\extrarowheight=\dimen112
\NC@list=\toks22
\extratabsurround=\skip49
\backup@length=\skip50
))
(/usr/local/texlive/2015/texmf-dist/tex/latex/tools/bm.sty
Package: bm 2014/10/28 v1.1c Bold Symbol Support (DPC/FMi)
\symboldoperators=\mathgroup6
\symboldletters=\mathgroup7
\symboldsymbols=\mathgroup8
LaTeX Font Info:    Redeclaring math alphabet \mathbf on input line 141.
LaTeX Info: Redefining \bm on input line 207.
)
(/usr/local/texlive/2015/texmf-dist/tex/latex/cases/cases.sty
Package: cases 2002/05/02 ver 2.5 
)
(/usr/local/texlive/2015/texmf-dist/tex/latex/mathtools/empheq.sty
Package: empheq 2014/07/16 v2.14 Emphasizing equations

(/usr/local/texlive/2015/texmf-dist/tex/latex/mathtools/mhsetup.sty
Package: mhsetup 2010/01/21 v1.2a programming setup (MH)
)
(/usr/local/texlive/2015/texmf-dist/tex/latex/mathtools/mathtools.sty
Package: mathtools 2015/05/11 v1.16 mathematical typesetting tools

(/usr/local/texlive/2015/texmf-dist/tex/latex/graphics/keyval.sty
Package: keyval 2014/10/28 v1.15 key=value parser (DPC)
\KV@toks@=\toks23
)
(/usr/local/texlive/2015/texmf-dist/tex/latex/tools/calc.sty
Package: calc 2014/10/28 v4.3 Infix arithmetic (KKT,FJ)
\calc@Acount=\count107
\calc@Bcount=\count108
\calc@Adimen=\dimen113
\calc@Bdimen=\dimen114
\calc@Askip=\skip51
\calc@Bskip=\skip52
LaTeX Info: Redefining \setlength on input line 80.
LaTeX Info: Redefining \addtolength on input line 81.
\calc@Ccount=\count109
\calc@Cskip=\skip53
)
LaTeX Info: Thecontrolsequence`\('isalreadyrobust on input line 129.
LaTeX Info: Thecontrolsequence`\)'isalreadyrobust on input line 129.
LaTeX Info: Thecontrolsequence`\['isalreadyrobust on input line 129.
LaTeX Info: Thecontrolsequence`\]'isalreadyrobust on input line 129.
\g_MT_multlinerow_int=\count110
\l_MT_multwidth_dim=\dimen115
\origjot=\skip54
\l_MT_shortvdotswithinadjustabove_dim=\dimen116
\l_MT_shortvdotswithinadjustbelow_dim=\dimen117
\l_MT_above_intertext_sep=\dimen118
\l_MT_below_intertext_sep=\dimen119
\l_MT_above_shortintertext_sep=\dimen120
\l_MT_below_shortintertext_sep=\dimen121
)
\l_EQ_equationtype_int=\count111
\l_EQ_alignmentmode_int=\count112
\l_EQ_totalwidth_dim=\dimen122
\l_EQ_displaywidth_dim=\dimen123
\l_EQ_temp_linewidth_dim=\dimen124
\EmphEqdelimitershortfall=\dimen125
\EmphEqdelimiterfactor=\count113
\g_EQ_toptag_height_dim=\dimen126
\g_EQ_bottomtag_depth_dim=\dimen127
\g_EQ_toprow_height_dim=\dimen128
\g_EQ_bottomrow_depth_dim=\dimen129
\g_EQ_widesttag_dim=\dimen130
\EQ_mathdisplay_box=\box43
\EQ_tag_box=\box44
\g_EQ_temprow_int=\count114
)
(/usr/local/texlive/2015/texmf-dist/tex/latex/siunitx/siunitx.sty
(/usr/local/texlive/2015/texmf-dist/tex/latex/l3kernel/expl3.sty
Package: expl3 2015/03/01 v5547 L3 programming layer (loader) 

(/usr/local/texlive/2015/texmf-dist/tex/latex/l3kernel/expl3-code.tex
Package: expl3 2015/03/01 v5547 L3 programming layer (code) 
L3 Module: l3bootstrap 2015/02/28 v5542 L3 Bootstrap code
L3 Module: l3names 2015/02/24 v5535 L3 Namespace for primitives
L3 Module: l3basics 2015/01/27 v5500 L3 Basic definitions
L3 Module: l3expan 2014/11/27 v5472 L3 Argument expansion
L3 Module: l3tl 2015/01/27 v5500 L3 Token lists
L3 Module: l3str 2015/03/01 v5545 L3 Strings
L3 Module: l3seq 2014/08/23 v5354 L3 Sequences and stacks
L3 Module: l3int 2015/02/21 v5529 L3 Integers
\c_max_int=\count115
\l_tmpa_int=\count116
\l_tmpb_int=\count117
\g_tmpa_int=\count118
\g_tmpb_int=\count119
L3 Module: l3quark 2014/08/23 v5354 L3 Quarks
L3 Module: l3prg 2014/08/23 v5354 L3 Control structures
\g__prg_map_int=\count120
L3 Module: l3clist 2014/08/23 v5354 L3 Comma separated lists
L3 Module: l3token 2014/09/15 v5422 L3 Experimental token manipulation
L3 Module: l3prop 2014/08/23 v5354 L3 Property lists
L3 Module: l3msg 2015/02/26 v5537 L3 Messages
L3 Module: l3file 2014/08/24 v5369 L3 File and I/O operations
\l_iow_line_count_int=\count121
\l__iow_target_count_int=\count122
\l__iow_current_line_int=\count123
\l__iow_current_word_int=\count124
\l__iow_current_indentation_int=\count125
L3 Module: l3skip 2014/08/23 v5354 L3 Dimensions and skips
\c_zero_dim=\dimen131
\c_max_dim=\dimen132
\l_tmpa_dim=\dimen133
\l_tmpb_dim=\dimen134
\g_tmpa_dim=\dimen135
\g_tmpb_dim=\dimen136
\c_zero_skip=\skip55
\c_max_skip=\skip56
\l_tmpa_skip=\skip57
\l_tmpb_skip=\skip58
\g_tmpa_skip=\skip59
\g_tmpb_skip=\skip60
\c_zero_muskip=\muskip12
\c_max_muskip=\muskip13
\l_tmpa_muskip=\muskip14
\l_tmpb_muskip=\muskip15
\g_tmpa_muskip=\muskip16
\g_tmpb_muskip=\muskip17
L3 Module: l3keys 2015/01/27 v5500 L3 Key-value interfaces
\g__keyval_level_int=\count126
\l_keys_choice_int=\count127
L3 Module: l3fp 2014/08/22 v5336 L3 Floating points
\c__fp_leading_shift_int=\count128
\c__fp_middle_shift_int=\count129
\c__fp_trailing_shift_int=\count130
\c__fp_big_leading_shift_int=\count131
\c__fp_big_middle_shift_int=\count132
\c__fp_big_trailing_shift_int=\count133
\c__fp_Bigg_leading_shift_int=\count134
\c__fp_Bigg_middle_shift_int=\count135
\c__fp_Bigg_trailing_shift_int=\count136
L3 Module: l3box 2014/08/23 v5354 L3 Experimental boxes
\c_empty_box=\box45
\l_tmpa_box=\box46
\l_tmpb_box=\box47
\g_tmpa_box=\box48
\g_tmpb_box=\box49
L3 Module: l3coffins 2014/08/23 v5354 L3 Coffin code layer
\l__coffin_internal_box=\box50
\l__coffin_internal_dim=\dimen137
\l__coffin_offset_x_dim=\dimen138
\l__coffin_offset_y_dim=\dimen139
\l__coffin_x_dim=\dimen140
\l__coffin_y_dim=\dimen141
\l__coffin_x_prime_dim=\dimen142
\l__coffin_y_prime_dim=\dimen143
\c_empty_coffin=\box51
\l__coffin_aligned_coffin=\box52
\l__coffin_aligned_internal_coffin=\box53
\l_tmpa_coffin=\box54
\l_tmpb_coffin=\box55
\l__coffin_display_coffin=\box56
\l__coffin_display_coord_coffin=\box57
\l__coffin_display_pole_coffin=\box58
\l__coffin_display_offset_dim=\dimen144
\l__coffin_display_x_dim=\dimen145
\l__coffin_display_y_dim=\dimen146
L3 Module: l3color 2014/08/23 v5354 L3 Experimental color support
L3 Module: l3candidates 2015/03/01 v5544 L3 Experimental additions to l3kernel
\l__box_top_dim=\dimen147
\l__box_bottom_dim=\dimen148
\l__box_left_dim=\dimen149
\l__box_right_dim=\dimen150
\l__box_top_new_dim=\dimen151
\l__box_bottom_new_dim=\dimen152
\l__box_left_new_dim=\dimen153
\l__box_right_new_dim=\dimen154
\l__box_internal_box=\box59
\l__coffin_bounding_shift_dim=\dimen155
\l__coffin_left_corner_dim=\dimen156
\l__coffin_right_corner_dim=\dimen157
\l__coffin_bottom_corner_dim=\dimen158
\l__coffin_top_corner_dim=\dimen159
\l__coffin_scaled_total_height_dim=\dimen160
\l__coffin_scaled_width_dim=\dimen161
)
(/usr/local/texlive/2015/texmf-dist/tex/latex/l3kernel/l3unicode-data.def
File: l3unicode-data.def 2015/03/01 v5544 L3 Unicode data
)
(/usr/local/texlive/2015/texmf-dist/tex/latex/l3kernel/l3pdfmode.def
File: l3pdfmode.def 2015/03/01 v5544 L3 Experimental driver: PDF mode
\l__driver_color_stack_int=\count137
))
(/usr/local/texlive/2015/texmf-dist/tex/latex/l3packages/xparse/xparse.sty
Package: xparse 2014/11/25 v5471 L3 Experimental document command parser
\l__xparse_current_arg_int=\count138
\l__xparse_m_args_int=\count139
\l__xparse_mandatory_args_int=\count140
\l__xparse_processor_int=\count141
\l__xparse_v_nesting_int=\count142
)
Package: siunitx 2015/01/21 v2.6e A comprehensive (SI) units package

(/usr/local/texlive/2015/texmf-dist/tex/latex/l3packages/l3keys2e/l3keys2e.sty
Package: l3keys2e 2014/11/25 v5471 LaTeX2e option processing using LaTeX3 keys
)
Variant \tl_if_blank:VTF already defined; not changing it on line 50
\l__siunitx_tmp_box=\box60
\l__siunitx_tmp_dim=\dimen162
\l__siunitx_tmp_int=\count143
Variant \prop_get:NVNT already defined; not changing it on line 380
Variant \prop_get:NVNF already defined; not changing it on line 381
Variant \prop_get:NVNTF already defined; not changing it on line 382
\l__siunitx_number_mantissa_length_int=\count144
\l__siunitx_number_uncert_length_int=\count145
\l__siunitx_round_int=\count146
\l__siunitx_process_decimal_int=\count147
\l__siunitx_process_uncertainty_int=\count148
\l__siunitx_process_fixed_int=\count149
\l__siunitx_process_integer_min_int=\count150
\l__siunitx_process_precision_int=\count151
\l__siunitx_group_min_int=\count152
\l__siunitx_angle_marker_box=\box61
\l__siunitx_angle_unit_box=\box62
\l__siunitx_angle_marker_dim=\dimen163
\l__siunitx_angle_unit_dim=\dimen164
\l__siunitx_unit_int=\count153
\l__siunitx_unit_denominator_int=\count154
\l__siunitx_unit_numerator_int=\count155
\l__siunitx_unit_prefix_int=\count156
\l__siunitx_unit_prefix_base_int=\count157
\l__siunitx_unit_prefix_gram_int=\count158
\l__siunitx_number_product_int=\count159
\c__siunitx_one_fill_skip=\skip61
\l__siunitx_table_unit_align_skip=\skip62
\l__siunitx_table_exponent_dim=\dimen165
\l__siunitx_table_integer_dim=\dimen166
\l__siunitx_table_mantissa_dim=\dimen167
\l__siunitx_table_marker_dim=\dimen168
\l__siunitx_table_result_dim=\dimen169
\l__siunitx_table_uncert_dim=\dimen170
\l__siunitx_table_fill_pre_dim=\dimen171
\l__siunitx_table_fill_post_dim=\dimen172
\l__siunitx_table_fill_mid_dim=\dimen173
\l__siunitx_table_pre_box=\box63
\l__siunitx_table_post_box=\box64
\l__siunitx_table_mantissa_box=\box65
\l__siunitx_table_result_box=\box66
\l__siunitx_table_number_align_skip=\skip63
\l__siunitx_table_text_align_skip=\skip64
.................................................
. LaTeX info: "xparse/define-command"
. 
. Defining command \DeclareBinaryPrefix with sig. 'mmm' on line 7176.
.................................................
.................................................
. LaTeX info: "xparse/define-command"
. 
. Defining command \DeclareSIPostPower with sig. 'mm' on line 7179.
.................................................
.................................................
. LaTeX info: "xparse/define-command"
. 
. Defining command \DeclareSIPrefix with sig. 'mmm' on line 7182.
.................................................
.................................................
. LaTeX info: "xparse/define-command"
. 
. Defining command \DeclareSIPrePower with sig. 'mm' on line 7185.
.................................................
.................................................
. LaTeX info: "xparse/define-command"
. 
. Defining command \DeclareSIQualifier with sig. 'mm' on line 7188.
.................................................
.................................................
. LaTeX info: "xparse/define-command"
. 
. Defining command \DeclareSIUnit with sig. 'O{}mm' on line 7191.
.................................................
.................................................
. LaTeX info: "xparse/define-command"
. 
. Defining command \DeclareSIUnitWithOptions with sig. 'mmm' on line 7194.
.................................................
.................................................
. LaTeX info: "xparse/define-command"
. 
. Defining command \ang with sig. 'o>{\SplitArgument {2}{;}}m' on line 7209.
.................................................
.................................................
. LaTeX info: "xparse/define-command"
. 
. Defining command \num with sig. 'om' on line 7217.
.................................................
.................................................
. LaTeX info: "xparse/define-command"
. 
. Defining command \numlist with sig. 'o>{\SplitList {;}}m' on line 7225.
.................................................
.................................................
. LaTeX info: "xparse/define-command"
. 
. Defining command \numrange with sig. 'omm' on line 7233.
.................................................
.................................................
. LaTeX info: "xparse/define-command"
. 
. Defining command \SIlist with sig. 'o>{\SplitList {;}}mm' on line 7244.
.................................................
.................................................
. LaTeX info: "xparse/define-command"
. 
. Defining command \SIrange with sig. 'ommm' on line 7255.
.................................................
.................................................
. LaTeX info: "xparse/define-command"
. 
. Defining command \SI with sig. 'omom' on line 7266.
.................................................
.................................................
. LaTeX info: "xparse/define-command"
. 
. Defining command \sisetup with sig. 'm' on line 7269.
.................................................
.................................................
. LaTeX info: "xparse/define-command"
. 
. Defining command \tablenum with sig. 'om' on line 7281.
.................................................
.................................................
. LaTeX info: "xparse/define-command"
. 
. Defining command \si with sig. 'om' on line 7292.
.................................................
.................................................
. LaTeX info: "xparse/define-command"
. 
. Defining command \__siunitx_bookmark_num:w with sig. 'om' on line 7339.
.................................................
.................................................
. LaTeX info: "xparse/define-command"
. 
. Defining command \__siunitx_bookmark_numrange:w with sig. 'omm' on line
. 7341.
.................................................
.................................................
. LaTeX info: "xparse/define-command"
. 
. Defining command \__siunitx_bookmark_SI:w with sig. 'omom' on line 7343.
.................................................
.................................................
. LaTeX info: "xparse/define-command"
. 
. Defining command \__siunitx_bookmark_SIlist:w with sig. 'omm' on line 7345.
.................................................
.................................................
. LaTeX info: "xparse/define-command"
. 
. Defining command \__siunitx_bookmark_SIrange:w with sig. 'ommm' on line
. 7347.
.................................................
.................................................
. LaTeX info: "xparse/define-command"
. 
. Defining command \__siunitx_bookmark_si:w with sig. 'om' on line 7348.
.................................................
\g__file_internal_ior=\read1
(/usr/local/texlive/2015/texmf-dist/tex/latex/beamer/translator/translator.sty
Package: translator 2010/06/12 ver 1.10

(/usr/local/texlive/2015/texmf-dist/tex/latex/beamer/translator/translator-lang
uage-mappings.tex)))
(/usr/local/texlive/2015/texmf-dist/tex/latex/graphics/graphicx.sty
Package: graphicx 2014/10/28 v1.0g Enhanced LaTeX Graphics (DPC,SPQR)

(/usr/local/texlive/2015/texmf-dist/tex/latex/graphics/graphics.sty
Package: graphics 2014/10/28 v1.0p Standard LaTeX Graphics (DPC,SPQR)

(/usr/local/texlive/2015/texmf-dist/tex/latex/graphics/trig.sty
Package: trig 1999/03/16 v1.09 sin cos tan (DPC)
)
(/usr/local/texlive/2015/texmf-dist/tex/latex/latexconfig/graphics.cfg
File: graphics.cfg 2010/04/23 v1.9 graphics configuration of TeX Live
)
Package graphics Info: Driver file: pdftex.def on input line 94.

(/usr/local/texlive/2015/texmf-dist/tex/latex/pdftex-def/pdftex.def
File: pdftex.def 2011/05/27 v0.06d Graphics/color for pdfTeX

(/usr/local/texlive/2015/texmf-dist/tex/generic/oberdiek/infwarerr.sty
Package: infwarerr 2010/04/08 v1.3 Providing info/warning/error messages (HO)
)
(/usr/local/texlive/2015/texmf-dist/tex/generic/oberdiek/ltxcmds.sty
Package: ltxcmds 2011/11/09 v1.22 LaTeX kernel commands for general use (HO)
)
\Gread@gobject=\count160
))
\Gin@req@height=\dimen174
\Gin@req@width=\dimen175
)
(/usr/local/texlive/2015/texmf-dist/tex/latex/graphics/color.sty
Package: color 2014/10/28 v1.1a Standard LaTeX Color (DPC)

(/usr/local/texlive/2015/texmf-dist/tex/latex/latexconfig/color.cfg
File: color.cfg 2007/01/18 v1.5 color configuration of teTeX/TeXLive
)
Package color Info: Driver file: pdftex.def on input line 142.
)
Class revtex4-1 Info: Patching array package. on input line 26.
Class revtex4-1 Info: Robustifying \LaTeX's \boldmath command on input line 26.

Class revtex4-1 Info: cite was not loaded (OK!) on input line 26.
Class revtex4-1 Info: mcite was not loaded (OK!) on input line 26.
Class revtex4-1 Info: multicol was not loaded (OK!) on input line 26.

(./Nav-Proc_Royal_Soc_OS_Supp.aux)
\openout1 = `Nav-Proc_Royal_Soc_OS_Supp.aux'.

LaTeX Font Info:    Checking defaults for OML/cmm/m/it on input line 26.
LaTeX Font Info:    ... okay on input line 26.
LaTeX Font Info:    Checking defaults for T1/cmr/m/n on input line 26.
LaTeX Font Info:    ... okay on input line 26.
LaTeX Font Info:    Checking defaults for OT1/cmr/m/n on input line 26.
LaTeX Font Info:    ... okay on input line 26.
LaTeX Font Info:    Checking defaults for OMS/cmsy/m/n on input line 26.
LaTeX Font Info:    ... okay on input line 26.
LaTeX Font Info:    Checking defaults for OMX/cmex/m/n on input line 26.
LaTeX Font Info:    ... okay on input line 26.
LaTeX Font Info:    Checking defaults for U/cmr/m/n on input line 26.
LaTeX Font Info:    ... okay on input line 26.
\Hy@linkcounter=\count161

(/usr/local/texlive/2015/texmf-dist/tex/latex/beamer/translator/dicts/translato
r-basic-dictionary/translator-basic-dictionary-English.dict
Dictionary: translator-basic-dictionary, Language: English 
)
(/usr/local/texlive/2015/texmf-dist/tex/latex/siunitx/siunitx-abbreviations.cfg
File: siunitx-abbreviations.cfg 2015/01/21 v2.6e siunitx: Abbreviated units
) (/usr/local/texlive/2015/texmf-dist/tex/context/base/supp-pdf.mkii
[Loading MPS to PDF converter (version 2006.09.02).]
\scratchcounter=\count162
\scratchdimen=\dimen176
\scratchbox=\box67
\nofMPsegments=\count163
\nofMParguments=\count164
\everyMPshowfont=\toks24
\MPscratchCnt=\count165
\MPscratchDim=\dimen177
\MPnumerator=\count166
\makeMPintoPDFobject=\count167
\everyMPtoPDFconversion=\toks25
) (/usr/local/texlive/2015/texmf-dist/tex/generic/oberdiek/pdftexcmds.sty
Package: pdftexcmds 2011/11/29 v0.20 Utility functions of pdfTeX for LuaTeX (HO
)

(/usr/local/texlive/2015/texmf-dist/tex/generic/oberdiek/ifluatex.sty
Package: ifluatex 2010/03/01 v1.3 Provides the ifluatex switch (HO)
Package ifluatex Info: LuaTeX not detected.
)
(/usr/local/texlive/2015/texmf-dist/tex/generic/oberdiek/ifpdf.sty
Package: ifpdf 2011/01/30 v2.3 Provides the ifpdf switch (HO)
Package ifpdf Info: pdfTeX in PDF mode is detected.
)
Package pdftexcmds Info: LuaTeX not detected.
Package pdftexcmds Info: \pdf@primitive is available.
Package pdftexcmds Info: \pdf@ifprimitive is available.
Package pdftexcmds Info: \pdfdraftmode found.
)
(/usr/local/texlive/2015/texmf-dist/tex/latex/oberdiek/epstopdf-base.sty
Package: epstopdf-base 2010/02/09 v2.5 Base part for package epstopdf

(/usr/local/texlive/2015/texmf-dist/tex/latex/oberdiek/grfext.sty
Package: grfext 2010/08/19 v1.1 Manage graphics extensions (HO)

(/usr/local/texlive/2015/texmf-dist/tex/generic/oberdiek/kvdefinekeys.sty
Package: kvdefinekeys 2011/04/07 v1.3 Define keys (HO)
))
(/usr/local/texlive/2015/texmf-dist/tex/latex/oberdiek/kvoptions.sty
Package: kvoptions 2011/06/30 v3.11 Key value format for package options (HO)

(/usr/local/texlive/2015/texmf-dist/tex/generic/oberdiek/kvsetkeys.sty
Package: kvsetkeys 2012/04/25 v1.16 Key value parser (HO)

(/usr/local/texlive/2015/texmf-dist/tex/generic/oberdiek/etexcmds.sty
Package: etexcmds 2011/02/16 v1.5 Avoid name clashes with e-TeX commands (HO)
Package etexcmds Info: Could not find \expanded.
(etexcmds)             That can mean that you are not using pdfTeX 1.50 or
(etexcmds)             that some package has redefined \expanded.
(etexcmds)             In the latter case, load this package earlier.
)))
Package grfext Info: Graphics extension search list:
(grfext)             [.png,.pdf,.jpg,.mps,.jpeg,.jbig2,.jb2,.PNG,.PDF,.JPG,.JPE
G,.JBIG2,.JB2,.eps]
(grfext)             \AppendGraphicsExtensions on input line 452.

(/usr/local/texlive/2015/texmf-dist/tex/latex/latexconfig/epstopdf-sys.cfg
File: epstopdf-sys.cfg 2010/07/13 v1.3 Configuration of (r)epstopdf for TeX Liv
e
))
\openout3 = `Nav-Proc_Royal_Soc_OS_SuppNotes.bib'.

\c__siunitx_mathsf_int=\count168
LaTeX Font Info:    Try loading font information for U+msa on input line 26.

(/usr/local/texlive/2015/texmf-dist/tex/latex/amsfonts/umsa.fd
File: umsa.fd 2013/01/14 v3.01 AMS symbols A
)
LaTeX Font Info:    Try loading font information for U+msb on input line 26.

(/usr/local/texlive/2015/texmf-dist/tex/latex/amsfonts/umsb.fd
File: umsb.fd 2013/01/14 v3.01 AMS symbols B
)
\c__siunitx_mathtt_int=\count169
 [1{/usr/local/texlive/2015/texmf-var/fonts/map/pdftex/updmap/pdftex.map}]
No file Nav-Proc_Royal_Soc_OS_Supp.bbl.
[2] (./Nav-Proc_Royal_Soc_OS_Supp.aux) ) 
Here is how much of TeX's memory you used:
 13863 strings out of 493089
 274158 string characters out of 6134842
 302041 words of memory out of 5000000
 17210 multiletter control sequences out of 15000+600000
 20192 words of font info for 76 fonts, out of 8000000 for 9000
 1141 hyphenation exceptions out of 8191
 39i,9n,39p,10413b,440s stack positions out of 5000i,500n,10000p,200000b,80000s
</usr/local/texlive/2015/texmf-dist/fon
ts/type1/public/amsfonts/cm/cmbx10.pfb></usr/local/texlive/2015/texmf-dist/font
s/type1/public/amsfonts/cm/cmbx12.pfb></usr/local/texlive/2015/texmf-dist/fonts
/type1/public/amsfonts/cm/cmcsc10.pfb></usr/local/texlive/2015/texmf-dist/fonts
/type1/public/amsfonts/cm/cmex10.pfb></usr/local/texlive/2015/texmf-dist/fonts/
type1/public/amsfonts/cm/cmmi12.pfb></usr/local/texlive/2015/texmf-dist/fonts/t
ype1/public/amsfonts/cm/cmmi6.pfb></usr/local/texlive/2015/texmf-dist/fonts/typ
e1/public/amsfonts/cm/cmmi8.pfb></usr/local/texlive/2015/texmf-dist/fonts/type1
/public/amsfonts/cm/cmr10.pfb></usr/local/texlive/2015/texmf-dist/fonts/type1/p
ublic/amsfonts/cm/cmr12.pfb></usr/local/texlive/2015/texmf-dist/fonts/type1/pub
lic/amsfonts/cm/cmr6.pfb></usr/local/texlive/2015/texmf-dist/fonts/type1/public
/amsfonts/cm/cmr8.pfb></usr/local/texlive/2015/texmf-dist/fonts/type1/public/am
sfonts/cm/cmsy10.pfb></usr/local/texlive/2015/texmf-dist/fonts/type1/public/ams
fonts/cm/cmsy6.pfb></usr/local/texlive/2015/texmf-dist/fonts/type1/public/amsfo
nts/cm/cmsy7.pfb></usr/local/texlive/2015/texmf-dist/fonts/type1/public/amsfont
s/cm/cmsy8.pfb></usr/local/texlive/2015/texmf-dist/fonts/type1/public/amsfonts/
cm/cmti12.pfb>
Output written on Nav-Proc_Royal_Soc_OS_Supp.pdf (2 pages, 160829 bytes).
PDF statistics:
 75 PDF objects out of 1000 (max. 8388607)
 54 compressed objects within 1 object stream
 0 named destinations out of 1000 (max. 500000)
 1 words of extra memory for PDF output out of 10000 (max. 10000000)
