# Supplementary material for: Optimal switching between geocentric and egocentric strategies in navigation
Source: R Soc Open Sci. 2016 Jul 27;3(7):160128. doi: 10.1098/rsos.160128 (PMC4968461; doi:10.1098/rsos.160128)
Supplement: File: Supplementary Material Nav-Proc_Royal_Soc_B_Supp.pdf Description: Manipulation of the Lambert W-funciton. [file rsos160128supp1.zip › Nav-Proc_Royal_Soc_OS_Supp.tex]

\documentclass[%
 preprint,
 amsmath,amssymb,superscriptaddress
]{revtex4-1}


\usepackage{dcolumn}% Align table columns on decimal point
\usepackage{bm}% bold math

\usepackage{amssymb}
\usepackage{amsmath} 
\usepackage[subnum]{cases}
\usepackage{empheq}
\usepackage{siunitx}
\usepackage{amsmath}

\usepackage[pdftex]{graphicx}

\usepackage{color}
\newcommand{\hilight}[1]{\color{red}{#1}}

%\usepackage{lineno}
%\linenumbers

\begin{document}
%\preprint{APS/123-QED}
\title{{\sc Supplementary Material:} Optimal switching  between geocentric and egocentric strategies for navigation}

\author{O. Peleg}
\affiliation{John A. Paulson School of Engineering and Applied Sciences, Harvard University, Cambridge, Massachusetts 02138,USA}
\author{L. Mahadevan}
 \email{lm@seas.harvard.edu}
 \affiliation{John A. Paulson School of Engineering and Applied Sciences, Harvard University, Cambridge, Massachusetts 02138,USA}
\affiliation{Departments of Physics, and Organismic and Evolutionary Biology, Wyss Institute and Kavli Institute, Harvard University, Cambridge, Massachusetts 02138,USA }
\date{\today}
%%%%%%%%%%%%%%%%%%%%%%%%%%%%%%%%%%%%%%%%
%%%%%%%%%%%%%%%%%%%%%%%%%%%%%%%%%%%%%%%%
\maketitle
\let\originalnewpage\newpage \let\newpage\relax \let\newpage\originalnewpage


\section{Manipulation of Lambert W-function}
%\begin{table*}
%\caption{\label{tab:table3} Description of Dynamic Navigation Parameters: parameter�s notation; control (either determined by environment of controlled by agent); appropriate range; and, duration of effectivity. }
%\begin{ruledtabular}
%\begin{tabular}{cccc}parameter & control & range & effective when \\ \hline $\theta^*$ surface roughness & environment  & $[0-\pi]$ & walking without attention to direction \\$A$ error amplification & environment  & $\ge1$ & walking with attention to direction  \\$\epsilon_d$ acquisition error  & environment  & $[0-\pi]$ & acquiring direction while walking   \\$\theta_a$ activation angle & agent & $[0-\pi]$ & entire walk \\$\tau$ attention span  & agent & $[0-100\%]$ & entire walk\end{tabular} 
%\end{ruledtabular}
%\end{table*}

Here we show that
\begin{equation}
\lim_{\theta^*\rightarrow0} \frac{1+W\left(-\frac{\sin(\theta^*)}{e \theta^*}\right)}{-\log\left(\sin(\theta^*)/\theta^*\right)}=\frac{2\sqrt{3}}{\theta^*}+O(\theta^*),
\end{equation}
where $W(z)$ is the Lambert W-function.
First we note a few identities of the $W(z)$:
\begin{eqnarray}
\frac{d W(z)}{dz} &=& \frac{W(z)}{z(W(z)+1)}\\
\lim _{z\rightarrow-\frac{1}{e}} W(z)&\sim& -1+\sqrt{2 e}\sqrt{z+\frac{1}{e}}+O(z).
\end{eqnarray}

% see website: http://www.wolframalpha.com/input/?i=Lim+ProductLog%5Bz%5D+z-%3E-1%2Fe

Since $\lim_{\theta\rightarrow0}\sin(\theta)/\theta\sim1-\frac{\theta^2}{6}$, an expansion near $W(z\rightarrow-\frac{1}{e})$ is appropriate.  Therefore, the numerator is:
\begin{eqnarray}
1+W\left(-\frac{\sin(\theta^*)}{e \theta^*}\right)&&=1-1+\sqrt{2e}\sqrt{\frac{1}{e}{\frac{{\theta^*}^2}{6}}}\\ \nonumber&&+O\left({({\theta^*})^2}\right)\\ \nonumber&&=\frac{\theta^*}{\sqrt{3}}+O\left({({\theta^*})^2}\right).
\end{eqnarray}
Likewise, the expansion for the denominator is, $\log(\frac{\sin(\theta^*)}{\theta^*})=-\frac{{\theta^*}^2}{6}+O\left({{\theta^*}^4}\right).$
Combining these, we demonstrate
\begin{equation}
\lim_{\theta^*\rightarrow0} \frac{1+W\left(-\frac{\sin(\theta^*)}{e \theta^*}\right)}{-\log\left(\sin(\theta^*)/\theta^*\right)}=\frac{2\sqrt{3}}{\theta^*}+O(1).
\end{equation}


\end{document}
