# Supplementary material for: Optimal switching between geocentric and egocentric strategies in navigation
Source: R Soc Open Sci. 2016 Jul 27;3(7):160128. doi: 10.1098/rsos.160128 (PMC4968461; doi:10.1098/rsos.160128)
Supplement: File: Supplementary Material Nav-Proc_Royal_Soc_B_Supp.pdf Description: Manipulation of the Lambert W-funciton. [file rsos160128supp1.zip › Xbib.bib]

%% Created using Papers on Thu, 09 Jun 2016.
%% http://papersapp.com/papers/

@article{Heo:2010p12929,
author = {Heo, M and Shakhnovich, E I},
title = {{Interplay between pleiotropy and secondary selection determines rise and fall of mutators in stress response.}},
journal = {Plos Comput Biol},
year = {2010},
volume = {6},
number = {3}
}

@article{Anonymous:2011hh,
title = {{201018653 3590..3595}},
year = {2011},
pages = {1--14},
month = feb
}

@webpage{Anonymous:P9xOD3vQ,
title = {{Effects of self-motion on auditory scene analysis}},
url = {http://www.pnas.org/content/early/2012/04/03/1112852109}
}

@article{Elliott:2011cb,
author = {Elliott, J. A.},
title = {{Novel approaches to multiscale modelling in materials science}},
journal = {Int Mater Rev},
year = {2011},
volume = {56},
number = {4},
pages = {207--225}
}

@article{Indow:1999ut,
author = {Indow, Tarow},
title = {{Global structure of visual space as a united entity}},
journal = {Mathematical Social Sciences},
year = {1999},
volume = {38},
number = {3},
pages = {377--392}
}

@article{Oleksiuk:2011hc,
author = {Oleksiuk, Olga and Jakovljevic, Vladimir and Vladimirov, Nikita and Carvalho, Ricardo and Paster, Eli and Ryu, William S and Meir, Yigal and Wingreen, Ned S and Kollmann, Markus and Sourjik, Victor},
title = {{Thermal robustness of signaling in bacterial chemotaxis.}},
journal = {Cell},
year = {2011},
volume = {145},
number = {2},
pages = {312--321}
}

@article{Sosa:2001p11756,
author = {Sosa, H and Peterman, EJG and Moerner, W E and Goldstein, LSB},
title = {{ADP-induced rocking of the kinesin motor domain revealed by single-molecule fluorescence polarization microscopy}},
journal = {Nat Struct Biol},
year = {2001},
volume = {8},
number = {6},
pages = {540--544}
}

@article{Williams:2011p6056,
author = {Williams, Y and Sukhanova, A and gorzata Nowostawska, M and Davies, AM and Mitchell, S and Oleinikov, V and Gun'ko, Y and Nabiev, I and Kelleher, D and Volkov, Y},
title = {{Probing Cell-Type-Specific Intracellular Nanoscale Barriers Using Size-Tuned Quantum Dots}},
journal = {toxicology},
volume = {8},
pages = {11}
}

@article{deVos:2009p6043,
author = {de Vos, Wiebe M and Biesheuvel, P Maarten and de Keizer, Arie and Kleijn, J Mieke and Cohen Stuart, Martien A},
title = {{Adsorption of anionic surfactants in a nonionic polymer brush: experiments, comparison with mean-field theory, and implications for brush-particle interaction}},
journal = {Langmuir},
year = {2009},
volume = {25},
number = {16},
pages = {9252--9261}
}

@article{MacMahon:2013uma,
author = {MacMahon, Mel and Garlaschelli, Diego},
title = {{Community detection for correlation matrices}},
journal = {arXiv},
year = {2013},
eprint = {1311.1924v3},
eprinttype = {arxiv},
eprintclass = {physics.data-an},
month = nov
}

@article{Keten:2008p12563,
author = {Keten, Sinan and Buehler, Markus J},
title = {{Geometric confinement governs the rupture strength of H-bond assemblies at a critical length scale}},
journal = {Nano Lett},
year = {2008},
volume = {8},
number = {2},
pages = {743--748}
}

@article{REXACH:1995p7941,
author = {Rexach, M and BLOBEL, G},
title = {{PROTEIN IMPORT INTO NUCLEI - ASSOCIATION AND DISSOCIATION REACTIONS INVOLVING TRANSPORT SUBSTRATE, TRANSPORT FACTORS, AND NUCLEOPORINS}},
journal = {Cell},
year = {1995},
volume = {83},
number = {5},
pages = {683--692}
}

@article{Mlot:2011eia,
author = {Mlot, Nathan J and Tovey, Craig A and Hu, David L},
title = {{Fire ants self-assemble into waterproof rafts to survive floods.}},
journal = {Proceedings of the National Academy of Sciences},
year = {2011},
volume = {108},
number = {19},
pages = {7669--7673},
month = may
}

@article{Golland:2007gz,
author = {Golland, Yulia and Bentin, Shlomo and Gelbard, Hagar and Benjamini, Yoav and Heller, Ruth and Nir, Yuval and Hasson, Uri and Malach, Rafael},
title = {{Extrinsic and intrinsic systems in the posterior cortex of the human brain revealed during natural sensory stimulation.}},
journal = {Cereb. Cortex},
year = {2007},
volume = {17},
number = {4},
pages = {766--777}
}

@article{Sturzl:2000tg,
author = {St{\"u}rzl, W and Kempter, R and van Hemmen, J L},
title = {{Theory of arachnid prey localization.}},
journal = {Phys Rev Lett},
year = {2000},
volume = {84},
number = {24},
pages = {5668--5671},
month = jun
}

@article{Anonymous:vRGTbKcP,
title = {{Deep Space Navigation Mission Design and Analysis Tool}},
year = {2014},
pages = {1--11},
month = jun
}

@techreport{Anonymous:tTeg83CA,
title = {{THE CONSTRUCTION OF COGNITIVE MAPS BY CHILDREN WITH VISUAL IMPAIRMENTSSimon Ungar, Mark Blades and Christopher Spencer}},
year = {2006},
month = feb
}

@article{Shakhnovich:2011p12889,
author = {Shakhnovich, Eugene},
title = {{Shakhnovich_NewNih_RenewalFinal}},
year = {2011},
pages = {1--16}
}

@article{Kanungo:2008p11334,
author = {Kanungo, Biraja P and Silva, Emilio and Van Vliet, Krystyn and Gibson, Lorna J},
title = {{Characterization of mineralized collagen-glycosaminoglycan scaffolds for bone regeneration}},
journal = {Acta Biomater},
year = {2008},
volume = {4},
number = {3},
pages = {490--503},
month = may
}

@article{Chen:1996p9081,
author = {Chen, Z Y and Cui, S M},
title = {{Monte Carlo simulations of star-burst dendrimers}},
journal = {Macromolecules},
year = {1996},
volume = {29},
number = {24},
pages = {7943--7952}
}

@article{Singh:1996p10766,
author = {Singh, C and Zhulina, E B and Gersappe, D and Pickett, G T and Balazs, A C},
title = {{A ''jumping micelle'' phase transition}},
journal = {Macromolecules},
year = {1996},
volume = {29},
number = {23},
pages = {7637--7640}
}

@article{Ursell:2013iw,
author = {Ursell, Tristan and Chau, Rosanna Man Wah and Wisen, Susanne and Bhaya, Devaki and Huang, Kerwyn Casey},
title = {{Motility Enhancement through Surface Modification Is Sufficient for Cyanobacterial Community Organization during Phototaxis}},
journal = {Plos Comput Biol},
year = {2013},
volume = {9},
number = {9},
pages = {e1003205},
month = sep
}

@article{Ndifon:2009cw,
author = {Ndifon, Wilfred and Wingreen, Ned S and Levin, Simon A},
title = {{Differential neutralization efficiency of hemagglutinin epitopes, antibody interference, and the design of influenza vaccines.}},
journal = {Proceedings of the National Academy of Sciences},
year = {2009},
volume = {106},
number = {21},
pages = {8701--8706},
month = may
}

@article{Hoban:2011kc,
author = {Hoban, Sean and Bertorelle, Giorgio and Gaggiotti, Oscar E},
title = {{Computer simulations: tools for population and evolutionary genetics.}},
journal = {Nat Rev Genet},
year = {2011},
volume = {13},
number = {2},
pages = {110--122},
month = feb
}

@article{Mesgarani:2009vx,
author = {Mesgarani, Nima and David, Stephen V and Fritz, Jonathan B and Shamma, Shihab A},
title = {{Influence of Context and Behavior on Stimulus Reconstruction From Neural Activity in Primary Auditory Cortex}},
journal = {Journal of \ldots},
year = {2009}
}

@article{Abels:2005p10005,
author = {Abels, J A and Moreno-Herrero, F and van der Heijden, T and Veenhuizen, PTM and Bruinink, M M and Dekker, Cees and Dekker, N H},
title = {{Single-molecule measurements of the persistence length of double-stranded RNA}},
journal = {Biophys J},
year = {2005},
volume = {88},
number = {1},
pages = {570A--570A}
}

@article{Deluge:2005p9885,
author = {Deluge, M and Cai, C},
title = {{Preparation, characterization, and heck reaction of siloxane films derived from \ldots}},
journal = {Langmuir: the ACS journal of surfaces and \ldots},
year = {2005}
}

@article{Efrati:2014gy,
author = {Efrati, Efi and Irvine, William},
title = {{Orientation-Dependent Handedness and Chiral Design}},
journal = {Phys. Rev. X},
year = {2014},
volume = {4},
number = {1},
pages = {011003},
month = jan
}

@article{Zeldovich:2007p12926,
author = {Zeldovich, K B and Chen, P and Shakhnovich, E I},
title = {{Protein stability imposes limits on organism complexity and speed of molecular evolution}},
journal = {Proceedings of the National Academy of Sciences},
year = {2007},
volume = {104},
number = {41},
pages = {16152}
}

@article{Anonymous:czxfEUKZ,
title = {{An Algorithmic Introduction to Numerical Simulation of Stochastic Differential Equations}},
year = {2001},
pages = {1--22},
month = jul
}

@article{Jasiuk:2010p12626,
author = {Jasiuk},
title = {{Multiscale modeling of elastic properties of cortical bone}},
journal = {ACT MECHAN},
year = {2010},
volume = {213},
number = {1-2},
pages = {131--154}
}

@article{Uversky:2000p10701,
author = {Uversky, VN and Gillespie, JR and Fink, AL},
title = {{Why are {\textquotedblleft}natively unfolded{\textquotedblright} proteins unstructured under physiologic conditions?}},
journal = {Proteins},
year = {2000},
volume = {41},
number = {3},
pages = {415--427}
}

@article{Tiesinga:2010cg,
author = {Tiesinga, Paul H and Sejnowski, Terrence J.},
title = {{Mechanisms for Phase Shifting in Cortical Networks and their Role in Communication through Coherence.}},
journal = {Front Hum Neurosci},
year = {2010},
volume = {4},
pages = {196}
}

@article{Dutta:2010p9931,
author = {Dutta, Tathagata and Jain, Narendra K and McMillan, Nigel A J and Parekh, Harendra S},
title = {{Dendrimer nanocarriers as versatile vectors in gene delivery}},
journal = {Nanomed-Nanotechnol},
year = {2010},
volume = {6},
number = {1},
pages = {25--34}
}

@article{Manna:2009ex,
author = {Manna, Baisali and Bhattacharya, Tanusree and Kahali, Bratati and Ghosh, Tapash Chandra},
title = {{Evolutionary constraints on hub and non-hub proteins in human protein interaction network: insight from protein connectivity and intrinsic disorder.}},
journal = {Gene},
year = {2009},
volume = {434},
number = {1-2},
pages = {50--55},
month = apr
}

@article{Han:2013jm,
author = {Han, Pu and Niestemski, Liang Ren and Barrick, Jeffrey E and Deem, Michael W},
title = {{Physical model of the immune response of bacteria against bacteriophage through the adaptive CRISPR-Cas immune system}},
journal = {Phys Biol},
year = {2013},
volume = {10},
number = {2},
pages = {025004},
month = mar
}

@article{Powers:2004tw,
author = {Powers, Michelle Y and Biery, Daryl N and Lawler, Dennis E and Evans, Richard H and Shofer, Frances S and Mayhew, Philipp and Gregor, Thomas P and Kealy, Richard D and Smith, Gail K},
title = {{Use of the caudolateral curvilinear osteophyte as an early marker for future development of osteoarthritis associated with hip dysplasia in dogs.}},
journal = {J. Am. Vet. Med. Assoc.},
year = {2004},
volume = {225},
number = {2},
pages = {233--237}
}

@article{14743216,
author = {Bouwmeester, T and Bauch, A and Ruffner, H and Angrand, P O and Bergamini, G and Croughton, K and Cruciat, C and Eberhard, D and Gagneur, J and Ghidelli, S and Hopf, C and Huhse, B and Mangano, R and Michon, A M and Schirle, M and Schlegl, J and Schwab, M and Stein, M A and Bauer, A and Casari, G and Drewes, G and Gavin, A C and Jackson, D B and Joberty, G and Neubauer, G and Rick, J and Kuster, B and Superti-Furga, G},
title = {{A physical and functional map of the human TNF-[alpha]/NF-[kappa]B signal transduction pathway}},
journal = {Nat Cell Biol},
year = {2004},
volume = {6},
number = {2},
pages = {97--105}
}

@article{Pyhtila:2003p368,
author = {Pyhtila, B and Rexach, M},
title = {{A gradient of affinity for the karyopherin Kap95p along the yeast nuclear pore complex}},
journal = {J Biol Chem},
year = {2003},
volume = {278},
number = {43},
pages = {42699--42709}
}

@article{Vates:1995wx,
author = {Vates, G E and Nottebohm, F},
title = {{Feedback circuitry within a song-learning pathway}},
year = {1995}
}

@article{PeretsDubrovsky:2010ga,
author = {Perets-Dubrovsky, S and Kaveh, M and Deutsh-Castel, T and Cohen, A and Tirosh, E},
title = {{The Human Figure Drawing as Related to Attention-Deficit Hyperactivity Disorder (ADHD)}},
journal = {Journal of Child Neurology},
year = {2010},
volume = {25},
number = {6},
pages = {689--693},
month = may
}

@article{King:2010p12819,
author = {King, WT and Su, M and Yang, G},
title = {{Monte Carlo simulation of mechanical unfolding of proteins based on a simple two-state model}},
journal = {International journal of biological macromolecules},
year = {2010},
volume = {46},
number = {2},
pages = {159--166}
}

@article{Horowitz:2008ew,
author = {Horowitz, Alexandra},
title = {{Attention to attention in domestic dog (Canis familiaris) dyadic play}},
journal = {Anim Cogn},
year = {2008},
volume = {12},
number = {1},
pages = {107--118},
month = aug
}

@article{Shameer:2011iq,
author = {Shameer, K and Shingate, P N and Manjunath, S C P and Karthika, M and Pugalenthi, G and Sowdhamini, R},
title = {{3DSwap: curated knowledgebase of proteins involved in 3D domain swapping}},
journal = {Database},
year = {2011},
volume = {2011},
number = {0},
pages = {bar042--bar042},
month = jan
}

@webpage{Anonymous:UlI9KTmF,
title = {{princeton_spring06.pdf}},
url = {http://www.cs.princeton.edu/picasso/mats/matlab/princeton_spring06.pdf}
}

@article{Spiegel:2008p9913,
title = {{Schaum's Outline of Mathematical Handbook of Formulas and Tables}}
}

@article{Kim:2006gq,
author = {Kim, Wan Kyu and Henschel, Andreas and Winter, Christof and Schroeder, Michael},
title = {{The Many Faces of Protein--Protein Interactions: A Compendium of Interface Geometry}},
journal = {Plos Comput Biol},
year = {2006},
volume = {2},
number = {9},
pages = {e124}
}

@article{Wang:2010p12611,
author = {Wang, R and Virnau, P},
title = {{Conformational Properties of Polymer Mushrooms Under Spherical and Cylindrical Confinement}},
journal = {Macromolecular Theory and \ldots},
year = {2010}
}

@article{Knowles:2009p12149,
author = {Knowles, Tuomas P J and Waudby, Christopher A and Devlin, Glyn L and Cohen, Samuel I A and Aguzzi, Adriano and Vendruscolo, Michele and Terentjev, Eugene M and Welland, Mark E and Dobson, Christopher M},
title = {{An Analytical Solution to the Kinetics of Breakable Filament Assembly}},
journal = {Science},
year = {2009},
volume = {326},
number = {5959},
pages = {1533--1537}
}

@article{Anonymous:A8xFgNhr,
title = {{In the Light of Evolution: Volume VII: The Human Mental Machinery}},
year = {2016},
pages = {1--395},
month = jan
}

@article{Pawar:2005p10738,
author = {Pawar, AP and DuBay, KF and Zurdo, J and Chiti, F and Vendruscolo, M and Dobson, CM},
title = {{Prediction of "aggregation-prone" and "aggregation-susceptible" regions in proteins associated with neurodegenerative diseases}},
journal = {J Mol Biol},
year = {2005},
volume = {350},
number = {2},
pages = {379--392}
}

@article{Kashtan:2009gi,
author = {Kashtan, Nadav and Parter, Merav and Dekel, Erez and Mayo, Avi E and Alon, Uri},
title = {{Extinctions in heterogeneous environments and the evolution of modularity.}},
journal = {Evolution},
year = {2009},
volume = {63},
number = {8},
pages = {1964--1975},
month = aug
}

@article{Liberles:2012ir,
author = {Liberles, David A and Teichmann, Sarah A and Bahar, Ivet and Bastolla, Ugo and Bloom, Jesse and Bornberg-Bauer, Erich and Colwell, Lucy J and de Koning, A P Jason and Dokholyan, Nikolay V and Echave, Julian and Elofsson, Arne and Gerloff, Dietlind L and Goldstein, Richard A and Grahnen, Johan A and Holder, Mark T and Lakner, Clemens and Lartillot, Nicholas and Lovell, Simon C and Naylor, Gavin and Perica, Tina and Pollock, David D and Pupko, Tal and Regan, Lynne and Roger, Andrew and Rubinstein, Nimrod and Shakhnovich, Eugene and Sj{\"o}lander, Kimmen and Sunyaev, Shamil and Teufel, Ashley I and Thorne, Jeffrey L and Thornton, Joseph W and Weinreich, Daniel M and Whelan, Simon},
title = {{The interface of protein structure, protein biophysics, and molecular evolution}},
journal = {Protein Science},
year = {2012},
volume = {21},
number = {6},
pages = {769--785}
}

@article{Wu:2008dv,
author = {Wu, Wei and Thompson, John A. and Bertram, Richard and Johnson, Frank},
title = {{A statistical method for quantifying songbird phonology and syntax}},
journal = {J Neurosci Meth},
year = {2008},
volume = {174},
number = {1},
pages = {147--154}
}

@article{Ridgway:2008bn,
author = {Ridgway, Douglas and Broderick, Gordon and Lopez-Campistrous, Ana and Ru'aini, Melania and Winter, Philip and Hamilton, Matthew and Boulanger, Pierre and Kovalenko, Andriy and Ellison, Michael J},
title = {{Coarse-Grained Molecular Simulation of Diffusion and Reaction Kinetics in a Crowded Virtual Cytoplasm}},
journal = {Biophys J},
year = {2008},
volume = {94},
number = {10},
pages = {3748--3759},
month = may
}

@article{Carlsson:2001kr,
author = {Carlsson, Fredrik and Linse, Per and Malmsten, Martin},
title = {{Monte Carlo Simulations of Polyelectrolyte{\textminus}Protein Complexation}},
journal = {The Journal of Physical Chemistry B},
year = {2001},
volume = {105},
number = {38},
pages = {9040--9049},
month = sep
}

@article{England:2003kza,
author = {England, Jeremy and Shakhnovich, Eugene},
title = {{Structural Determinant of Protein Designability}},
journal = {Phys Rev Lett},
year = {2003},
volume = {90},
number = {21},
pages = {218101},
month = may
}

@book{Spelke:2011br,
author = {Spelke, Elizabeth S},
title = {{Space, Time and Number in the Brain}},
publisher = {Elsevier},
year = {2011}
}

@article{Peleg:2009us,
author = {Peleg, Orit and Kroger, Martin and Rabin, Yitzhak},
title = {{Effect of network topology on phase separation in two-dimensional Lennard-Jones networks.}},
journal = {Phys Rev E },
year = {2009},
volume = {79},
number = {4 Pt 1},
pages = {040401},
month = apr
}

@article{Lowe:2010cf,
author = {Lowe, Alan R and Siegel, Jake J and Kalab, Petr and Siu, Merek and Weis, Karsten and Liphardt, Jan T},
title = {{Selectivity mechanism of the nuclear pore complex characterized by single cargo tracking}},
journal = {Nature},
year = {2010},
volume = {467},
number = {7315},
pages = {600--603},
month = sep
}

@article{Zhulina:2007p12557,
author = {Zhulina, E B and Leermakers, F A M},
title = {{A self-consistent field analysis of the neurofilament brush with amino-acid resolution}},
journal = {Biophys J},
year = {2007},
volume = {93},
number = {5},
pages = {1421--1430}
}

@article{Lee:2010fu,
author = {Lee, Sang Ah and Spelke, Elizabeth S},
title = {{Young children reorient by computing layout geometry, not by matching images of the environment}},
journal = {Psychon Bull Rev},
year = {2010},
volume = {18},
number = {1},
pages = {192--198},
month = nov
}

@article{Anonymous:2013eo,
title = {{Predicting Functionally Informative Mutations in Escherichia coli BamA Using Evolutionary Covariance Analysis}},
year = {2013},
pages = {1--25},
month = sep
}

@article{Curtis:2013cg,
author = {Curtis, E A and Bartel, D P},
title = {{Synthetic shuffling and in vitro selection reveal the rugged adaptive fitness landscape of a kinase ribozyme}},
journal = {RNA},
year = {2013},
volume = {19},
number = {8},
pages = {1116--1128},
month = jul
}

@article{Sharma:2006ir,
author = {Sharma, Shantanu and Ding, Feng and Nie, Huifen and Watson, Daniel and Unnithan, Aditya and Lopp, Jameson and Pozefsky, Diane and Dokholyan, Nikolay V},
title = {{iFold: a platform for interactive folding simulations of proteins.}},
journal = {Bioinformatics},
year = {2006},
volume = {22},
number = {21},
pages = {2693--2694},
month = nov
}

@article{Lim:2006p403,
author = {Lim, RYH and Huang, N P and Koser, J and Deng, J and Lau, KHA and Schwarz-Herion, K and Fahrenkrog, B and Aebi, U},
title = {{Flexible phenylalanine-glycine nucleoporins as entropic barriers to nucleocytoplasmic transport}},
journal = {P Natl Acad Sci Usa},
year = {2006},
volume = {103},
number = {25},
pages = {9512--9517}
}

@article{Zhulina:1995p11964,
author = {Zhulina, E B and Birshtein, T M},
title = {{THEORY OF IONIZABLE POLYMER BRUSHES}},
journal = {Macromolecules},
year = {1995},
volume = {28},
number = {5},
pages = {1491--1499}
}

@article{Kumar:2010p12869,
author = {Kumar, Sanjay and Li, Mai Suan},
title = {{Biomolecules under mechanical force}},
journal = {Physics Reports},
year = {2010},
volume = {486},
number = {1-2},
pages = {1--74},
month = jan
}

@article{Rosenblum:2007p7548,
author = {Rosenblum, Gabriel and Van den Steen, Philippe E and Cohen, Sidney R and Grossmann, J G{\"u}nter and Frenkel, Jessica and Sertchook, Rotem and Slack, Nelle and Strange, Richard W and Opdenakker, Ghislain and Sagi, Irit},
title = {{Insights into the structure and domain flexibility of full-length pro-matrix metalloproteinase-9/gelatinase B}},
journal = {Structure},
year = {2007},
volume = {15},
number = {10},
pages = {1227--1236}
}

@article{Shakhnovich:2011p12889,
author = {Shakhnovich, Eugene},
title = {{Shakhnovich_NewNih_RenewalFinal}},
year = {2011},
pages = {1--16},
month = jul
}

@inproceedings{Battaglia:2013ko,
author = {Battaglia, P W and Hamrick, J B},
title = {{Simulation as an engine of physical scene understanding}},
booktitle = {Proceedings of the {\ldots}},
year = {2013}
}

@article{Leiss:2008p12844,
author = {Leiss, M and Beckmann, K and Gir{\'o}s, A and Costell, M and Fassler, R},
title = {{The role of integrin binding sites in fibronectin matrix assembly in vivo}},
journal = {Curr Opin Cell Biol},
year = {2008},
volume = {20},
number = {5},
pages = {502--507}
}

@article{Fiserova:2010kf,
author = {Fiserova, J and Richards, S A and Wente, S R and Goldberg, M W},
title = {{Facilitated transport and diffusion take distinct spatial routes through the nuclear pore complex}},
journal = {J Cell Sci},
year = {2010},
volume = {123},
number = {16},
pages = {2773--2780},
month = aug
}

@article{Atilgan:2001be,
author = {Atilgan, A R and Durell, S R and Jernigan, R L and Demirel, M C and Keskin, O and Bahar, I},
title = {{Anisotropy of fluctuation dynamics of proteins with an elastic network model.}},
journal = {Biophys J},
year = {2001},
volume = {80},
number = {1},
pages = {505--515},
month = jan
}

@article{Dewey:1996kb,
author = {Dewey, T},
title = {{Algorithmic complexity of a protein}},
journal = {Phys Rev E},
year = {1996},
volume = {54},
number = {1},
pages = {R39--R41}
}

@article{Atencio:2012ie,
author = {Atencio, Craig A and Sharpee, Tatyana O and Schreiner, Christoph E},
title = {{Receptive field dimensionality increases from the auditory midbrain to cortex.}},
journal = {J. Neurophysiol.},
year = {2012},
volume = {107},
number = {10},
pages = {2594--2603},
month = may
}

@article{RADU:1995p8003,
author = {RADU, A and BLOBEL, G and Moore, M S},
title = {{IDENTIFICATION OF A PROTEIN COMPLEX THAT IS REQUIRED FOR NUCLEAR-PROTEIN IMPORT AND MEDIATES DOCKING OF IMPORT SUBSTRATE TO DISTINCT NUCLEOPORINS}},
journal = {P Natl Acad Sci Usa},
year = {1995},
volume = {92},
number = {5},
pages = {1769--1773}
}

@article{Allen:1990p7840,
author = {Allen, M and Tildesley, D},
title = {{Computer simulation of liquids}},
journal = {books.google.com},
year = {1990}
}

@techreport{Icanmakeyourbrai:2010uh,
author = {Hasson, Uri},
title = {{I can make your brain look like mine.}},
year = {2010}
}

@webpage{Anonymous:mBhrrcZn,
title = {{13_chapter%205.pdf}},
url = {http://shodhganga.inflibnet.ac.in/bitstream/10603/3085/13/13_chapter%205.pdf}
}

@article{Dong:2009p11802,
author = {Dong, Yixiang and Liao, Susan and Ngiam, Michelle and Chan, Casey K and Ramakrishna, Seeram},
title = {{Degradation Behaviors of Electrospun Resorbable Polyester Nanofibers}},
journal = {Tissue Eng Part B-Re},
year = {2009},
volume = {15},
number = {3},
pages = {333--351}
}

@article{Kroger:2007p11443,
author = {Kr{\"o}ger, M and Ilg, P},
title = {{Derivation of Frank-Ericksen elastic coefficients for polydomain nematics from mean-field molecular theory for anisotropic particles}},
journal = {J Chem Phys},
year = {2007},
volume = {127},
pages = {034903}
}

@article{Powers:1997p6025,
author = {Powers, M A and Forbes, D J and Dahlberg, J E and Lund, E},
title = {{The vertebrate GLFG nucleoporin, Nup98, is an essential component of multiple RNA export pathways}},
journal = {J Cell Biol},
year = {1997},
volume = {136},
number = {2},
pages = {241}
}

@article{Soranno:2009ip,
author = {Soranno, Andrea and Longhi, Renato and Bellini, Tommaso and Buscaglia, Marco},
title = {{Kinetics of Contact Formation and End-to-End Distance Distributions of Swollen Disordered Peptides}},
journal = {Biophys J},
year = {2009},
volume = {96},
number = {4},
pages = {1515--1528}
}

@article{Deutsch:2012cq,
author = {Deutsch, A and Theraulaz, G and Vicsek, T},
title = {{Collective motion in biological systems}},
journal = {Interface Focus},
year = {2012},
volume = {2},
number = {6},
pages = {689--692},
month = oct
}

@article{Das:2013dt,
author = {Das, R K and Pappu, R V},
title = {{Conformations of intrinsically disordered proteins are influenced by linear sequence distributions of oppositely charged residues}},
journal = {{\ldots} of the National Academy of Sciences},
year = {2013}
}

@article{Greenfield:2009co,
author = {Greenfield, Derek and McEvoy, Ann L and Shroff, Hari and Crooks, Gavin E and Wingreen, Ned S and Betzig, Eric and Liphardt, Jan},
title = {{Self-organization of the Escherichia coli chemotaxis network imaged with super-resolution light microscopy.}},
journal = {PLoS Biol.},
year = {2009},
volume = {7},
number = {6},
pages = {e1000137}
}

@article{Griep:2010p11128,
author = {Griep, Sven and Hobohm, Uwe},
title = {{PDBselect 1992-2009 and PDBfilter-select}},
journal = {Nucleic Acids Res},
year = {2010},
volume = {38},
pages = {D318--D319}
}

@article{Sakai:2009p11811,
author = {Sakai, Hiromi and Sato, Atsushi and Okuda, Naoto and Takeoka, Shinji and Maeda, Nobuji and Tsuchida, Eishun},
title = {{Peculiar flow patterns of RBCs suspended in viscous fluids and perfused through a narrow tube (25 {micro}m)}},
journal = {AJP - Heart and Circulatory Physiology},
year = {2009},
volume = {297},
number = {2},
pages = {H583},
month = aug
}

@article{Gibson:2005p11338,
author = {Gibson, Lorna J},
title = {{Biomechanics of cellular solids}},
journal = {J Biomech},
year = {2005},
volume = {38},
number = {3},
pages = {377--399},
month = mar
}

@article{Dokudovskaya:2011kv,
author = {Dokudovskaya, Svetlana and Waharte, Francois and Schlessinger, Avner and Pieper, Ursula and Devos, Damien P and Cristea, Ileana M and Williams, Rosemary and Salamero, Jean and Chait, Brian T and Sali, Andrej and Field, Mark C and Rout, Michael P and Dargemont, Catherine},
title = {{A conserved coatomer-related complex containing Sec13 and Seh1 dynamically associates with the vacuole in Saccharomyces cerevisiae.}},
journal = {Mol Cell Proteomics},
year = {2011},
volume = {10},
number = {6},
pages = {M110.006478},
month = jun
}

@article{Lim:2007uo,
author = {Lim, RYH and Fahrenkrog, B and Koser, J and Schwarz-Herion, K and Deng, J and Aebi, U},
title = {{Nanomechanical basis of selective gating by the nuclear pore complex}},
journal = {Science},
year = {2007},
volume = {318},
number = {5850},
pages = {640}
}

@article{Wagner:2004p7604,
author = {Wagner, OI and Ascano, J and Tokito, M and Leterrier, JF and Janmey, PA and Holzbaur, ELF},
title = {{The interaction of neurofilaments with the microtubule motor cytoplasmic dynein}},
journal = {Mol Biol Cell},
year = {2004},
volume = {15},
number = {11},
pages = {5092--5100}
}

@article{Meszaros:2007p5217,
author = {M{\'e}sz{\'a}ros, B{\'a}lint and Tompa, Peter and Simon, Istv{\'a}n and Doszt{\'a}nyi, Zsuzsanna},
title = {{Molecular principles of the interactions of disordered proteins}},
journal = {J Mol Biol},
year = {2007},
volume = {372},
number = {2},
pages = {549--561}
}

@article{BenEfraim:2009p4407,
author = {Ben-Efraim, Iris and Frosst, Phyllis D and Gerace, Larry},
title = {{Karyopherin binding interactions and nuclear import mechanism of nuclear pore complex protein Tpr}},
journal = {BMC Cell Biol},
year = {2009},
volume = {10},
pages = {74}
}

@article{Dixit:2013gk,
author = {Dixit, Purushottam D and Maslov, Sergei},
title = {{Evolutionary capacitance and control of protein stability in protein-protein interaction networks.}},
journal = {Plos Comput Biol},
year = {2013},
volume = {9},
number = {4},
pages = {e1003023},
month = apr
}

@article{Evers:1990p12559,
author = {Evers, OA and Scheutjens, J and Fleer, GJ},
title = {{Statistical thermodynamics of block copolymer adsorption. 1. Formulation of the model and results for the adsorbed layer structure}},
journal = {Macromolecules},
year = {1990},
volume = {23},
number = {25},
pages = {5221--5233}
}

@article{Currin:2015hp,
author = {Currin, Andrew and Swainston, Neil and Day, Philip J and Kell, Douglas B},
title = {{Synthetic biology for the directed evolution of protein biocatalysts: navigating sequence space intelligently}},
journal = {Chem Soc Rev},
year = {2015},
volume = {44},
pages = {1172--1239},
month = feb
}

@article{Liu:2002p11817,
author = {Liu, KK and Wang, HG and Wan, KT and Liu, T and Zhang, Z},
title = {{Characterizing capsule-substrate adhesion in presence of osmosis}},
journal = {Colloid Surface B},
year = {2002},
volume = {25},
number = {4},
pages = {293--298}
}

@article{Aloy:2006p6,
author = {Aloy, P and Russell, RB},
title = {{Structural systems biology: modelling protein interactions}},
year = {2006},
volume = {7},
number = {3},
pages = {188--197}
}

@article{Levy:2004fq,
author = {Levy, Yaakov and Wolynes, Peter G and Onuchic, Jos{\'e} N},
title = {{Protein topology determines binding mechanism.}},
journal = {P Natl Acad Sci Usa},
year = {2004},
volume = {101},
number = {2},
pages = {511--516},
month = jan
}

@article{Heo:2011p12923,
author = {Heo, Muyoung and Maslov, Sergei and Shakhnovich, Eugene},
title = {{Topology of protein interaction network shapes protein abundances and strengths of their functional and nonspecific interactions.}},
journal = {Proceedings of the National Academy of Sciences},
year = {2011},
volume = {108},
number = {10},
pages = {4258--4263},
month = mar
}

@article{Anonymous:2012bb,
title = {{Symposia}},
journal = {Cogn Process},
year = {2012},
volume = {13},
number = {S1},
pages = {3--35},
month = jul
}

@article{Nova:2010p12591,
title = {{Molecular and nanostructural mechanisms of deformation, strength and toughness of spider silk fibrils}}
}

@article{Best:2003p12871,
author = {Best, R B and Brockwell, D J and Toca-Herrera, J L and Blake, A W and Smith, D A and Radford, S E and Clarke, J},
title = {{Force mode atomic force microscopy as a tool for protein folding studies}},
journal = {Analytica Chimica Acta},
year = {2003},
volume = {479},
number = {1},
pages = {87--105}
}

@article{Shulga:2003p4827,
author = {Shulga, Nataliya and Goldfarb, David S},
title = {{Binding dynamics of structural nucleoporins govern nuclear pore complex permeability and may mediate channel gating}},
journal = {Mol Cell Biol},
year = {2003},
volume = {23},
number = {2},
pages = {534--542}
}

@article{Fogolari:1996p12639,
author = {Fogolari, F and Esposito, G and Viglino, P and Cattarinussi, S},
title = {{Modeling of polypeptide chains as C alpha chains, C alpha chains with C beta, and C alpha chains with ellipsoidal lateral chains}},
journal = {Biophys J},
year = {1996},
volume = {70},
number = {3},
pages = {1183--1197}
}

@article{Haerter:2012kz,
author = {Haerter, J O and Sneppen, K},
title = {{Spatial Structure and Lamarckian Adaptation Explain Extreme Genetic Diversity at CRISPR Locus}},
journal = {mBio},
year = {2012},
volume = {3},
number = {4},
pages = {e00126--12--e00126--12},
month = jun
}

@article{Auer:2010p11314,
author = {Auer, S and Kashchiev, D},
title = {{Phase Diagram of alpha-Helical and beta-Sheet Forming Peptides}},
journal = {Phys Rev Lett},
year = {2010}
}

@article{Davis:2009p12584,
author = {Davis, Douglas A and Hamilton, Andrew and Yang, Jinglei and Cremar, Lee D and Gough, Dara Van and Potisek, Stephanie L and Ong, Mitchell T and Braun, Paul V and Mart Iacute Nez, Todd J and White, Scott R and Moore, Jeffrey S and Sottos, Nancy R},
title = {{Force-induced activation of covalent bonds in mechanoresponsive polymeric materials}},
journal = {Nature},
year = {2009},
volume = {459},
number = {7243},
pages = {68--72}
}

@article{Wang:1997p12872,
author = {Wang, M D and Yin, H and Landick, R and Gelles, J and Block, S M},
title = {{Stretching DNA with optical tweezers}},
journal = {Biophys J},
year = {1997},
volume = {72},
number = {3},
pages = {1335--1346}
}

@article{Furchtgott:2011ia,
author = {Furchtgott, Leon and Wingreen, Ned S and Huang, Kerwyn Casey},
title = {{Mechanisms for maintaining cell shape in rod-shaped Gram-negative bacteria.}},
journal = {Mol. Microbiol.},
year = {2011},
volume = {81},
number = {2},
pages = {340--353},
month = jul
}

@article{Bolhuis:2006kk,
author = {Bolhuis, Johan J and Gahr, Manfred},
title = {{Neural mechanisms of birdsong memory.}},
journal = {Nat. Rev. Neurosci.},
year = {2006},
volume = {7},
number = {5},
pages = {347--357},
month = may
}

@article{Heo:2011p12923,
author = {Heo, M and Maslov, S and Shakhnovich, E},
title = {{Topology of protein interaction network shapes protein abundances and strengths of their functional and nonspecific interactions}},
journal = {Proceedings of the National Academy of Sciences},
year = {2011},
volume = {108},
number = {10},
pages = {4258}
}

@article{Kriksin:2002p12495,
author = {Kriksin, YA and Khalatur, PG and Khokhlov, AR},
title = {{Reconstruction of protein-like globular structure for random and designed copolymers}},
journal = {MACROMOLECULAR THEORY},
year = {2002},
volume = {11},
number = {2},
pages = {213--221}
}

@article{DiVentura:2006fm,
author = {Di Ventura, Barbara and Lemerle, Caroline and Michalodimitrakis, Konstantinos and Serrano, Luis},
title = {{From in vivo to in silico biology and back.}},
journal = {Nature},
year = {2006},
volume = {443},
number = {7111},
pages = {527--533}
}

@article{LERCHE:1983p11765,
author = {LERCHE, D},
title = {{A BIOPHYSICAL MODEL FOR INTERACTION OF CELLS WITH A SURFACE-COAT (GLYCOCALYX) .1. ELECTROSTATIC INTERACTION PROFILE}},
journal = {J Theor Biol},
year = {1983},
volume = {104},
number = {2},
pages = {231--248}
}

@article{Ruiz:2014kj,
author = {Ruiz, Mar{\'\i}a Herrojo},
title = {{Long-range correlation properties in timing of skilled piano performance: the influence of auditory feedback and deep brain stimulation}},
year = {2014},
pages = {1--13},
month = sep
}

@article{Moreira:2007dx,
author = {Moreira, Irina S and Fernandes, Pedro A and Ramos, Maria J},
title = {{Hot spots-A review of the protein-protein interface determinant amino-acid residues}},
journal = {Proteins},
year = {2007},
volume = {68},
number = {4},
pages = {803--812},
month = jun
}

@article{elJundi:2014dn,
author = {el Jundi, B and Smolka, J and Baird, E and Byrne, M J and Dacke, M},
title = {{Diurnal dung beetles use the intensity gradient and the polarization pattern of the sky for orientation}},
journal = {J Exp Biol},
year = {2014},
volume = {217},
number = {13},
pages = {2422--2429},
month = jul
}

@article{Smolka:2012fm,
author = {Smolka, Jochen and Baird, Emily and Byrne, Marcus J and el Jundi, Basil and Warrant, Eric J and Dacke, Marie},
title = {{Dung beetles use their dung ball as a mobile thermal refuge}},
journal = {Current Biology},
year = {2012},
volume = {22},
number = {20},
pages = {R863--R864},
month = oct
}

@article{Vos:2009p12556,
author = {de Vos, Wiebe M and Leermakers, Frans A M},
title = {{Modeling the structure of a polydisperse polymer brush}},
journal = {Polymer},
year = {2009},
volume = {50},
number = {1},
pages = {305--316},
month = feb
}

@article{Anonymous:2013ch,
title = {{genet152710 1029..1035}},
year = {2013},
pages = {1--17},
month = jul
}

@article{Sakai:2009p11811,
author = {Sakai, Hiromi and Sato, Atsushi and Okuda, Naoto and Takeoka, Shinji and Maeda, Nobuji and Tsuchida, Eishun},
title = {{Peculiar flow patterns of RBCs suspended in viscous fluids and perfused through a narrow tube (25 microm)}},
journal = {AJP - Heart and Circulatory Physiology},
year = {2009},
volume = {297},
number = {2},
pages = {H583}
}

@article{Peramo:2006p11973,
author = {Peramo, A and Albritton, A and Matthews, G},
title = {{Deposition of patterned glycosaminoglycans on silanized glass surfaces}},
journal = {Langmuir},
year = {2006},
volume = {22},
number = {7},
pages = {3228--3234}
}

@article{Tan:2011tu,
author = {Tan, Longzhi and Serene, Stephen and Chao, Hui Xiao and Gore, Jeff},
title = {{Hidden randomness between fitness landscapes limits reverse evolution.}},
journal = {Phys Rev Lett},
year = {2011},
volume = {106},
number = {19},
pages = {198102},
month = may
}

@article{Mesgarani:2012bp,
author = {Mesgarani, Nima and Chang, Edward F},
title = {{Selective cortical representation of attended speaker in multi-talker speech perception}},
journal = {Nature},
year = {2012},
volume = {485},
number = {7397},
pages = {233--236},
month = may
}

@article{DESCHEPPER:1981p12850,
author = {DESCHEPPER, I M and ERNST, M H and COHEN, EGD},
title = {{THE INCOHERENT-SCATTERING FUNCTION AND RELATED CORRELATION-FUNCTIONS IN HARD-SPHERE FLUIDS AT SHORT TIMES}},
journal = {J Stat Phys},
year = {1981},
volume = {25},
number = {2},
pages = {321--360}
}

@article{Harley:2010p11331,
author = {Harley, Brendan A and Lynn, Andrew K and Wissner-Gross, Zachary and Bonfield, William and Yannas, Ioannis V and Gibson, Lorna J},
title = {{Design of a multiphase osteochondral scaffold III: Fabrication of layered scaffolds with continuous interfaces}},
journal = {J Biomed Mater Res A},
year = {2010},
volume = {92},
number = {3},
pages = {1078--1093}
}

@article{Torella:2010ib,
author = {Torella, Joseph Peter and Chait, Remy and Kishony, Roy},
title = {{Optimal drug synergy in antimicrobial treatments.}},
journal = {Plos Comput Biol},
year = {2010},
volume = {6},
number = {6},
pages = {e1000796},
month = jun
}

@article{BlAsing:2009fl,
author = {BlAsing, B and Tenenbaum, G and Schack, T},
title = {{The cognitive structure of movements in classical dance}},
journal = {Psychology of Sport {\&} Exercise},
year = {2009},
volume = {10},
number = {3},
pages = {350--360},
month = may
}

@article{Zherenkova:2003p12496,
author = {Zherenkova, LV and Khalatur, PG and Khokhlov, AR},
title = {{Solution properties of charged quasi-random copolymers: Integral equation theory}},
journal = {J Chem Phys},
year = {2003},
volume = {119},
number = {13},
pages = {6959--6972}
}

@article{Zeldovich:2008p12943,
author = {Zeldovich, Konstantin B and Shakhnovich, Eugene I},
title = {{Understanding Protein Evolution: From Protein Physics to Darwinian Selection}},
journal = {Annu Rev Phys Chem},
year = {2008},
volume = {59},
number = {1},
pages = {105--127},
month = may
}

@article{Anonymous:2011p4729,
title = {{mmc1.pdf?MMCv=widget}}
}

@article{Visscher:1999p11223,
author = {Visscher, K and Schnitzer, MJ and Block, SM},
title = {{Single kinesin molecules studied with a molecular force clamp}},
journal = {Nature},
year = {1999},
volume = {400},
number = {6740},
pages = {184--189}
}

@article{Tu:2010by,
author = {Tu, Kimberly C and Long, Tao and Svenningsen, Sine L and Wingreen, Ned S and Bassler, Bonnie L},
title = {{Negative feedback loops involving small regulatory RNAs precisely control the Vibrio harveyi quorum-sensing response.}},
journal = {Mol Cell},
year = {2010},
volume = {37},
number = {4},
pages = {567--579}
}

@article{Kujawski:2007p8911,
author = {Kujawski, Mark and Rakesh, Leela and Gala, Kalpesh and Jensen, Anton and Fahlman, Bradley and Feng, Zheng Rui and Mohanty, Dillip K},
title = {{Molecular dynamics simulation of polyamidoamine dendrimer-fullerene conjugates: Generations zero through four}},
journal = {J Nanosci Nanotechno},
year = {2007},
volume = {7},
number = {4-5},
pages = {1670--1674}
}

@article{Tarbell:2008p11505,
author = {Tarbell, John M and Ebong, Eno E},
title = {{The Endothelial Glycocalyx: A Mechano-Sensor and -Transducer}},
journal = {Sci Signal},
year = {2008},
volume = {1},
number = {40},
pages = {pt8}
}

@article{PETERS:1998te,
author = {PETERS, DMP and Chen, Y and Zardi, L and Brummel, S},
title = {{Conformation of fibronectin fibrils varies: Discrete globular domains of type III repeats detected}},
journal = {Microsc Microanal},
year = {1998},
volume = {4},
number = {4},
pages = {385--396}
}

@article{Anonymous:2007ta,
year = {2007},
pages = {1--7},
month = jan
}

@article{Buehler:2008p12634,
author = {Buehler, M},
title = {{Molecular architecture of collagen fibrils: A critical length scale for tough fibrils}},
journal = {Current Applied Physics},
year = {2008},
volume = {8},
number = {3-4},
pages = {440--442}
}

@article{Bell:1978p12402,
author = {Bell, G I},
title = {{Models for the specific adhesion of cells to cells}},
journal = {Science},
year = {1978},
volume = {200},
number = {4342},
pages = {618}
}

@book{Anonymous:1zW-gB2j,
title = {{Space, Time and Number in the Brain}},
publisher = {Elsevier Inc.}
}

@article{Brohawn:2008p4484,
author = {Brohawn, Stephen G and Leksa, Nina C and Spear, Eric D and Rajashankar, Kanagalaghatta R and Schwartz, Thomas U},
title = {{Structural evidence for common ancestry of the nuclear pore complex and vesicle coats}},
journal = {Science},
year = {2008},
volume = {322},
number = {5906},
pages = {1369--1373}
}

@article{vandeWeygaert:2011ti,
author = {van de Weygaert, Rien and Platen, Erwin},
title = {{Cosmic Voids: structure, dynamics and galaxies}},
year = {2011},
volume = {1},
pages = {41--66}
}

@article{Yamada:2010p10848,
author = {Yamada, J and Phillips, JL and Patel, SS and Goldfien, G and Calestagne-Morelli, A and Huang, Hector H and Reza, R and Acheson, J and Krishnan, VV and Newsam, S},
title = {{A bimodal distribution of two distinct categories of intrinsically-disordered structures with separate functions in FG nucleoporins}},
journal = {Molecular {\&} Cellular Proteomics},
year = {2010}
}

@article{Chung:2010p9357,
author = {Chung, Koo-Hyun and Bhadriraju, Kiran and Spurlin, Tighe A and Cook, Robert F and Plant, Anne L},
title = {{Nanomechanical Properties of Thin Films of Type I Collagen Fibrils}},
journal = {Langmuir},
year = {2010},
volume = {26},
number = {5},
pages = {3629--3636}
}

@article{England:2011hp,
author = {England, Jeremy L},
title = {{Allostery in Protein Domains Reflects a Balance of Steric and Hydrophobic Effects}},
journal = {Structure/Folding and Design},
year = {2011},
volume = {19},
number = {7},
pages = {967--975},
month = jul
}

@article{Dekel:2005p12892,
author = {Dekel, Erez and Alon, Uri},
title = {{Optimality and evolutionary tuning of the expression level of a protein}},
journal = {Nature},
year = {2005},
volume = {436},
number = {7050},
pages = {588--592}
}

@article{Ando:2008p7601,
author = {Ando, Toshio and Uchihashi, Takayuki and Fukuma, Takeshi},
title = {{High-speed atomic force microscopy for nano-visualization of dynamic biomolecular processes}},
journal = {Prog Surf Sci},
year = {2008},
volume = {83},
number = {7-9},
pages = {337--437}
}

@article{Hirokawa:2008p11435,
author = {Hirokawa, Yoshitsugu and Okamoto, Takuya and Kimishima, Kohtaro and Jinnai, Hiroshi and Koizumi, Satoshi and Aizawa, Kazuya and Hashimoto, Takeji},
title = {{Sponge-like Heterogeneous Gels: Hierarchical Structures in Poly(N-isopropylacrylamide) Chemical Gels As Observed by Combined Scattering and Confocal Microscopy Method}},
journal = {Macromolecules},
year = {2008},
volume = {41},
number = {21},
pages = {8210--8219}
}

@article{Fahrenkrog:2003p4728,
author = {Fahrenkrog, B and Aebi, U},
title = {{The nuclear pore complex: nucleocytoplasmic transport and beyond}},
year = {2003},
volume = {4},
number = {10},
pages = {757--766}
}

@article{Marko:1995wn,
author = {Marko, J F and Siggia, E D},
title = {{Stretching dna}},
journal = {Macromolecules},
year = {1995},
volume = {28},
number = {26},
pages = {8759--8770}
}

@article{Anonymous:2011p11800,
title = {{2010{\&}_rdoc=1{\&}_fmt=high{\&}_orig=search{\&}_sort=d{\&}_docanchor={\&}view=c{\&}_acct=C000043379{\&}_version=1{\&}_urlVersion=0{\&}_userid=791130{\&}md5=4c8b0c8171997c6ef27200222d771ca9}}
}

@article{Fourcade:2003p89,
author = {Fourcade},
title = {{Polymers grafted to a fluid and flexible membrane: Extreme sensitivity to the grafting density}},
journal = {Eur Phys J E Soft Matter},
year = {2003},
volume = {10},
number = {4},
pages = {355--367}
}

@article{Zhang:1996tp,
author = {Zhang, K},
title = {{Representation of spatial orientation by the intrinsic dynamics of the head-direction cell ensemble: A theory}},
journal = {J. Neurosci.},
year = {1996},
volume = {16},
number = {6},
pages = {2112--2126}
}

@article{Mincer:2011p12930,
author = {Mincer, J},
title = {{Simulations of nuclear pore transport yield mechanistic insights and quantitative predictions}},
journal = {Proceedings of the National \ldots},
year = {2011}
}

@article{Brohawn:2009p4487,
author = {Brohawn, Stephen G and Schwartz, Thomas U},
title = {{A lattice model of the nuclear pore complex}},
journal = {Commun Integr Biol},
year = {2009},
volume = {2},
number = {3},
pages = {205--207},
month = may
}

@article{Cabanes:2015dz,
author = {Cabanes, G and van Wilgenburg, E and Beekman, M and Latty, T},
title = {{Ants build transportation networks that optimize cost and efficiency at the expense of robustness}},
journal = {Behavioral Ecology},
year = {2015},
volume = {26},
number = {1},
pages = {223--231},
month = jan
}

@article{Flash:2005df,
author = {Flash, Tamar and Hochner, Binyamin},
title = {{Motor primitives in vertebrates and invertebrates}},
journal = {Curr Opin Neurobiol},
year = {2005},
volume = {15},
number = {6},
pages = {660--666},
month = dec
}

@article{CatherineForbes:2011ub,
author = {Catherine Forbes, Merran Evans Nicholas Hastings Brian Peacock},
title = {{Statistical Distributions, 4th ed.}},
year = {2011},
pages = {1--231},
month = jan
}

@article{Baird:2010co,
author = {Baird, Emily and Byrne, Marcus J and Scholtz, Clarke H and Warrant, Eric J and Dacke, Marie},
title = {{Bearing selection in ball-rolling dung beetles: is it constant?}},
journal = {Journal of Comparative Physiology A: Sensory, Neural, and Behavioral Physiology},
year = {2010},
volume = {196},
number = {11},
pages = {801--806},
month = jul
}

@article{Peterson:2011fo,
author = {Peterson, David A and Lotz, Daniel T and Halgren, Eric and Sejnowski, Terrence J. and Poizner, Howard},
title = {{Choice modulates the neural dynamics of prediction error processing during rewarded learning.}},
journal = {Neuroimage},
year = {2011},
volume = {54},
number = {2},
pages = {1385--1394},
month = jan
}

@article{Zhong:1998p12833,
author = {Zhong, C L and Chrzanowska-Wodnicka, M and Brown, J and Shaub, A and Belkin, A M and Burridge, K},
title = {{Rho-mediated contractility exposes a cryptic site in fibronectin and induces fibronectin matrix assembly}},
journal = {J Cell Biol},
year = {1998},
volume = {141},
number = {2},
pages = {539--551}
}

@article{Satoh:2009p8938,
author = {Satoh, Norifusa and Yamamoto, Kimihisa},
title = {{Self-Assembled Monolayers of Metal-Assembling Dendron Thiolate Formed from Dendrimers with a Disulfide Core}},
journal = {Org Lett},
year = {2009},
volume = {11},
number = {8},
pages = {1729--1732}
}

@article{Hahnloser:2004tb,
author = {Doupe, A J and SOLIS, M M and KIMPO, R},
title = {{Cellular, circuit, and synaptic mechanisms in song learning}},
journal = {Annals of the New \ldots},
year = {2004}
}

@article{Hasson:2007go,
author = {Hasson, Uri and Nusbaum, Howard C and Small, Steven L},
title = {{Brain networks subserving the extraction of sentence information and its encoding to memory.}},
journal = {Cereb. Cortex},
year = {2007},
volume = {17},
number = {12},
pages = {2899--2913}
}

@article{Pawar:2005p10738,
author = {Pawar, A P and DuBay, K F and Zurdo, J and Chiti, F and Vendruscolo, M and Dobson, C M},
title = {{Prediction of "aggregation-prone" and "aggregation-susceptible" regions in proteins associated with neurodegenerative diseases}},
journal = {J Mol Biol},
year = {2005},
volume = {350},
number = {2},
pages = {379--392}
}

@article{Chertovich:2004p12529,
author = {Chertovich, AV and Govorun, EN and Ivanov, VA and Khalatur, PG and Khokhlov, AR},
title = {{Conformation-dependent sequence design: evolutionary approach}},
journal = {Eur Phys J E},
year = {2004},
volume = {13},
number = {1},
pages = {15--25}
}

@article{Choi:2004p8588,
author = {Choi, YS and Mecke, A and Orr, BG and Holl, MMB and Baker, JR},
title = {{DNA-directed synthesis of generation 7 and 5 PAMAM dendrimer nanoclusters}},
journal = {Nano Lett},
year = {2004},
volume = {4},
number = {3},
pages = {391--397}
}

@article{Provost:2008ht,
author = {Provost, Meghan P and Quinsey, Vernon L and Troje, Nikolaus F},
title = {{Differences in gait across the menstrual cycle and their attractiveness to men.}},
journal = {Arch Sex Behav},
year = {2008},
volume = {37},
number = {4},
pages = {598--604},
month = aug
}

@article{Elowitz:2000gg,
author = {Elowitz, M B and Leibler, S},
title = {{A synthetic oscillatory network of transcriptional regulators.}},
journal = {Nature},
year = {2000},
volume = {403},
number = {6767},
pages = {335--338},
month = jan
}

@article{Weinbaum:2003p11956,
author = {Weinbaum, S and Zhang, XB and Han, YF and Vink, H and Cowin, SC},
title = {{Mechanotransduction and flow across the endothelial glycocalyx}},
journal = {P Natl Acad Sci Usa},
year = {2003},
volume = {100},
number = {13},
pages = {7988--7995}
}

@article{Paster:2009ep,
author = {Paster, Erin R and Biery, Darryl N and Lawler, Dennis F and Evans, Richard H and Kealy, Richard D and Gregor, Thomas P and McKelvie, Pamela J and Smith, Gail K},
title = {{Un-united medial epicondyle of the humerus: radiographic prevalence and association with elbow osteoarthritis in a cohort of labrador retrievers.}},
journal = {Vet Surg},
year = {2009},
volume = {38},
number = {2},
pages = {169--172}
}

@article{HOCKING:2002p12831,
author = {HOCKING, D C and Kowalski, K},
title = {{A cryptic fragment from fibronectin's III1 module localizes to lipid rafts and stimulates cell growth and contractility}},
journal = {J Cell Biol},
year = {2002},
volume = {158},
number = {1},
pages = {175--184}
}

@article{Raoof:2013bp,
author = {Raoof, Sana and Heo, Muyoung and Shakhnovich, Eugene I},
title = {{A one-shot germinal center model under protein structural stability constraints}},
journal = {Phys Biol},
year = {2013},
volume = {10},
number = {2},
pages = {025001},
month = mar
}

@article{Chooi:2010p8400,
author = {Chooi, Kar Wai and Gray, Alexander I and Tetley, Laurence and Fan, Yuling and Uchegbu, Ijeoma F},
title = {{The Molecular Shape of Poly(propylenimine) Dendrimer Amphiphiles Has a Profound Effect on Their Self Assembly}},
journal = {Langmuir},
year = {2010},
volume = {26},
number = {4},
pages = {2301--2316}
}

@article{Zotenko:2008gt,
author = {Zotenko, Elena and Mestre, Julian and O'Leary, Dianne P and Przytycka, Teresa M},
title = {{Why do hubs in the yeast protein interaction network tend to be essential: reexamining the connection between the network topology and essentiality.}},
journal = {Plos Comput Biol},
year = {2008},
volume = {4},
number = {8},
pages = {e1000140}
}

@article{Anonymous:zzL-XOjU,
title = {{Neurophysics2012_Lecture1}},
year = {2012},
pages = {1--18},
month = mar
}

@article{12118076,
author = {Deane, C M and Salwinski, L and Xenarios, I and Eisenberg, D},
title = {{Protein interactions: two methods for assessment of the reliability of high throughput observations}},
journal = {Mol Cell Proteomics},
year = {2002},
volume = {1},
number = {5},
pages = {349--356}
}

@article{Lowe:2010cf,
author = {Lowe, Alan R and Siegel, Jake J and Kalab, Petr and Siu, Merek and Weis, Karsten and Liphardt, Jan T},
title = {{Selectivity mechanism of the nuclear pore complex characterized by single cargo tracking}},
journal = {Nature},
year = {2010},
volume = {467},
number = {7315},
pages = {600--603}
}

@article{SUMPTER:2000ez,
author = {Sumpter, D J T and Broomhead, D S},
title = {{Shape and Dynamics of Thermoregulating Honey Bee Clusters}},
journal = {J Theor Biol},
year = {2000},
volume = {204},
number = {1},
pages = {1--14}
}

@article{Damiano:2002p11960,
author = {Damiano, ER and Stace, TM},
title = {{A mechano-electrochemical model of radial deformation of the capillary glycocalyx}},
journal = {Biophys J},
year = {2002},
volume = {82},
number = {3},
pages = {1153--1175}
}

@article{Nijenhuis:2009p11814,
author = {Nijenhuis, Nadja and Mizuno, Daisuke and Spaan, Jos A E and Schmidt, Christoph F},
title = {{Viscoelastic response of a model endothelial glycocalyx}},
journal = {Phys Biol},
year = {2009},
volume = {6},
number = {2},
pages = {025014}
}

@article{Maurya:2009p10090,
author = {Maurya, M R and Bornheimer, S J and Venkatasubramanian, V and Subramaniam, S},
title = {{Mixed-integer nonlinear optimisation approach to coarse-graining biochemical networks}},
journal = {Iet Syst Biol},
year = {2009},
volume = {3},
number = {1},
pages = {24--39}
}

@article{Kroger:2008p9307,
author = {Kroger, M and Peleg, O and Ding, Y and Rabin, Y},
title = {{Formation of double helical and filamentous structures in models of physical and chemical gels}},
journal = {Soft Matter},
year = {2008},
volume = {4},
number = {1},
pages = {18--28}
}

@article{Warren:1998cv,
author = {Warren, Patrick},
title = {{Erratum: Combinatorial Entropy and the Statistical Mechanics of Polydispersity [Phys. Rev. Lett. 80, 1369 (1998)]}},
journal = {Phys Rev Lett},
year = {1998},
volume = {80},
number = {16},
pages = {3671--3671}
}

@article{Peleg:2011cf,
author = {Peleg, Orit and Tagliazucchi, Mario and Kroger, Martin and Rabin, Yitzhak and Szleifer, Igal},
title = {{Morphology Control of Hairy Nanopores.}},
journal = {ACS nano},
year = {2011},
volume = {5},
number = {6},
pages = {4737--4747}
}

@article{Cieplak:2005p12309,
author = {Cieplak, M},
title = {{Mechanical stretching of proteins: calmodulin and titin}},
journal = {Physica A},
year = {2005},
volume = {352},
number = {1},
pages = {28--42}
}

@article{Chen:2009p12928,
author = {Chen, P and Shakhnovich, E I},
title = {{Lethal Mutagenesis in Viruses and Bacteria}},
journal = {Genetics},
year = {2009},
volume = {183},
number = {2},
pages = {639--650}
}

@article{Chaudhury:2011bk,
author = {Chaudhury, Sidhartha and Berrondo, Monica and Weitzner, Brian D and Muthu, Pravin and Bergman, Hannah and Gray, Jeffrey J},
title = {{Benchmarking and Analysis of Protein Docking Performance in Rosetta v3.2}},
journal = {Plos One},
year = {2011},
volume = {6},
number = {8},
pages = {e22477},
month = aug
}

@book{Spiegel:2008vt,
author = {Spiegel, MR and Lipschutz, S and Liu, J},
title = {{Schaum's Outline of Mathematical Handbook of Formulas and Tables}},
year = {2008}
}

@article{Sharpee:2009ff,
author = {Sharpee, Tatyana O and Victor, Jonathan D},
title = {{Contextual modulation of V1 receptive fields depends on their spatial symmetry.}},
journal = {J Comput Neurosci},
year = {2009},
volume = {26},
number = {2},
pages = {203--218},
month = apr
}

@article{Gillespie:1977p12891,
author = {Gillespie, D T},
title = {{Exact stochastic simulation of coupled chemical reactions}},
journal = {The journal of physical chemistry},
year = {1977},
volume = {81},
number = {25},
pages = {2340--2361}
}

@article{Efthymiopoulos:2009p8812,
author = {Efthymiopoulos, Pavlos and Vlahos, Costas and Kosmas, Marios},
title = {{Theoretical Study on the Size and the Shape of Linear Dendronized Polymers in Good and Selective Solvents}},
journal = {Macromolecules},
year = {2009},
volume = {42},
number = {4},
pages = {1362--1369}
}

@article{Pasini:2010p11924,
author = {Pasini, Erica M and Lutz, Hans U and Mann, Matthias and Thomas, Alan W},
title = {{Red blood cell (RBC) membrane proteomics - Part I: Proteomics and RBC physiology}},
journal = {J Proteomics},
year = {2010},
volume = {73},
number = {3},
pages = {403--420}
}

@article{Sejnowski:2010cn,
author = {Sejnowski, Terrence J.},
title = {{Learning optimal strategies in complex environments.}},
journal = {Proceedings of the National Academy of Sciences},
year = {2010},
volume = {107},
number = {47},
pages = {20151--20152},
month = nov
}

@article{Jacobs:2015dj,
author = {Jacobs, Jesse V and Earhart, Gammon M and McNeely, Marie E},
title = {{Can postural instability tests improve the prediction of future falls in people with Parkinson{\textquoteright}s disease beyond knowing existing fall history?}},
journal = {Journal of Neurology},
year = {2015},
volume = {263},
number = {1},
pages = {133--139},
month = oct
}

@article{Okuda:2006p9922,
author = {Okuda, Tatsuya and Kawakami, Shigeru and Maeie, Tadahiro and Niidome, Takuro and Yamashita, Fumiyoshi and Hashida, Mitsuru},
title = {{Biodistribution characteristics of amino acid dendrimers and their PEGylated derivatives after intravenous administration}},
journal = {J Control Release},
year = {2006},
volume = {114},
number = {1},
pages = {69--77}
}

@article{Singer:1979wq,
author = {Singer, I I},
title = {{The fibronexus: a transmembrane association of fibronectin-containing fibers and bundles of 5 nm microfilaments in hamster and human fibroblasts.}},
journal = {Cell},
year = {1979},
volume = {16},
number = {3},
pages = {675--685}
}

@article{Bahar:1997p12783,
author = {Bahar, I and Jernigan, RL},
title = {{Inter-residue potentials in globular proteins and the dominance of highly specific hydrophilic interactions at close separation}},
journal = {J Mol Biol},
year = {1997},
volume = {266},
number = {1},
pages = {195--214}
}

@article{Fraser:2002ce,
author = {Fraser, H B},
title = {{Evolutionary Rate in the Protein Interaction Network}},
journal = {Science},
year = {2002},
volume = {296},
number = {5568},
pages = {750--752}
}

@article{Korkut:2009p12689,
author = {Korkut, Anil and Hendrickson, Wayne A},
title = {{A force field for virtual atom molecular mechanics of proteins}},
journal = {P Natl Acad Sci Usa},
year = {2009},
volume = {106},
number = {37},
pages = {15667--15672}
}

@article{Makarov:2002vj,
author = {Makarov, DE and Wang, Z and Thompson, JB and Hansma, HG},
title = {{On the interpretation of force extension curves of single protein molecules}},
journal = {J Chem Phys},
year = {2002},
volume = {116},
pages = {7760}
}

@article{Fernandez:2009p9521,
author = {Fernandez, P and Bausch, A},
title = {{The compaction of gels by cells: a case of collective mechanical activity}},
journal = {Integrative Biology},
year = {2009}
}

@article{GO:1983p12770,
author = {GO, N},
title = {{THEORETICAL-STUDIES OF PROTEIN FOLDING}},
journal = {Annu Rev Biophys Bio},
year = {1983},
volume = {12},
pages = {183--210}
}

@article{Berwick:2012jl,
author = {Berwick, Robert C and Beckers, Gabri{\"e}l J L and Okanoya, Kazuo and Bolhuis, Johan J},
title = {{A Bird's Eye View of Human Language Evolution.}},
journal = {Front Evol Neurosci},
year = {2012},
volume = {4},
pages = {5}
}

@article{Yan:2013ie,
author = {Yan, Zhiqiang and Guo, Liyong and Hu, Liang and Wang, Jin},
title = {{Specificity and affinity quantification of protein-protein interactions.}},
journal = {Bioinformatics},
year = {2013},
volume = {29},
number = {9},
pages = {1127--1133}
}

@article{Bernard:2009p12623,
author = {Bernard, Charlotte},
title = {{abstract_Vogel_Viola}},
year = {2009},
pages = {1--1},
month = sep
}

@article{Gillespie:2007bx,
author = {Gillespie, Daniel T},
title = {{Stochastic simulation of chemical kinetics.}},
journal = {Annu Rev Phys Chem},
year = {2007},
volume = {58},
pages = {35--55}
}

@article{Nollmann:2007if,
author = {N{\"o}llmann, Marcelo and Stone, Michael D and Bryant, Zev and Gore, Jeff and Crisona, Nancy J and Hong, Seok-Cheol and Mitelheiser, Sylvain and Maxwell, Anthony and Bustamante, Carlos and Cozzarelli, Nicholas R},
title = {{Multiple modes of Escherichia coli DNA gyrase activity revealed by force and torque.}},
journal = {Nat Struct Mol Biol},
year = {2007},
volume = {14},
number = {4},
pages = {264--271}
}

@article{Bright:2001p6437,
author = {Bright, J and Stevens, M and Hoh, J and Woolf, T},
title = {{\ldots of unstructured proteins: Simulations of charged polymers under confinement}},
journal = {The Journal of Chemical \ldots},
year = {2001}
}

@article{Cosarinsky:2011bz,
author = {Cosarinsky, Marcela I and Roces, Flavio},
title = {{The Construction of Turrets for Nest Ventilation in the Grass-Cutting Ant Atta vollenweideri: Import and Assembly of Building Materials}},
journal = {J Insect Behav},
year = {2011},
volume = {25},
number = {3},
pages = {222--241},
month = sep
}

@article{Salib:2011p12813,
author = {Salib, I and Kolmakov, G and Gnegy, C},
title = {{Role of Parallel Reformable Bonds in the Self-Healing of Cross-Linked Nanogel Particles}},
journal = {Langmuir},
year = {2011}
}

@article{Visscher:1991jj,
author = {Visscher, William M},
title = {{On the normal modes of free vibration of inhomogeneous and anisotropic elastic objects}},
journal = {J. Acoust. Soc. Am.},
year = {1991},
volume = {89},
number = {4B},
pages = {1923}
}

@article{Leiss:2008jc,
author = {Leiss, Michael and Beckmann, Karsten and Giros, Amparo and Costell, Mercedes and Faessler, Reinhard},
title = {{The role of integrin binding sites in fibronectin matrix assembly in vivo}},
journal = {Curr Opin Cell Biol},
year = {2008},
volume = {20},
number = {5},
pages = {502--507}
}

@article{Mlot:2011ei,
author = {Mlot, Nathan J and Tovey, Craig A and Hu, David L},
title = {{Fire ants self-assemble into waterproof rafts to survive floods.}},
journal = {Proceedings of the National Academy of Sciences},
year = {2011},
volume = {108},
number = {19},
pages = {7669--7673},
month = may
}

@article{Patil:2010im,
author = {Patil, Ashwini and Kinoshita, Kengo and Nakamura, Haruki},
title = {{Hub promiscuity in protein-protein interaction networks.}},
journal = {Int J Mol Sci},
year = {2010},
volume = {11},
number = {4},
pages = {1930--1943}
}

@article{Anonymous:2011p11506,
journal = {Sci Signal}
}

@article{LachishZalait:2009p4829,
author = {Lachish-Zalait, Aurelie and Lau, Corine K and Fichtman, Boris and Zimmerman, Ella and Harel, Amnon and Gaylord, Michelle R and Forbes, Douglass J and Elbaum, Michael},
title = {{Transportin mediates nuclear entry of DNA in vertebrate systems}},
journal = {Traffic},
year = {2009},
volume = {10},
number = {10},
pages = {1414--1428}
}

@article{Gervain:2010cq,
author = {Gervain, Judit and Mehler, Jacques},
title = {{Speech perception and language acquisition in the first year of life.}},
journal = {Annu Rev Psychol},
year = {2010},
volume = {61},
pages = {191--218}
}

@article{Piantadosi:2012cu,
author = {Piantadosi, Steven T and Tenenbaum, Joshua B and Goodman, Noah D},
title = {{Bootstrapping in a language of thought: A formal model of numerical concept learning}},
journal = {Cognition},
year = {2012},
volume = {123},
number = {2},
pages = {199--217},
month = may
}

@article{Araki:2009p5832,
author = {Araki, Mitsugu and Tamura, Atsuo},
title = {{Solubility-dependent structural formation of a 25-residue, natively unfolded protein, induced by addition of a seven-residue peptide fragment}},
journal = {Febs J},
year = {2009},
volume = {276},
number = {8},
pages = {2336--2347}
}

@article{Presser:2008bq,
author = {Presser, Aviva and Elowitz, Michael B and Kellis, Manolis and Kishony, Roy},
title = {{The evolutionary dynamics of the Saccharomyces cerevisiae protein interaction network after duplication.}},
journal = {Proceedings of the National Academy of Sciences},
year = {2008},
volume = {105},
number = {3},
pages = {950--954}
}

@article{DZAMBA:1991p12305,
author = {DZAMBA, BJ and PETERS, DMP},
title = {{Arrangement of Cellular Fibronectin in Noncollagenous Fibrils in Human Fibroblast-Cultures}},
journal = {J Cell Sci},
year = {1991},
volume = {100},
pages = {605--612}
}

@article{Schleicher:2009p122,
author = {Schleicher, Kai},
title = {{The impact of nucleoporin Nup88 overexpression on the tumor suppressor p53}},
year = {2009},
pages = {1--80}
}

@article{Li:2009p8281,
author = {Li, Zhong'an and Yu, Gui and Wu, Wenbo and Liu, Yunqi and Ye, Cheng and Qin, Jingui and Li, Zhen},
title = {{Nonlinear Optical Dendrimers from Click Chemistry: Convenient Synthesis, New Function of the Formed Triazole Rings, and Enhanced NLO Effects}},
journal = {Macromolecules},
year = {2009},
volume = {42},
number = {12},
pages = {3864--3868}
}

@article{Lee:2009p8981,
author = {Lee, Hyun-Su and Penn, Lynn S},
title = {{Evidence for Relative Radius of Gyration as the Criterion for Selective Diffusion Behavior of Polymer Brushes}},
journal = {Langmuir},
year = {2009},
volume = {25},
number = {14},
pages = {7983--7989}
}

@article{Marques:2012cba,
author = {Marques, Hugo Gravato and Imtiaz, Farhan and Iida, Fumiya and Pfeifer, Rolf},
title = {{Self-organization of reflexive behavior from spontaneous motor activity}},
journal = {Biol Cybern},
year = {2012},
volume = {107},
number = {1},
pages = {25--37},
month = sep
}

@article{Brohawn:2009p4487,
author = {Brohawn, Stephen G and Schwartz, Thomas U},
title = {{A lattice model of the nuclear pore complex}},
journal = {Commun Integr Biol},
year = {2009},
volume = {2},
number = {3},
pages = {205--207}
}

@article{Burger:2006p11792,
author = {Burger, Christian and Hsiao, Benjamin S and Chu, Benjamin},
title = {{Nanofibrous materials and their applications}},
journal = {ANNU REV MATER RES},
year = {2006},
volume = {36},
pages = {333--368}
}

@article{Cuijpers:2003fc,
author = {Cuijpers, Raymond H and Kappers, Astrid M L and Koenderink, Jan J},
title = {{The metrics of visual and haptic space based on parallelity judgements}},
journal = {Journal of Mathematical Psychology},
year = {2003},
volume = {47},
number = {3},
pages = {278--291},
month = jun
}

@article{Kriksin:2002p12495,
author = {Kriksin, Y A and Khalatur, P G and Khokhlov, A R},
title = {{Reconstruction of protein-like globular structure for random and designed copolymers}},
journal = {MACROMOLECULAR THEORY},
year = {2002},
volume = {11},
number = {2},
pages = {213--221}
}

@article{DeVries:2014jt,
author = {De Vries, J P and Hooge, I T C and Verstraten, F A J},
title = {{Saccades Toward the Target Are Planned as Sequences Rather Than as Single Steps}},
journal = {Psychol Sci},
year = {2014},
volume = {25},
number = {1},
pages = {215--223},
month = jan
}

@article{Traag:2009et,
author = {Traag, V and Bruggeman, Jeroen},
title = {{Community detection in networks with positive and negative links}},
journal = {Phys Rev E },
year = {2009},
volume = {80},
number = {3},
pages = {036115},
month = sep
}

@article{Levin:2013kn,
author = {Levin, Maxim and Amar, Dotan and Aharoni, Amir},
title = {{Employing directed evolution for the functional analysis of multi-specific proteins}},
journal = {Bioorganic {\&} medicinal chemistry},
year = {2013},
volume = {21},
number = {12},
pages = {3511--3516},
month = jun
}

@article{Rout:1993p7958,
author = {Rout, M P and BLOBEL, G},
title = {{ISOLATION OF THE YEAST NUCLEAR-PORE COMPLEX}},
journal = {J Cell Biol},
year = {1993},
volume = {123},
number = {4},
pages = {771--783}
}

@article{Ward:2004ke,
author = {Ward, J J and Sodhi, J S and McGuffin, L J and Buxton, B F and Jones, D T},
title = {{Prediction and Functional Analysis of Native Disorder in Proteins from the Three Kingdoms of Life}},
journal = {Cell},
year = {2004},
volume = {337},
number = {3},
pages = {635--645},
month = mar
}

@article{Kroger:2000p8273,
author = {Kroger, M and Hess, S},
title = {{Rheological evidence for a dynamical crossover in polymer melts via nonequilibrium molecular dynamics}},
journal = {Phys Rev Lett},
year = {2000},
volume = {85},
number = {5},
pages = {1128--1131},
annote = {formula for relaxation times of the simulations: 
tau=0.39N^2+0.005N^3 (melt)
tau=9.4N^2 (solution)

total running time = N_chains*N*(tau/delta_t)*10^-5 seconds}
}

@article{Bruggeman:2007bu,
author = {Bruggeman, Hugo and Zosh, Wendy and Warren, William H},
title = {{Optic Flow Drives Human Visuo-Locomotor Adaptation}},
journal = {Current Biology},
year = {2007},
volume = {17},
number = {23},
pages = {2035--2040},
month = dec
}

@article{Cullen:2003p7718,
author = {Cullen, B R},
title = {{Nuclear RNA export}},
journal = {J Cell Sci},
year = {2003},
volume = {116},
number = {4},
pages = {587}
}

@book{Anonymous:D8JCLpx5,
title = {{Springer Series in Synergetics}}
}

@article{Abkevich:1998uc,
author = {Abkevich, V I and Gutin, A M and Shakhnovich, E I},
title = {{Theory of kinetic partitioning in protein folding with possible applications to prions.}},
journal = {Proteins},
year = {1998},
volume = {31},
number = {4},
pages = {335--344}
}

@article{Othmer:1988tc,
author = {Othmer, H G and Dunbar, S R and Alt, W},
title = {{Models of dispersal in biological systems.}},
journal = {J. Math. Biol.},
year = {1988},
volume = {26},
number = {3},
pages = {263--298}
}

@article{Tozzini:2005p12756,
author = {Tozzini, V},
title = {{Coarse-grained models for proteins}},
journal = {Curr Opin Struc Biol},
year = {2005},
volume = {15},
number = {2},
pages = {144--150}
}

@article{Gregor:2007du,
author = {Gregor, Thomas and Tank, David W and Wieschaus, Eric F and Bialek, William},
title = {{Probing the limits to positional information.}},
journal = {Cell},
year = {2007},
volume = {130},
number = {1},
pages = {153--164}
}

@article{Ndifon:2009cw,
author = {Ndifon, Wilfred and Wingreen, Ned S and Levin, Simon A},
title = {{Differential neutralization efficiency of hemagglutinin epitopes, antibody interference, and the design of influenza vaccines.}},
journal = {Proceedings of the National Academy of Sciences},
year = {2009},
volume = {106},
number = {21},
pages = {8701--8706}
}

@article{Pasini:2010p11924,
author = {Pasini, Erica M and Lutz, Hans U and Mann, Matthias and Thomas, Alan W},
title = {{Red blood cell (RBC) membrane proteomics - Part I: Proteomics and RBC physiology}},
journal = {J Proteomics},
year = {2010},
volume = {73},
number = {3},
pages = {403--420}
}

@article{Tozzini:2010p10018,
author = {Tozzini, Valentina},
title = {{Multiscale Modeling of Proteins}},
journal = {Accounts Chem Res},
year = {2010},
volume = {43},
number = {2},
pages = {220--230}
}

@article{Jore:2011du,
author = {Jore, Matthijs M and Lundgren, Magnus and van Duijn, Esther and Bultema, Jelle B and Westra, Edze R and Waghmare, Sakharam P and Wiedenheft, Blake and Pul, {\"U}mit and Wurm, Reinhild and Wagner, Rolf and Beijer, Marieke R and Barendregt, Arjan and Zhou, Kaihong and Snijders, Ambrosius P L and Dickman, Mark J and Doudna, Jennifer A and Boekema, Egbert J and Heck, Albert J R and van der Oost, John and Brouns, Stan J J},
title = {{Structural basis for CRISPR RNA-guided DNA recognition by Cascade}},
journal = {Nat Struct Mol Biol},
year = {2011},
volume = {18},
number = {5},
pages = {529--536},
month = apr
}

@article{Anonymous:2013vz,
title = {{Probabilistic models for CRISPR spacer content evolution}},
year = {2013},
pages = {1--18},
month = jun
}

@article{Tran:2006p6028,
author = {Tran, Elizabeth J and Wente, Susan R},
title = {{Dynamic nuclear pore complexes: Life on the edge}},
journal = {Cell},
year = {2006},
volume = {125},
number = {6},
pages = {1041--1053}
}

@article{Anonymous:2010p11430,
title = {{Angiogenesis_Hall}},
year = {2010},
pages = {1--47},
month = apr
}

@article{Huurneman:2014kb,
author = {Huurneman, Bianca},
title = {{Training shortens search times in children with visual impairment accompanied by nystagmus}},
year = {2014},
pages = {1--11},
month = sep
}

@article{Bliznyuk:1998p8934,
author = {Bliznyuk, VN and Rinderspacher, F and Tsukruk, VV},
title = {{On the structure of polyamidoamine dendrimer monolayers}},
journal = {Polymer},
year = {1998},
volume = {39},
number = {21},
pages = {5249--5252}
}

@article{Li:2009p6042,
author = {Li, Dongxiang and He, Qiang and Li, Junbai},
title = {{Smart core/shell nanocomposites: intelligent polymers modified gold nanoparticles}},
journal = {Adv Colloid Interface Sci},
year = {2009},
volume = {149},
number = {1-2},
pages = {28--38}
}

@article{Koutsioubas:2008p6055,
author = {Koutsioubas, A G and Vanakaras, A G},
title = {{Polymer Brushes on Periodically Nanopatterned Surfaces}},
journal = {Langmuir},
year = {2008},
volume = {24},
number = {23},
pages = {13717--13722}
}

@article{Peleg:2011p12851,
author = {Peleg, Orit and Tagliazucchi, Mario and Kroger, Martin and Rabin, Yitzhak and Szleifer, Igal},
title = {{Morphology Control of Hairy Nanopores}},
journal = {ACS nano},
year = {2011},
volume = {5},
number = {6},
pages = {4737--4747}
}

@article{Tuncbag:2011ia,
author = {Tuncbag, Nurcan and Gursoy, Attila and Keskin, Ozlem},
title = {{Prediction of protein{\textendash}protein interactions: unifying evolution and structure at protein interfaces}},
journal = {Phys Biol},
year = {2011},
volume = {8},
number = {3},
pages = {035006},
month = may
}

@article{Lee:2013en,
author = {Lee, S A and Vallortigara, G and Flore, M and Spelke, E S and Sovrano, V A},
title = {{Navigation by environmental geometry: the use of zebrafish as a model}},
journal = {J Exp Biol},
year = {2013},
volume = {216},
number = {19},
pages = {3693--3699},
month = sep
}

@article{Weiss:1997wq,
author = {Weiss, J N},
title = {{The Hill equation revisited: uses and misuses.}},
journal = {FASEB J.},
year = {1997},
volume = {11},
number = {11},
pages = {835--841}
}

@article{Anonymous:9KTCQKIb,
title = {{1. Introduction}},
year = {2003},
pages = {1--36},
month = dec
}

@article{Thelen:2001vs,
author = {Thelen, E and Sch{\"o}ner, G and Scheier, C and Smith, L B},
title = {{The dynamics of embodiment: a field theory of infant perseverative reaching.}},
journal = {Behav Brain Sci},
year = {2001},
volume = {24},
number = {1},
pages = {1--34-- discussion 34--86},
month = feb
}

@article{Chen:1978kp,
author = {Chen, Lan Bo and Murray, Andrew and Segal, Rosalind A and Bushnell, Anne and Walsh, Marcia L},
title = {{Studies on intercellular LETS glycoprotein matrices}},
journal = {Cell},
year = {1978},
volume = {14},
number = {2},
pages = {377--391}
}

@article{Binder:2007p84,
author = {Binder},
title = {{Polymer brushes on flat and curved substrates: Scaling concepts and computer simulations}},
journal = {MACRO SYMP},
year = {2007},
volume = {252},
number = {1},
pages = {47--57}
}

@article{Richardson:2007kv,
author = {Richardson, Michael J and Marsh, Kerry L and Baron, Reuben M},
title = {{Judging and actualizing intrapersonal and interpersonal affordances.}},
journal = {J Exp Psychol Hum Percept Perform},
year = {2007},
volume = {33},
number = {4},
pages = {845--859},
month = aug
}

@article{Straile:2007dk,
author = {Straile, Dietmar and Eckmann, Reiner and J{\"u}ngling, Tobias and Thomas, Gregor and L{\"o}ffler, Herbert},
title = {{Influence of climate variability on whitefish (Coregonus lavaretus) year-class strength in a deep, warm monomictic lake.}},
journal = {Oecologia},
year = {2007},
volume = {151},
number = {3},
pages = {521--529}
}

@article{Jiang:2006p11554,
author = {Jiang, JW and Feng, J and Liu, HL and Hu, Y},
title = {{Phase behavior of polyampholytes from charged hard-sphere chain model}},
journal = {J Chem Phys},
year = {2006},
volume = {124},
number = {14},
pages = {144908}
}

@article{Thi:2004p11975,
author = {Thi, M M and Tarbell, J M and Weinbaum, S and Spray, D C},
title = {{The role of the glycocalyx in reorganization of the actin cytoskeleton under fluid shear stress: A "bumper-car" model}},
journal = {P Natl Acad Sci Usa},
year = {2004},
volume = {101},
number = {47},
pages = {16483--16488}
}

@article{Fry:2005di,
author = {Fry, B G},
title = {{From genome to "venome": Molecular origin and evolution of the snake venom proteome inferred from phylogenetic analysis of toxin sequences and related body proteins}},
journal = {Genome Res.},
year = {2005},
volume = {15},
number = {3},
pages = {403--420},
month = feb
}

@article{Anonymous:AYUy95v3,
title = {{05991363}},
year = {2011},
pages = {1--6}
}

@article{Trizac:2010p6825,
author = {Trizac, E and Levy, Y and Wolynes, P},
title = {{Capillarity Theory for the Fly-Casting Mechanism}},
journal = {Arxiv preprint arXiv:1001.0525},
year = {2010}
}

@incollection{Nguyen:2008fs,
author = {Nguyen, Thanh Phuong and Debled-Rennesson, Isabelle},
title = {{Curvature and Torsion Estimators for 3D Curves}},
booktitle = {Advances in Visual Computing},
year = {2008},
pages = {688--699},
publisher = {Springer Berlin Heidelberg},
address = {Berlin, Heidelberg}
}

@article{Vallabhajosyula:2009jr,
author = {Vallabhajosyula, Ravishankar R and Chakravarti, Deboki and Lutfeali, Samina and Ray, Animesh and Raval, Alpan},
title = {{Identifying hubs in protein interaction networks.}},
journal = {Plos One},
year = {2009},
volume = {4},
number = {4},
pages = {e5344}
}

@article{Peleg:2010p12487,
author = {Peleg, Orit and Lim, Roderick Y H},
title = {{Converging on the function of intrinsically disordered nucleoporins in the nuclear pore complex.}},
journal = {Biological Chemistry},
year = {2010},
volume = {391},
number = {7},
pages = {719--730}
}

@article{Luscombe:2004ei,
author = {Luscombe, Nicholas M and Madan Babu, M and Yu, Haiyuan and Snyder, Michael and Teichmann, Sarah A and Gerstein, Mark},
title = {{Genomic analysis of regulatory network dynamics reveals large topological changes}},
journal = {Nature},
year = {2004},
volume = {431},
number = {7006},
pages = {308--312},
month = sep
}

@article{Heo:2010p12929,
author = {Heo, Muyoung and Shakhnovich, Eugene I},
title = {{Interplay between pleiotropy and secondary selection determines rise and fall of mutators in stress response.}},
journal = {Plos Comput Biol},
year = {2010},
volume = {6},
number = {3},
pages = {e1000710}
}

@article{Bullmore:2009iv,
author = {Bullmore, Ed and Sporns, Olaf},
title = {{Complex brain networks: graph theoretical analysis of structural and functional systems}},
journal = {Nat. Rev. Neurosci.},
year = {2009},
volume = {10},
number = {3},
pages = {186--198},
month = feb
}

@article{Greenfield:2009co,
author = {Greenfield, Derek and McEvoy, Ann L and Shroff, Hari and Crooks, Gavin E and Wingreen, Ned S and Betzig, Eric and Liphardt, Jan},
title = {{Self-organization of the Escherichia coli chemotaxis network imaged with super-resolution light microscopy.}},
journal = {PLoS Biol.},
year = {2009},
volume = {7},
number = {6},
pages = {e1000137},
month = jun
}

@article{Aida:2012eb,
author = {Aida, T and Meijer, E W and Stupp, S I},
title = {{Functional supramolecular polymers.}},
journal = {Science},
year = {2012},
volume = {335},
number = {6070},
pages = {813--817},
month = feb
}

@article{Reichardt:2006tv,
author = {Reichardt, J{\"o}rg and Bornholdt, Stefan},
title = {{Statistical mechanics of community detection.}},
journal = {Phys Rev E },
year = {2006},
volume = {74},
number = {1 Pt 2},
pages = {016110},
month = jul
}

@article{Huang:2010p11226,
author = {Huang, Ning-Ping and Stubenrauch, Mike and K{\"o}ser, Joachim and Taschner, Nicole and Aebi, Ueli and Stolz, Martin},
title = {{Towards monitoring transport of single cargos across individual nuclear pore complexes by time-lapse atomic force microscopy}},
journal = {J Struct Biol},
year = {2010}
}

@article{Chuang:2010ey,
author = {Chuang, John S and Rivoire, Olivier and Leibler, Stanislas},
title = {{Cooperation and Hamilton's rule in a simple synthetic microbial system.}},
journal = {Mol. Syst. Biol.},
year = {2010},
volume = {6},
pages = {398},
month = aug
}

@article{Melchior:2004p4598,
author = {Melchior, F and Gerisch, G and Baumeister, W and Medalia, O},
title = {{Nuclear pore complex structure and dynamics revealed by cryoelectron \ldots}},
journal = {Science},
year = {2004}
}

@article{Vallabhajosyula:2009jr,
author = {Vallabhajosyula, Ravishankar R and Chakravarti, Deboki and Lutfeali, Samina and Ray, Animesh and Raval, Alpan},
title = {{Identifying hubs in protein interaction networks.}},
journal = {Plos One},
year = {2009},
volume = {4},
number = {4},
pages = {e5344}
}

@article{Shagolsem:2015hwa,
author = {Shagolsem, Lenin S and Osmanovi{\'c}, Dino and Peleg, Orit and Rabin, Yitzhak},
title = {{Communication: Pair interaction ordering in fluids with random interactions}},
journal = {J Chem Phys},
year = {2015},
volume = {142},
number = {5}
}

@article{Hegyi:2008io,
author = {Hegyi, Hedi and Tompa, Peter},
title = {{Intrinsically Disordered Proteins Display No Preference for Chaperone Binding In Vivo}},
journal = {Plos Comput Biol},
year = {2008},
volume = {4},
number = {3},
pages = {e1000017},
month = mar
}

@article{Diesinger:2010p301,
author = {Diesinger, Philipp M and Heermann, Dieter W},
title = {{Hydrophobicity as a possible reason for gelation of FG-rich nucleoporins}},
journal = {Eur Biophys J Biophy},
year = {2010},
volume = {39},
number = {2},
pages = {299--306},
annote = {120*1.6*10^(-24) g is about the weight of an amino acid. 

40mg/mL = 40g/L = 40g/0.001m^3.

in 40g there are about <b>1.70068027 {\texttimes} 10</b><b><sup>23 </sup></b> amino acids.  }
}

@article{Humphreys:2008gr,
author = {Humphreys, Kate and Hasson, Uri and Avidan, Galia and Minshew, Nancy and Behrmann, Marlene},
title = {{Cortical patterns of category-selective activation for faces, places and objects in adults with autism.}},
journal = {Autism Res},
year = {2008},
volume = {1},
number = {1},
pages = {52--63},
month = feb
}

@article{Mora:2011ii,
author = {Mora, Thierry and Bai, Fan and Che, Yong-Suk and Minamino, Tohru and Namba, Keiichi and Wingreen, Ned S},
title = {{Non-genetic individuality in Escherichia coli motor switching.}},
journal = {Phys Biol},
year = {2011},
volume = {8},
number = {2},
pages = {024001}
}

@article{Erdogan:2006p9164,
author = {Erdogan, M and Pekcan, O},
title = {{Reordering of polystyrene gel due to multiple swelling in organic vapor - Fast transient fluorescence technique study}},
journal = {J Photoch Photobio A},
year = {2006},
volume = {181},
number = {2-3},
pages = {394--400}
}

@article{ShaoChuan:2010p8234,
author = {Shao-Chuan, J and Lin-Xi, Z and Xia, A},
title = {{Translocation of closed polymers through a nanopore under an applied external {\ldots}}},
journal = {Chinese Physics B},
year = {2010}
}

@article{Walbot:2009ek,
author = {Walbot, Virginia},
title = {{Are we training pit bulls to review our manuscripts?}},
journal = {J Biol},
year = {2009},
volume = {8},
number = {3},
pages = {24}
}

@article{Dubey:2009p12630,
author = {Dubey, Devendra K and Tomar, Vikas},
title = {{Understanding the influence of structural hierarchy and its coupling with chemical environment on the strength of idealized tropocollagen--hydroxyapatite biomaterials}},
journal = {Journal of the Mechanics and Physics of Solids},
year = {2009},
volume = {57},
number = {10},
pages = {1702--1717}
}

@article{Stein:2006p5579,
author = {Stein, Derek and van der Heyden, Frank H J and Koopmans, Wiepke J A and Dekker, Cees},
title = {{Pressure-driven transport of confined DNA polymers in fluidic channels}},
journal = {P Natl Acad Sci Usa},
year = {2006},
volume = {103},
number = {43},
pages = {15853--15858}
}

@article{Lele:2007p7615,
author = {Lele, Tanmay P and Kumar, Sanjay},
title = {{Brushes, cables, and anchors: Recent insights into multiscale assembly and mechanics of cellular structural networks}},
journal = {Cell Biochem Biophys},
year = {2007},
volume = {47},
number = {3},
pages = {348--360}
}

@article{Horvath:2008ih,
author = {Horvath, P and Romero, D A and Coute-Monvoisin, A C and Richards, M and Deveau, H and Moineau, S and Boyaval, P and Fremaux, C and Barrangou, R},
title = {{Diversity, Activity, and Evolution of CRISPR Loci in Streptococcus thermophilus}},
journal = {Journal of Bacteriology},
year = {2008},
volume = {190},
number = {4},
pages = {1401--1412},
month = jan
}

@article{Luscombe:2004ei,
author = {Luscombe, Nicholas M and Madan Babu, M and Yu, Haiyuan and Snyder, Michael and Teichmann, Sarah A and Gerstein, Mark},
title = {{Genomic analysis of regulatory network dynamics reveals large topological changes}},
journal = {Nature},
year = {2004},
volume = {431},
number = {7006},
pages = {308--312}
}

@article{Gregor:2005jn,
author = {Gregor, Thomas and Bialek, William and de Ruyter van Steveninck, Rob R and Tank, David W and Wieschaus, Eric F},
title = {{Diffusion and scaling during early embryonic pattern formation.}},
journal = {P Natl Acad Sci Usa},
year = {2005},
volume = {102},
number = {51},
pages = {18403--18407}
}

@article{Kusmierz:2014kt,
author = {Kusmierz, Lukasz and Majumdar, Satya N and Sabhapandit, Sanjib and Schehr, Gr{\'e}gory},
title = {{First Order Transition for the Optimal Search Time of L{\'e}vy Flights with Resetting}},
journal = {Phys Rev Lett},
year = {2014},
volume = {113},
number = {22},
pages = {220602},
month = nov
}

@article{Partridge:2009p4489,
author = {Partridge, James R and Schwartz, Thomas U},
title = {{Crystallographic and biochemical analysis of the Ran-binding zinc finger domain}},
journal = {J Mol Biol},
year = {2009},
volume = {391},
number = {2},
pages = {375--389},
month = aug
}

@article{Leshner:cy,
author = {Leshner, Alan and Pfaff, Donald W},
title = {{Quantification of behavior}}
}

@article{Hasson:2010jd,
author = {Hasson, Uri and Malach, Rafael and Heeger, David J},
title = {{Reliability of cortical activity during natural stimulation.}},
journal = {Trends Cogn. Sci. (Regul. Ed.)},
year = {2010},
volume = {14},
number = {1},
pages = {40--48}
}

@article{Saunders:2010ev,
author = {Saunders, Daniel R and Williamson, David K and Troje, Nikolaus F},
title = {{Gaze patterns during perception of direction and gender from biological motion.}},
journal = {J Vis},
year = {2010},
volume = {10},
number = {11},
pages = {9}
}

@article{Presser:2008bq,
author = {Presser, Aviva and Elowitz, Michael B and Kellis, Manolis and Kishony, Roy},
title = {{The evolutionary dynamics of the Saccharomyces cerevisiae protein interaction network after duplication.}},
journal = {Proceedings of the National Academy of Sciences},
year = {2008},
volume = {105},
number = {3},
pages = {950--954},
month = jan
}

@article{Bennequin:2009ig,
author = {Bennequin, Daniel and Fuchs, Ronit and Berthoz, Alain and Flash, Tamar},
title = {{Movement Timing and Invariance Arise from Several Geometries}},
journal = {Plos Comput Biol},
year = {2009},
volume = {5},
number = {7},
pages = {e1000426},
month = jul
}

@article{Maceri:2010p12629,
author = {Maceri, Franco and Marino, Michele and Vairo, Giuseppe},
title = {{A unified multiscale mechanical model for soft collagenous tissues with regular fiber arrangement}},
journal = {J Biomech},
year = {2010},
volume = {43},
number = {2},
pages = {355--363},
month = jan
}

@article{Yamasaki:2007p9168,
author = {Yamasaki, Satoshi and Nishiguchi, Daisuke and Kojio, Ken and Furukawa, Mutsuhisa},
title = {{Effects of aggregation structure on rheological properties of thermoplastic polyurethanes}},
journal = {Polymer},
year = {2007},
volume = {48},
number = {16},
pages = {4793--4803}
}

@article{Heo:2010p12929,
author = {Heo, Muyoung and Shakhnovich, Eugene I},
title = {{Interplay between pleiotropy and secondary selection determines rise and fall of mutators in stress response.}},
journal = {Plos Comput Biol},
year = {2010},
volume = {6},
number = {3},
pages = {e1000710},
month = mar
}

@article{Meng:2013gf,
author = {Meng, Wenli and Lyle, Nicholas and Luan, Bowu and Raleigh, Daniel P and Pappu, Rohit V},
title = {{Experiments and simulations show how long-range contacts can form in expanded unfolded proteins with negligible secondary structure.}},
journal = {Proceedings of the National Academy of Sciences},
year = {2013},
volume = {110},
number = {6},
pages = {2123--2128},
month = feb
}

@article{Kemp:2008ho,
author = {Kemp, Charles and Tenenbaum, Joshua B},
title = {{The discovery of structural form.}},
journal = {Proceedings of the National Academy of Sciences},
year = {2008},
volume = {105},
number = {31},
pages = {10687--10692},
month = aug
}

@article{Evans:2014bea,
author = {Evans, Martin R and Majumdar, Satya N},
title = {{Diffusion with resetting in arbitrary spatial dimension}},
journal = {J. Phys. A: Math. Theor.},
year = {2014},
volume = {47},
number = {28},
pages = {285001},
month = jun
}

@article{Bottenus:2009p5584,
author = {Bottenus, D and Oh, Y and Han, S and Ivory, C},
title = {{Experimentally and theoretically observed native pH shifts in a nanochannel {\ldots}}},
journal = {Lab on a Chip},
year = {2009}
}

@article{Komine:2006wt,
author = {Komine, Y and Ueda, I and Goto, T and Fujihara, H},
title = {{Dendritic effects on the ordered assembly and the interfacial one-electron oxidation of redox-active dendron-functionalized gold nanoparticles}},
journal = {Chem Commun},
year = {2006},
volume = {2006},
number = {3},
pages = {302--304}
}

@article{Kao:2005is,
author = {Kao, MH and Doupe, AJ and Brainard, MS},
title = {{Contributions of an avian basal ganglia-forebrain circuit to real-time modulation of song}},
journal = {Nature},
year = {2005},
volume = {433},
number = {7026},
pages = {638--643}
}

@article{Goyal:2010hw,
author = {Goyal, Sidhartha and Yuan, Jie and Chen, Thomas and Rabinowitz, Joshua D and Wingreen, Ned S},
title = {{Achieving optimal growth through product feedback inhibition in metabolism.}},
journal = {Plos Comput Biol},
year = {2010},
volume = {6},
number = {6},
pages = {e1000802}
}

@article{Shakhnovich2009:Proc-Natl-Acad-Sci-USA,
author = {Shakhnovich, E I},
title = {{Protein folding roller coaster, one molecule at a time}},
journal = {Proc Natl Acad Sci USA},
year = {2009},
volume = {106},
number = {29},
pages = {11823--11824}
}

@article{Schwartz:2006bc,
author = {Schwartz, O and Pillow, J W and Rust, N C and Simoncelli, E P},
title = {{Spike-triggered neural characterization}},
journal = {J Vis},
year = {2006},
volume = {6},
number = {4},
pages = {13--13}
}

@article{deGennes:1987p6457,
author = {de Gennes, P},
title = {{Polymers at an interface; a simplified view}},
journal = {Adv Colloid Interface Sci},
year = {1987},
volume = {27},
number = {3-4},
pages = {189--209}
}

@article{JaneWang:2000um,
author = {Jane Wang, Z},
title = {{Two dimensional mechanism for insect hovering.}},
journal = {Phys Rev Lett},
year = {2000},
volume = {85},
number = {10},
pages = {2216--2219},
month = sep
}

@article{Uversky:2011eo,
author = {Uversky, Vladimir N},
title = {{Intrinsically disordered proteins from A to Z.}},
journal = {Int. J. Biochem. Cell Biol.},
year = {2011},
volume = {43},
number = {8},
pages = {1090--1103},
month = aug
}

@article{Davis:2009p12584,
author = {Davis, Douglas A and Hamilton, Andrew and Yang, Jinglei and Cremar, Lee D and Gough, Dara Van and Potisek, Stephanie L and Ong, Mitchell T and Braun, Paul V and Mart Iacute Nez, Todd J and White, Scott R and Moore, Jeffrey S and Sottos, Nancy R},
title = {{Force-induced activation of covalent bonds in mechanoresponsive polymeric materials}},
journal = {Nature},
year = {2009},
volume = {459},
number = {7243},
pages = {68--72},
month = may
}

@article{Bollazzi:2012en,
author = {Bollazzi, M and Forti, L C and Roces, F},
title = {{Ventilation of the giant nests of Atta leaf-cutting ants: does underground circulating air enter the fungus chambers?}},
journal = {Insect. Soc.},
year = {2012},
volume = {59},
number = {4},
pages = {487--498},
month = jul
}

@article{Bright:2001p130,
author = {Bright, J N and Woolf, T B and Hoh, J H},
title = {{Predicting properties of intrinsically unstructured proteins}},
journal = {Prog Biophys Mol Bio},
year = {2001},
volume = {76},
number = {3},
pages = {131--173}
}

@article{Maoa:2011p10844,
author = {Maoa, AH and Crickb, SL and Vitalisa, A and Chicoined, CL and Pappua, RV and Pappu, RV},
title = {{Modulation of conformational ensembles of intrinsically disordered proteins by net charge per residue Author affiliation}}
}

@article{Kim:2011dq,
author = {Kim, Jungchul and Moon, Myoung-Woon and Lee, Kwang-Ryeol and Mahadevan, L and Kim, Ho-Young},
title = {{Hydrodynamics of Writing with Ink}},
journal = {Phys Rev Lett},
year = {2011},
volume = {107},
number = {26},
pages = {264501},
month = dec
}

@article{Min:2005p12464,
author = {Min, W and Luo, G and Cherayil, B J and Kou, S C and Xie, X S},
title = {{Observation of a power-law memory kernel for fluctuations within a single protein molecule}},
journal = {Phys Rev Lett},
year = {2005},
volume = {94},
number = {19},
pages = {198302}
}

@article{Anonymous:2011p7549,
title = {{DC1}}
}

@article{Heigl:2009p8580,
author = {Heigl, N and Bachmann, S and Petter, C H and Marchetti-Deschmann, M and Allmaier, G and Bonn, G K and Huck, C W},
title = {{Near-Infrared Spectroscopic Study on Guest-Host Interactions Among G0-G7 Amine-Terminated Poly(amidoamine) Dendrimers and Porous Silica Materials for Simultaneously Determining the Molecular Weight and Particle Diameter by Multivariate Calibration Techniques}},
journal = {Anal Chem},
year = {2009},
volume = {81},
number = {14},
pages = {5655--5662}
}

@article{Ader:2010p10253,
author = {Ader, Christian and Frey, Steffen and Maas, Werner and Schmidt, Hermann Broder and G{\"o}rlich, Dirk and Baldus, Marc},
title = {{Amyloid-like interactions within nucleoporin FG hydrogels.}},
journal = {Proceedings of the National Academy of Sciences},
year = {2010},
volume = {107},
number = {14},
pages = {6281--6285},
month = apr
}

@article{Anonymous:rywO5JJf,
title = {{``Phi-Coefficient''. In: Encyclopedia of Statistical Sciences}},
year = {2006},
pages = {1--1},
month = jul
}

@article{Anonymous:2008ta,
year = {2008},
pages = {1--6}
}

@article{Lim:2009p4410,
author = {Lim, Roderick Y H and Deng, Jie},
title = {{Interaction Forces and Reversible Collapse of a Polymer Brush-Gated Nanopore}},
journal = {ACS nano},
year = {2009},
volume = {3},
number = {10},
pages = {2911--2918}
}

@article{Friedel:2003p12769,
author = {Friedel, M and Sheeler, D J and Shea, J E},
title = {{Effects of confinement and crowding on the thermodynamics and kinetics of folding of a minimalist beta-barrel protein}},
journal = {J Chem Phys},
year = {2003},
volume = {118},
number = {17},
pages = {8106--8113}
}

@article{Burger:2006p11792,
author = {Burger, Christian and Hsiao, Benjamin S and Chu, Benjamin},
title = {{Nanofibrous materials and their applications}},
journal = {ANNU REV MATER RES},
year = {2006},
volume = {36},
pages = {333--368}
}

@article{Christou:2015ci,
author = {Christou, Christos and Schadschneider, Andreas},
title = {{Diffusion with resetting in bounded domains}},
journal = {J. Phys. A: Math. Theor.},
year = {2015},
volume = {48},
number = {28},
pages = {1--18},
month = jun
}

@article{Otten:1999jj,
author = {Otten, E},
title = {{Balancing on a narrow ridge: biomechanics and control}},
journal = {Philosophical Transactions of the Royal Society B: Biological Sciences},
year = {1999},
volume = {354},
number = {1385},
pages = {869--875}
}

@article{Singh:2010te,
author = {Singh, P and Carraher, C and Schwarzbauer, JE},
title = {{Assembly of fibronectin extracellular matrix}},
journal = {Annu. Rev. Cell Dev. Biol},
year = {2010},
number = {0}
}

@article{Long:2008gr,
author = {Long, Michael A and Fee, Michale S},
title = {{Using temperature to analyse temporal dynamics in the songbird motor pathway.}},
journal = {Nature},
year = {2008},
volume = {456},
number = {7219},
pages = {189--194},
month = nov
}

@article{Tompa:2009p7018,
author = {Tompa, Peter},
title = {{Structure and Function of Intrinsically Disordered Proteins}},
journal = {books.google.com},
year = {2009}
}

@book{Beauregard:2007kh,
author = {Beauregard, S},
title = {{Omnidirectional Pedestrian Navigation for First Responders}},
publisher = {IEEE},
year = {2007}
}

@article{Volberg:2011p12301,
author = {Volberg, T and Ulmer, J and Spatz, J and Geiger, B},
title = {{Chemical and mechanical micro-diversity of the extracellular matrix}},
journal = {IUTAM Symposium on Cellular}
}

@article{Tagliazucchi:2010p12536,
author = {Tagliazucchi, M and Azzaroni, O and Szleifer, I},
title = {{Responsive Polymers End-Tethered in Solid-State Nanochannels: When Nanoconfinement Really Matters}},
journal = {J Am Chem Soc}
}

@article{Serra:2012fj,
author = {Serr{\`a}, Joan and Corral, {\'A}lvaro and Bogu{\~n}{\'a}, Mari{\'a}n and Haro, Mart{\'\i}n and Arcos, Josep Ll},
title = {{Measuring the Evolution of Contemporary Western Popular Music}},
journal = {Sci. Rep.},
year = {2012},
volume = {2},
month = jul
}

@inproceedings{Ioan:ci,
author = {Ioan, Catalina-Anca and Velcin, Julien and Trausan-Matu, Stefan},
title = {{2012 IEEE 24th International Conference on Tools with Artificial Intelligence}},
booktitle = {2012 IEEE 24th International Conference on Tools with Artificial Intelligence (ICTAI)},
pages = {719--726},
publisher = {IEEE}
}

@article{Eigen:cf,
author = {Eigen, Manfred},
title = {{Selforganization of matter and the evolution of biological macromolecules}},
journal = {Naturwissenschaften},
volume = {58},
number = {10},
pages = {465--523}
}

@article{Hsu:2013fx,
author = {Hsu, Wei-Lun and Oldfield, Christopher J and Xue, Bin and Meng, Jingwei and Huang, Fei and Romero, Pedro and Uversky, Vladimir N and Dunker, A Keith},
title = {{Exploring the binding diversity of intrinsically disordered proteins involved in one-to-many binding}},
journal = {Protein Science},
year = {2013},
volume = {22},
number = {3},
pages = {258--273}
}

@article{Baugh:2004p12568,
author = {Baugh, L and Vogel, V},
title = {{Structural changes of fibronectin adsorbed to model surfaces probed by fluorescence resonance energy transfer}},
journal = {J Biomed Mater Res A},
year = {2004},
volume = {69},
number = {3},
pages = {525--534}
}

@article{Natarajan:2006bc,
author = {Natarajan, Madhusudan and Lin, Keng-Mean and Hsueh, Robert C and Sternweis, Paul C and Ranganathan, Rama},
title = {{A global analysis of cross-talk in a mammalian cellular signalling network}},
journal = {Nature},
year = {2006},
volume = {8},
number = {6},
pages = {571--580},
month = may
}

@article{Bershtein:2012fu,
author = {Bershtein, Shimon and Mu, Wanmeng and Wu, Wanmeng and Shakhnovich, Eugene I},
title = {{Soluble oligomerization provides a beneficial fitness effect on destabilizing mutations.}},
journal = {Proceedings of the National Academy of Sciences},
year = {2012},
volume = {109},
number = {13},
pages = {4857--4862}
}

@article{Biswas:2003p8218,
author = {Biswas, KM and DeVido, DR and Dorsey, JG},
title = {{Evaluation of methods for measuring amino acid hydrophobicities and interactions}},
journal = {J Chromatogr A},
year = {2003},
volume = {1000},
number = {1-2},
pages = {637--655}
}

@article{12662919,
author = {Sprinzak, E and Sattath, S and Margalit, H},
title = {{How Reliable are Experimental Protein-Protein Interaction Data?}},
journal = {J Mol Biol},
year = {2003},
volume = {327},
number = {5},
pages = {919--923}
}

@article{Anonymous:2010jv,
title = {{pnas201012747 20587..20592}},
year = {2010},
pages = {1--6},
month = nov
}

@article{Anonymous:kEj9PqF0,
title = {{Optimal eye movement strategiesin visual search}},
year = {2005},
pages = {1--5},
month = mar
}

@article{Anonymous:2007vo,
title = {{untitled}},
year = {2007},
pages = {1--6},
month = jun
}

@article{Braam:2004it,
author = {Braam, Janet},
title = {{In touch: plant responses to mechanical stimuli}},
journal = {New Phytologist},
year = {2004},
volume = {165},
number = {2},
pages = {373--389},
month = nov
}

@article{Amoutzias:2008fz,
author = {Amoutzias, Grigoris D and Robertson, David L and Van de Peer, Yves and Oliver, Stephen G},
title = {{Choose your partners: dimerization in eukaryotic transcription factors}},
journal = {Trends in biochemical sciences},
year = {2008},
volume = {33},
number = {5},
pages = {220--229},
month = may
}

@article{Ebbinghaus:2010be,
author = {Ebbinghaus, Simon and Dhar, Apratim and McDonald, J Douglas and Gruebele, Martin},
title = {{Protein folding stability and dynamics imaged in a living cell.}},
journal = {Nat Methods},
year = {2010},
volume = {7},
number = {4},
pages = {319--323}
}

@article{Torella:2010ib,
author = {Torella, Joseph Peter and Chait, Remy and Kishony, Roy},
title = {{Optimal drug synergy in antimicrobial treatments.}},
journal = {Plos Comput Biol},
year = {2010},
volume = {6},
number = {6},
pages = {e1000796}
}

@article{Stoffler:2003p4610,
author = {Stoffler, Daniel and Feja, Bernhard and Fahrenkrog, Birthe and Walz, Jochen and Typke, Dieter and Aebi, Ueli},
title = {{Cryo-electron tomography provides novel insights into nuclear pore architecture: implications for nucleocytoplasmic transport}},
journal = {J Mol Biol},
year = {2003},
volume = {328},
number = {1},
pages = {119--130},
month = apr
}

@article{Anonymous:Gqq98S69,
title = {{1985ApJS___57__241E}},
year = {2009},
pages = {1--20},
month = dec
}

@article{Hermansky:1990to,
author = {Hermansky, H},
title = {{Perceptual linear predictive (PLP) analysis of speech.}},
journal = {J. Acoust. Soc. Am.},
year = {1990},
volume = {87},
number = {4},
pages = {1738--1752}
}

@article{Shoresh:2008gd,
author = {Shoresh, Noam and Hegreness, Matthew and Kishony, Roy},
title = {{Evolution exacerbates the paradox of the plankton.}},
journal = {Proceedings of the National Academy of Sciences},
year = {2008},
volume = {105},
number = {34},
pages = {12365--12369}
}

@article{Pang:2010el,
author = {Pang, Kaifang and Cheng, Chao and Xuan, Zhenyu and Sheng, Huanye and Ma, Xiaotu},
title = {{Understanding protein evolutionary rate by integrating gene co-expression with protein interactions.}},
journal = {BMC Systems Biology},
year = {2010},
volume = {4},
pages = {179}
}

@article{Janmey:2003p7616,
author = {Janmey, P A and Leterrier, J F and Herrmann, H},
title = {{Assembly and structure of neurofilaments}},
journal = {Curr Opin Colloid In},
year = {2003},
volume = {8},
number = {1},
pages = {40--47}
}

@article{Xia:2004et,
author = {Xia, Yu and Levitt, Michael},
title = {{Simulating protein evolution in sequence and structure space}},
journal = {Curr Opin Struc Biol},
year = {2004},
volume = {14},
number = {2},
pages = {202--207},
month = apr
}

@article{Potestio:2009p10054,
author = {Potestio, R and Pontiggia, F and Micheletti, C},
title = {{Coarse-Grained Description of Protein Internal Dynamics: An Optimal Strategy for Decomposing Proteins in Rigid Subunits}},
journal = {Biophys J},
year = {2009},
volume = {96},
number = {12},
pages = {4993--5002}
}

@article{Weinberger:2012fn,
author = {Weinberger, Ariel D and Sun, Christine L and Pluci{\'{n}}ski, Mateusz M and Denef, Vincent J and Thomas, Brian C and Horvath, Philippe and Barrangou, Rodolphe and Gilmore, Michael S and Getz, Wayne M and Banfield, Jillian F},
title = {{Persisting viral sequences shape microbial CRISPR-based immunity.}},
journal = {Plos Comput Biol},
year = {2012},
volume = {8},
number = {4},
pages = {e1002475}
}

@article{Warrant:2010fc,
author = {Warrant, Eric and Dacke, Marie},
title = {{Visual orientation and navigation in nocturnal arthropods}},
journal = {Brain Behav Evol},
year = {2010},
volume = {75},
number = {3},
pages = {156--173}
}

@article{Kass:2005ig,
author = {K{\"a}ss, Steffen and Gregor, Thomas and Kersting, Berthold},
title = {{Diels-Alder reactivity of binuclear complexes with calixarene-like structures.}},
journal = {Angew. Chem. Int. Ed. Engl.},
year = {2005},
volume = {45},
number = {1},
pages = {101--104},
month = dec
}

@article{Zeldovich:2008p12943,
author = {Zeldovich, Konstantin B and Shakhnovich, Eugene I},
title = {{Understanding Protein Evolution: From Protein Physics to Darwinian Selection}},
journal = {Annu Rev Phys Chem},
year = {2008},
volume = {59},
number = {1},
pages = {105--127}
}

@article{Richardson:2007df,
author = {Richardson, Michael J and Marsh, Kerry L and Isenhower, Robert W and Goodman, Justin R L and Schmidt, R C},
title = {{Rocking together: dynamics of intentional and unintentional interpersonal coordination.}},
journal = {Hum Mov Sci},
year = {2007},
volume = {26},
number = {6},
pages = {867--891},
month = dec,
annote = {This could be relevant for designing robots who need to synchronize and have a limited visual field (as humans..) or predict how a human would stay in sync according to it's visual field, and perhaps compensate for dis-synchrony created by the human}
}

@article{Claessens:2007p9375,
author = {Claessens, M and Heussinger, C and Frey, E and Bausch, A},
title = {{Mechanics of bundled semiflexible polymer networks}},
journal = {Phys Rev Lett},
year = {2007}
}

@article{Izard:2011ik,
author = {Izard, V{\'e}ronique and Pica, Pierre and Spelke, Elizabeth S and Dehaene, Stanislas},
title = {{Flexible intuitions of Euclidean geometry in an Amazonian indigene group}},
journal = {P Natl Acad Sci Usa},
year = {2011},
volume = {108},
number = {24},
pages = {9782--9787}
}

@article{Davis:1985tb,
author = {Davis, Marc and Efstathiou, George and Frenk, Carlos S and White, Simon DM},
title = {{The evolution of large-scale structure in a universe dominated by cold dark matter}},
journal = {The Astrophysical Journal},
year = {1985},
volume = {292},
pages = {371--394}
}

@article{Liu:2009p6057,
author = {Liu, J and Faeder, J R and Camacho, C J},
title = {{Toward a quantitative theory of intrinsically disordered proteins and their function}},
journal = {Proceedings of the National Academy of Sciences},
year = {2009}
}

@booklet{Anonymous:Ra5bbTcH,
title = {{books.google.com}}
}

@article{Anonymous:2011p12932,
title = {{DCSupplemental}}
}

@article{Moussaid:2009ed,
author = {Moussaid, Mehdi and Garnier, Simon and Theraulaz, Guy and Helbing, Dirk},
title = {{Collective Information Processing and Pattern Formation in Swarms, Flocks, and Crowds}},
journal = {Topics in Cognitive Science},
year = {2009},
volume = {1},
number = {3},
pages = {469--497},
month = jul
}

@article{MeynielSchicklin:2012kr,
author = {Meyniel-Schicklin, L and de Chassey, B and Andre, P and Lotteau, V},
title = {{Viruses and Interactomes in Translation}},
journal = {Mol Cell Proteomics},
year = {2012},
volume = {11},
number = {7},
pages = {M111.014738--M111.014738},
month = jul
}

@article{StefPraun:2007uq,
author = {Stef-Praun, Tiberiu and Clifford, Benjamin and Foster, Ian and Hasson, Uri and Hategan, Mihael and Small, Steven L and Wilde, Michael and Zhao, Yong},
title = {{Accelerating medical research using the swift workflow system.}},
journal = {Stud Health Technol Inform},
year = {2007},
volume = {126},
pages = {207--216}
}

@article{Peleg:2009jy,
author = {Peleg, Orit and Kroeger, Martin and Rabin, Yitzhak},
title = {{Effect of network topology on phase separation in two-dimensional Lennard-Jones networks}},
journal = {Phys Rev E },
year = {2009},
volume = {79},
number = {4}
}

@article{Krogan:2006ci,
author = {Krogan, Nevan J and Cagney, Gerard and Yu, Haiyuan and Zhong, Gouqing and Guo, Xinghua and Ignatchenko, Alexandr and Li, Joyce and Pu, Shuye and Datta, Nira and Tikuisis, Aaron P and Punna, Thanuja and Peregr{\'\i}n-Alvarez, Jos{\'e} M and Shales, Michael and Zhang, Xin and Davey, Michael and Robinson, Mark D and Paccanaro, Alberto and Bray, James E and Sheung, Anthony and Beattie, Bryan and Richards, Dawn P and Canadien, Veronica and Lalev, Atanas and Mena, Frank and Wong, Peter and Starostine, Andrei and Canete, Myra M and Vlasblom, James and Wu, Samuel and Orsi, Chris and Collins, Sean R and Chandran, Shamanta and Haw, Robin and Rilstone, Jennifer J and Gandi, Kiran and Thompson, Natalie J and Musso, Gabe and St Onge, Peter and Ghanny, Shaun and Lam, Mandy H Y and Butland, Gareth and Altaf-Ul, Amin M and Kanaya, Shigehiko and Shilatifard, Ali and O'Shea, Erin and Weissman, Jonathan S and Ingles, C James and Hughes, Timothy R and Parkinson, John and Gerstein, Mark and Wodak, Shoshana J and Emili, Andrew and Greenblatt, Jack F},
title = {{Global landscape of protein complexes in the yeast Saccharomyces cerevisiae}},
journal = {Nature},
year = {2006},
volume = {440},
number = {7084},
pages = {637--643},
month = mar
}

@article{Eddy:2005cj,
author = {Eddy, Sean R},
title = {{{\textquotedblleft}Antedisciplinary{\textquotedblright} Science}},
journal = {Plos Comput Biol},
year = {2005},
volume = {1},
number = {1},
pages = {e6}
}

@article{Li:1996wp,
author = {Li, H and Helling, R and Tang, C},
title = {{404 Not Found}},
journal = {SCIENCE-NEW YORK \ldots},
year = {1996}
}

@article{Deniz:2008ii,
author = {Deniz, Ashok A and Mukhopadhyay, Samrat and Lemke, Edward A},
title = {{Single-molecule biophysics: at the interface of biology, physics and chemistry.}},
journal = {Journal of the Royal Society, Interface / the Royal Society},
year = {2008},
volume = {5},
number = {18},
pages = {15--45}
}

@article{Benhamou:2006ts,
author = {Benhamou, S},
title = {{Detecting an orientation component in animal paths when the preferred direction is individual-dependent}},
journal = {Ecology},
year = {2006},
volume = {87},
number = {2},
pages = {518--528},
month = feb
}

@book{Anonymous:XlkDWUlO,
title = {{dept.physics.upenn.edu}}
}

@article{Chen:1996p9081,
author = {Chen, ZY and Cui, SM},
title = {{Monte Carlo simulations of star-burst dendrimers}},
journal = {Macromolecules},
year = {1996},
volume = {29},
number = {24},
pages = {7943--7952}
}

@article{Anonymous:2008taa,
year = {2008},
pages = {1--6},
month = sep
}

@article{Chan:2009p9653,
author = {Chan, Ariel W and Neufeld, Ronald J},
title = {{Modeling the controllable pH-responsive swelling and pore size of networked alginate based biomaterials}},
journal = {Biomaterials},
year = {2009},
volume = {30},
number = {30},
pages = {6119--6129}
}

@article{He:2009p3539,
author = {He, G and Merlitz, H and Sommer, J and Wu, C},
title = {{Microphase Separation of Mixed Binary Polymer Brushes at Different \ldots}},
journal = {Macromolecules},
year = {2009}
}

@article{Lele:2007p7615,
author = {Lele, Tanmay P and Kumar, Sanjay},
title = {{Brushes, cables, and anchors: Recent insights into multiscale assembly and mechanics of cellular structural networks}},
journal = {Cell Biochem Biophys},
year = {2007},
volume = {47},
number = {3},
pages = {348--360}
}

@article{Gold:2009bv,
author = {Gold, Randi M and Gregor, Thomas P and Huck, Jennifer L and McKelvie, Pamela J and Smith, Gail K},
title = {{Effects of osteoarthritis on radiographic measures of laxity and congruence in hip joints of Labrador Retrievers.}},
journal = {J. Am. Vet. Med. Assoc.},
year = {2009},
volume = {234},
number = {12},
pages = {1549--1554},
month = jun
}

@article{PERCEC:1993p8725,
author = {PERCEC, V and HECK, J and TOMAZOS, D and FALKENBERG, F and BLACKWELL, H and UNGAR, G},
title = {{SELF-ASSEMBLY OF TAPER-SHAPED MONOESTERS OF OLIGO(ETHYLENE OXIDE) WITH 3,4,5-TRIS(P-DODECYCLOXYBENZYLOXY)BENZOIC ACID AND OF THEIR POLYMETHACRYLATES INTO TUBULAR SUPRAMOLECULAR ARCHITECTURES DISPLAYING A COLUMNAR MESOPHASE}},
journal = {J Chem Soc Perk T 1},
year = {1993},
number = {22},
pages = {2799--2811}
}

@article{FELLER:1945fz,
author = {FELLER, W},
title = {{The Fundamental Limit Theorems in Probability}},
journal = {Bulletin of the American Mathematical Society},
year = {1945},
volume = {51},
number = {11},
pages = {800--832}
}

@article{Guan:2004bf,
author = {Guan, Zhibin and Roland, Jason T and Bai, Jane Z and Ma, Sharon X and McIntire, Theresa M and Nguyen, Maianh},
title = {{Modular Domain Structure: A Biomimetic Strategy for Advanced Polymeric Materials}},
journal = {J Am Chem Soc},
year = {2004},
volume = {126},
number = {7},
pages = {2058--2065}
}

@article{Lahann:2003p12581,
author = {Lahann, J and Mitragotri, S and Tran, T N and Kaido, H and Sundaram, J and Choi, I S and Hoffer, S and Somorjai, G A and Langer, R},
title = {{A reversibly switching surface}},
journal = {Science},
year = {2003},
volume = {299},
number = {5605},
pages = {371}
}

@article{Baczynski:2007p12635,
author = {Baczynski, Krzysztof and Lipowsky, Reinhard and Kierfeld, Jan},
title = {{Stretching of buckled filaments by thermal fluctuations}},
journal = {Phys Rev E},
year = {2007},
volume = {76},
number = {6},
pages = {061914}
}

@article{Anonymous:2003uh,
title = {{Local complexity of amino acid interactions in a protein core}},
year = {2003},
pages = {1--6},
month = dec
}

@article{Ding:2006gp,
author = {Ding, Feng and Prutzman, Kirk C and Campbell, Sharon L and Dokholyan, Nikolay V},
title = {{Topological Determinants of Protein Domain Swapping}},
journal = {Structure},
year = {2006},
volume = {14},
number = {1},
pages = {5--14},
month = jan
}

@article{Pompe:2005p12304,
author = {Pompe, T and Renner, L and Werner, C},
title = {{Nanoscale features of fibronectin fibrillogenesis depend on protein-substrate interaction and cytoskeleton structure}},
journal = {Biophys J},
year = {2005},
volume = {88},
number = {1},
pages = {527--534}
}

@article{Anonymous:ybIsXIfH,
title = {{The circular statistics toolbox for Matlab}},
year = {2009},
pages = {1--9},
month = apr
}

@article{Alber:2007p5246,
author = {Alber, Frank and Dokudovskaya, Svetlana and Veenhoff, Liesbeth M and Zhang, Wenzhu and Kipper, Julia and Devos, Damien and Suprapto, Adisetyantari and Karni-Schmidt, Orit and Williams, Rosemary and Chait, Brian T and Rout, Michael P and Sali, Andrej},
title = {{Determining the architectures of macromolecular assemblies}},
journal = {Nature},
year = {2007},
volume = {450},
number = {7170},
pages = {683--694},
month = nov
}

@article{Riabinina:2009gm,
author = {Riabinina, Olena and Philippides, Andrew O},
title = {{A model of visual detection of angular speed for bees}},
journal = {J Theor Biol},
year = {2009},
volume = {257},
number = {1},
pages = {61--72},
month = mar
}

@article{Szleifer:1997p12609,
author = {Szleifer, I},
title = {{Protein Adsorption on Surfaces with Grafted Polymers:: A Theoretical Approach}},
journal = {Biophys J},
year = {1997},
volume = {72},
number = {2},
pages = {595--612}
}

@article{Evans:1999p12820,
author = {Evans, E and Ritchie, K},
title = {{Strength of a weak bond connecting flexible polymer chains}},
journal = {Biophys J},
year = {1999},
volume = {76},
number = {5},
pages = {2439--2447}
}

@article{vanDorp:2009p5235,
author = {van Dorp, Stijn and Keyser, Ulrich F and Dekker, Nynke H and Dekker, Cees and Lemay, Serge G},
title = {{Origin of the electrophoretic force on DNA in solid-state nanopores}},
journal = {Nat Phys},
year = {2009},
volume = {5},
number = {5},
pages = {347--351}
}

@article{Veneri:2014hx,
author = {Veneri, Giacomo and Pretegiani, Elena and Fargnoli, Francesco and Rosini, Francesca and Vinciguerra, Claudia and Federighi, Pamela and Federico, Antonio and Rufa, Alessandra},
title = {{Spatial ranking strategy and enhanced peripheral vision discrimination optimize performance and efficiency of visual sequential search}},
journal = {Eur. J. Neurosci.},
year = {2014},
volume = {40},
number = {5},
pages = {2833--2841},
month = jun
}

@article{Brohawn:2009p303,
author = {Brohawn, Stephen G and Partridge, James R and Whittle, James R R and Schwartz, Thomas U},
title = {{The nuclear pore complex has entered the atomic age}},
journal = {Structure},
year = {2009},
volume = {17},
number = {9},
pages = {1156--1168},
month = sep
}

@article{Meszaros:2007p5217,
author = {M{\'e}sz{\'a}ros, B{\'a}lint and Tompa, Peter and Simon, Istv{\'a}n and Doszt{\'a}nyi, Zsuzsanna},
title = {{Molecular principles of the interactions of disordered proteins}},
journal = {J Mol Biol},
year = {2007},
volume = {372},
number = {2},
pages = {549--561},
month = sep
}

@article{Govorun:2003p12497,
author = {Govorun, E N and Khokhlov, A R and Semenov, A N},
title = {{Stability of dense hydrophobic-polar copolymer globules: Regular, random and designed sequences}},
journal = {Eur Phys J E},
year = {2003},
volume = {12},
number = {2},
pages = {255--264}
}

@article{HurtadodeMendoza:2011bb,
author = {Hurtado de Mendoza, Tatiana and Balana, Bartosz and Slesinger, Paul A and Verma, Inder M},
title = {{Organotypic cerebellar cultures: apoptotic challenges and detection.}},
journal = {J Vis Exp},
year = {2011},
number = {51}
}

@article{Oberhauser:1998to,
author = {Oberhauser, A F and Marszalek, P E and Erickson, H P and Fernandez, J M},
title = {{The molecular elasticity of the extracellular matrix protein tenascin}},
journal = {Nature},
year = {1998},
volume = {393},
number = {6681},
pages = {181--185}
}

@article{Romanowska:2009p12234,
author = {Romanowska, M and Hinsch, H and Kirchgener, N and Giesen, M and Degawa, M and Hoffmann, B and Frey, E and Merkel, R},
title = {{Direct observation of the tube model in F-actin solutions: Tube dimensions and curvatures}},
journal = {Epl-Europhys Lett},
year = {2009},
volume = {86},
number = {2},
pages = {26003}
}

@article{Anonymous:m8p-enKS,
title = {{Effect of optokinetic stimulation on human balance recovery in unexpected forward fall}},
year = {2002},
pages = {1--7},
month = nov
}

@article{Almond:2000p11888,
author = {Almond, A and Sheehan, J K},
title = {{Glycosaminoglycan conformation: do aqueous molecular dynamics simulations agree with x-ray fiber diffraction?}},
journal = {Glycobiology},
year = {2000},
volume = {10},
number = {3},
pages = {329--338}
}

@article{Toups:2011jd,
author = {Toups, J Vincent and Fellous, Jean-Marc and Thomas, Peter J and Sejnowski, Terrence J. and Tiesinga, Paul H},
title = {{Finding the event structure of neuronal spike trains.}},
journal = {Neural Comput},
year = {2011},
volume = {23},
number = {9},
pages = {2169--2208},
month = sep
}

@article{Anonymous:Uhr_Jlhi,
title = {{9780077418892.pdf}},
year = {2015},
pages = {1--838},
month = feb
}

@article{Paszek:2009p11968,
author = {Paszek, Matthew J and Boettiger, David and Weaver, Valerie M and Hammer, Daniel A},
title = {{Integrin Clustering Is Driven by Mechanical Resistance from the Glycocalyx and the Substrate}},
journal = {Plos Comput Biol},
year = {2009},
volume = {5},
number = {12},
pages = {e1000604}
}

@article{Powell:2013dh,
author = {Powell, Lindsey J and Spelke, Elizabeth S},
title = {{Preverbal infants expect members of social groups to act alike.}},
journal = {Proceedings of the National Academy of Sciences},
year = {2013},
volume = {110},
number = {41},
pages = {E3965--72},
month = oct
}

@article{Todd:2001wj,
author = {Todd, J T and Oomes, A H and Koenderink, J J and Kappers, A M},
title = {{On the affine structure of perceptual space.}},
journal = {Psychol Sci},
year = {2001},
volume = {12},
number = {3},
pages = {191--196},
month = may
}

@article{Hegreness:2007cy,
author = {Hegreness, Matthew and Kishony, Roy},
title = {{Analysis of genetic systems using experimental evolution and whole-genome sequencing.}},
journal = {Genome Biol},
year = {2007},
volume = {8},
number = {1},
pages = {201}
}

@article{Kustanovich:2004p358,
author = {Kustanovich, T and Rabin, Y},
title = {{Metastable network model of protein transport through nuclear pores}},
journal = {Biophys J},
year = {2004},
volume = {86},
number = {4},
pages = {2008--2016}
}

@article{Mehta:2010ib,
author = {Mehta, Pankaj and Gregor, Thomas},
title = {{Approaching the molecular origins of collective dynamics in oscillating cell populations.}},
journal = {Curr Opin Genet Dev},
year = {2010},
volume = {20},
number = {6},
pages = {574--580},
month = dec
}

@article{Bulashevska:2010wl,
author = {Bulashevska, Svetlana and Bulashevska, Alla and Eils, Roland},
title = {{Bayesian statistical modelling of human protein interaction network incorporating protein disorder information}},
journal = {BMC bioinformatics},
year = {2010},
volume = {11},
number = {1},
pages = {46}
}

@article{Keten:2008tr,
author = {Keten, S and Buehler, MJ},
title = {{Geometric confinement governs the rupture strength of H-bond assemblies at a critical length scale}},
journal = {Nano Lett},
year = {2008},
volume = {8},
number = {2},
pages = {743--748}
}

@article{Kryazhimskiy:2008kn,
author = {Kryazhimskiy, Sergey and Plotkin, Joshua B},
title = {{The Population Genetics of dN/dS}},
journal = {PLoS Genet},
year = {2008},
volume = {4},
number = {12},
pages = {e1000304}
}

@book{Kehlenbach:k5dcUoIu,
author = {Kehlenbach, R H},
title = {{Nuclear Transport}},
year = {2009}
}

@article{Wall:2005cu,
author = {Wall, Dennis P and Hirsh, Aaron E and Fraser, Hunter B and Kumm, Jochen and Giaever, Guri and Eisen, Michael B and Feldman, Marcus W},
title = {{Functional genomic analysis of the rates of protein evolution.}},
journal = {P Natl Acad Sci Usa},
year = {2005},
volume = {102},
number = {15},
pages = {5483--5488}
}

@article{Gotze:2003p8825,
author = {Gotze, I O and Likos, C N},
title = {{Conformations of flexible dendrimers: A simulation study}},
journal = {Macromolecules},
year = {2003},
volume = {36},
number = {21},
pages = {8189--8197}
}

@article{Anonymous:2013tx,
title = {{Regulation of Bacterial Gene Expression by Riboswitches}},
year = {2013},
pages = {1--34},
month = jul
}

@article{Kao:2006bs,
author = {Kao, Mimi H and Brainard, Michael S},
title = {{Lesions of an avian basal ganglia circuit prevent context-dependent changes to song variability.}},
journal = {J. Neurophysiol.},
year = {2006},
volume = {96},
number = {3},
pages = {1441--1455}
}

@article{Klos:2009p8810,
author = {Klos, J S and Sommer, J U},
title = {{Properties of Dendrimers with Flexible Spacer-Chains: A Monte Carlo Study}},
journal = {Macromolecules},
year = {2009},
volume = {42},
number = {13},
pages = {4878--4886}
}

@article{Frauenrath:2005p8275,
author = {Frauenrath, H},
title = {{Dendronized polymers - building a new bridge from molecules to nanoscopic objects}},
journal = {Prog Polym Sci},
year = {2005},
volume = {30},
number = {3-4},
pages = {325--384}
}

@article{Wang:2011ip,
author = {Wang, Yufang and Tu, Kimberly C and Ong, N P and Bassler, Bonnie L and Wingreen, Ned S},
title = {{Protein-Level Fluctuation Correlation at the Microcolony Level and Its Application to the Vibrio harveyi Quorum-Sensing Circuit.}},
journal = {Biophys J},
year = {2011},
volume = {100},
number = {12},
pages = {3045--3053}
}

@article{15140827,
author = {Asthana, S and King, O D and Gibbons, F D and Roth, F P},
title = {{Predicting Protein Complex Membership Using Probabilistic Network Reliability}},
journal = {Genome Res.},
year = {2004},
volume = {14},
number = {6},
pages = {1170--1175}
}

@article{Sharpee:2011hd,
author = {Sharpee, Tatyana O and Atencio, Craig A and Schreiner, Christoph E},
title = {{Hierarchical representations in the auditory cortex.}},
journal = {Curr Opin Neurobiol},
year = {2011},
month = jun
}

@article{M2011:Proc-Natl-Acad-Sci-USA,
author = {Heo, M and Maslov, S and Shakhnovich, E I},
title = {{Topology of protein interaction networks shapes protein abundances and their functional and non--specific interactions}},
journal = {Proc Natl Acad Sci USA},
year = {2011},
volume = {doi: 10.1073/pnas.1009392108}
}

@article{Irback:1996p12500,
author = {Irback, A and Peterson, C and Potthast, F},
title = {{Evidence for nonrandom hydrophobicity structures in protein chains}},
journal = {P Natl Acad Sci Usa},
year = {1996},
volume = {93},
number = {18},
pages = {9533--9538}
}

@article{Lee:2008p8577,
author = {Lee, Hwankyu and Larson, Ronald G},
title = {{Coarse-grained molecular dynamics studies of the concentration and size dependence of fifth- and seventh-generation PAMAM dendrimers on pore formation in DMPC bilayer}},
journal = {J Phys Chem B},
year = {2008},
volume = {112},
number = {26},
pages = {7778--7784}
}

@article{Tompa:2002p5051,
author = {Tompa, P},
title = {{Intrinsically unstructured proteins}},
journal = {Trends in biochemical sciences},
year = {2002},
annote = {promiscuity(rod)}
}

@article{Segre:2005iy,
author = {Segr{\`e}, Daniel and DeLuna, Alexander and Church, George M and Kishony, Roy},
title = {{Modular epistasis in yeast metabolism.}},
journal = {Nat. Genet.},
year = {2005},
volume = {37},
number = {1},
pages = {77--83}
}

@article{Anonymous:2014uy,
title = {{Motion Graphs}},
year = {2014},
pages = {1--10},
month = feb
}

@article{Purohit:2011p12868,
author = {Purohit, P and Litvinov, R and Brown, A and Discher, D},
title = {{Protein unfolding accounts for the unusual mechanical behavior of fibrin networks}},
journal = {Acta Biomater},
year = {2011}
}

@article{Robinson:2005p10011,
title = {{Genetics for dummies}}
}

@article{Tang:2010we,
author = {Tang, Y and Ballarini, R and Buehler, M J and Eppell, S J},
title = {{Deformation micromechanisms of collagen fibrils under uniaxial tension}},
journal = {J Roy Soc Interface},
year = {2010},
volume = {7},
number = {46},
pages = {839}
}

@article{Ali:2005to,
author = {Ali, M H and Imperiali, B},
title = {{Protein oligomerization: how and why}},
journal = {Bioorganic {\&} medicinal chemistry},
year = {2005},
volume = {13},
number = {17},
pages = {5013--5020}
}

@article{Dobrynin1995:J-Phys-II,
author = {Dobrynin, A V},
title = {{Flory Theory of Polyampholyte Chain}},
journal = {J Phys Ii},
year = {1995},
volume = {5},
pages = {677--695}
}

@article{Romanowska:2009p12234,
author = {Romanowska, M and Hinsch, H and Kirchgener, N and Giesen, M and Degawa, M and Hoffmann, B and Frey, E and Merkel, R},
title = {{Direct observation of the tube model in F-actin solutions: Tube dimensions and curvatures}},
journal = {Epl-Europhys Lett},
year = {2009},
volume = {86},
number = {2},
pages = {26003}
}

@article{Reyssat:2011ie,
author = {Reyssat, E and Mahadevan, L},
title = {{How wet paper curls}},
journal = {Europhys Lett},
year = {2011},
volume = {93},
number = {5},
pages = {54001},
month = mar
}

@article{Gregor:2007ce,
author = {Gregor, Thomas and Wieschaus, Eric F and McGregor, Alistair P and Bialek, William and Tank, David W},
title = {{Stability and nuclear dynamics of the bicoid morphogen gradient.}},
journal = {Cell},
year = {2007},
volume = {130},
number = {1},
pages = {141--152}
}

@article{Kussell:2002ig,
author = {Kussell, Edo and Shimada, Jun and Shakhnovich, Eugene I},
title = {{A structure-based method for derivation of all-atom potentials for protein folding.}},
journal = {P Natl Acad Sci Usa},
year = {2002},
volume = {99},
number = {8},
pages = {5343--5348},
month = apr
}

@article{Russell:2002p12571,
author = {Russell, T P},
title = {{Surface-responsive materials}},
journal = {Science},
year = {2002},
volume = {297},
number = {5583},
pages = {964}
}

@article{Smith:2013th,
author = {Smith, K and Battaglia, Peter and Vul, Edward},
title = {{Consistent physics underlying ballistic motion prediction}},
year = {2013},
pages = {3426--3431}
}

@article{Kortemme:2002hn,
author = {Kortemme, Tanja and Baker, David},
title = {{A simple physical model for binding energy hot spots in protein-protein complexes.}},
journal = {P Natl Acad Sci Usa},
year = {2002},
volume = {99},
number = {22},
pages = {14116--14121},
month = oct
}

@article{Miao:2010p11224,
author = {Miao, Lingling and Schulten, Klaus},
title = {{Probing a Structural Model of the Nuclear Pore Complex Channel through Molecular Dynamics}},
journal = {Biophys J},
year = {2010},
volume = {98},
number = {8},
pages = {1658--1667}
}

@article{Uversky:2004p7207,
author = {Uversky, V and Fink, A},
title = {{Conformational constraints for amyloid fibrillation: the importance of being unfolded}},
journal = {BBA-Proteins and Proteomics},
year = {2004}
}

@article{Giovanni:2009vp,
author = {{Giovanni}},
title = {{William Feller - An Introduction to probability theory and its applications - Vol II.djvu}},
year = {2009},
pages = {1--683},
month = sep
}

@article{Zhulina:1995p11964,
author = {Zhulina, EB and BIRSHTEIN, TM and BORISOV, OV},
title = {{THEORY OF IONIZABLE POLYMER BRUSHES}},
journal = {Macromolecules},
year = {1995},
volume = {28},
number = {5},
pages = {1491--1499}
}

@article{Mao:2005p12842,
author = {Mao, Y and Schwarzbauer, J E},
title = {{Fibronectin fibrillogenesis, a cell-mediated matrix assembly process}},
journal = {Matrix Biol},
year = {2005},
volume = {24},
number = {6},
pages = {389--399}
}

@article{14681455,
author = {Hermjakob, H and Montecchi-Palazzi, L and Lewington, C and Mudali, S and Kerrien, S and Orchard, S and Vingron, M and Roechert, B and Roepstorff, P and Valencia, A and Margalit, H and Armstrong, J and Bairoch, A and Cesareni, G and Sherman, D and Apweiler, R},
title = {{IntAct: an open source molecular interaction database}},
journal = {Nucl Acids Res},
year = {2004},
volume = {32},
number = {90001},
pages = {D452--455}
}

@article{Bencsik:2011gn,
author = {Bencsik, Martin and Bencsik, Joseph and Baxter, Michael and Lucian, Andrei and Romieu, Julien and Millet, Mathias},
title = {{Identification of the honey bee swarming process by analysing the time course of hive vibrations}},
journal = {Computers and Electronics in Agriculture},
year = {2011},
volume = {76},
number = {1},
pages = {44--50},
month = mar
}

@book{Turner:2009va,
author = {Turner, J Scott},
title = {{The Extended Organism}},
publisher = {Harvard University Press},
year = {2009},
series = {The Physiology of Animal-Built Structures},
month = jun
}

@article{Dima:2004p12453,
author = {Dima, R I and Thirumalai, D},
title = {{Asymmetry in the shapes of folded and denatured states of proteins}},
journal = {J Phys Chem B},
year = {2004},
volume = {108},
number = {21},
pages = {6564--6570}
}

@article{Limbach:2003p9014,
author = {Limbach, HJ and Holm, C},
title = {{Single-chain properties of polyelectrolytes in poor solvent}},
journal = {J Phys Chem B},
year = {2003},
volume = {107},
number = {32},
pages = {8041--8055}
}

@article{Amoutzias:2008fz,
author = {Amoutzias, Grigoris D and Robertson, David L and Van de Peer, Yves and Oliver, Stephen G},
title = {{Choose your partners: dimerization in eukaryotic transcription factors}},
journal = {Trends in biochemical sciences},
year = {2008},
volume = {33},
number = {5},
pages = {220--229}
}

@article{Meroz:2015fb,
author = {Meroz, Yasmine and Sokolov, Igor M},
title = {{A toolbox for determining subdiffusive mechanisms}},
journal = {Physics Reports},
year = {2015},
volume = {573},
pages = {1--29},
month = apr
}

@article{Shulga:2003p4827,
author = {Shulga, Nataliya and Goldfarb, David S},
title = {{Binding dynamics of structural nucleoporins govern nuclear pore complex permeability and may mediate channel gating}},
journal = {Mol Cell Biol},
year = {2003},
volume = {23},
number = {2},
pages = {534--542}
}

@article{Pfeifer:2006gj,
author = {Pfeifer, Rolf and Iida, Fumiya and G{\'o}mez, Gabriel},
title = {{Morphological computation for adaptive behavior and cognition}},
journal = {International Congress Series},
year = {2006},
volume = {1291},
pages = {22--29},
month = jun
}

@article{Daee:2014fr,
author = {Daee, Pedram and Mirian, Maryam S and Ahmadabadi, Majid Nili},
title = {{Reward Maximization Justifies the Transition from Sensory Selection at Childhood to Sensory Integration at Adulthood}},
journal = {Plos One},
year = {2014},
volume = {9},
number = {7},
pages = {e103143},
month = jul
}

@article{Gross:1996p121,
author = {Gross, NA and Zhulina, E and Balazs, AC},
title = {{The behavior of grafted polymers in restricted geometries under poor solvent conditions}},
journal = {J Chem Phys},
year = {1996},
volume = {104},
number = {2},
pages = {727--735}
}

@article{Hosaka:2008p9265,
author = {Hosaka, Nao and Otsuka, Hideyuki and Hino, Masahiro and Takahara, Atsushi},
title = {{Control of dispersion state of silsesquioxane nanofillers for stabilization of polystyrene thin films}},
journal = {Langmuir},
year = {2008},
volume = {24},
number = {11},
pages = {5766--5772}
}

@article{Kinami:2006p12576,
author = {Kinami, M and Crenshaw, B and Weder, C},
title = {{Polyesters with Built-in Threshold Temperature and Deformation Sensors}},
journal = {Chem Mater},
year = {2006}
}

@article{Sechler:2001p12299,
author = {Sechler, JL and Rao, HW and Cumiskey, AM and Vega-Colon, I and Smith, MS and Murata, T and Schwarzbauer, JE},
title = {{A novel fibronectin binding site required for fibronectin fibril growth during matrix assembly}},
journal = {J Cell Biol},
year = {2001},
volume = {154},
number = {5},
pages = {1081--1088}
}

@article{Noor:2010im,
author = {Noor, Elad and Eden, Eran and Milo, Ron and Alon, Uri},
title = {{Central carbon metabolism as a minimal biochemical walk between precursors for biomass and energy.}},
journal = {Mol Cell},
year = {2010},
volume = {39},
number = {5},
pages = {809--820},
month = sep
}

@webpage{Anonymous:0PKupH7C,
url = {http://jn.physiology.org/content/early/2011/07/18/jn.00458.2011.long}
}

@article{Maceri:2010p12629,
author = {Maceri, Franco and Marino, Michele and Vairo, Giuseppe},
title = {{A unified multiscale mechanical model for soft collagenous tissues with regular fiber arrangement}},
journal = {J Biomech},
year = {2010},
volume = {43},
number = {2},
pages = {355--363}
}

@article{Kumar:2009p11544,
author = {Kumar, Rajeev and Fredrickson, Glenn H},
title = {{Theory of polyzwitterion conformations}},
journal = {J Chem Phys},
year = {2009},
volume = {131},
number = {10},
pages = {104901}
}

@article{Oguz:2010cv,
author = {O{\u{g}}uz, Vuslat},
title = {{The factors influencing childrens{\textquoteright} drawings}},
journal = {Procedia - Social and Behavioral Sciences},
year = {2010},
volume = {2},
number = {2},
pages = {3003--3007},
month = jan
}

@article{Doelling:2015eg,
author = {Doelling, Keith B and Poeppel, David},
title = {{Cortical entrainment to music and its modulation by expertise}},
journal = {P Natl Acad Sci Usa},
year = {2015},
pages = {201508431},
month = oct
}

@article{Anonymous:OFMxy63r,
title = {{REPORTThe dynamics of infant visual foraging}},
year = {2004},
pages = {1--7},
month = mar
}

@article{Lee:2002if,
author = {Lee, S B},
title = {{Antibody-Based Bio-Nanotube Membranes for Enantiomeric Drug Separations}},
journal = {Science},
year = {2002},
volume = {296},
number = {5576},
pages = {2198--2200},
month = jun
}

@article{Chandrasekaran:2009es,
author = {Chandrasekaran, Chandramouli and Trubanova, Andrea and Stillittano, S{\'e}bastien and Caplier, Alice and Ghazanfar, Asif A},
title = {{The natural statistics of audiovisual speech.}},
journal = {Plos Comput Biol},
year = {2009},
volume = {5},
number = {7},
pages = {e1000436--},
month = jul
}

@article{Zhou:2006p3541,
author = {Zhou, F and Huck, WTS},
title = {{Surface grafted polymer brushes as ideal building blocks for ``smart'' surfaces}},
journal = {Physical Chemistry Chemical Physics},
year = {2006},
volume = {8},
number = {33},
pages = {3815--3823}
}

@article{Cinelli:2012ks,
author = {Cinelli, Michael and Warren, William H},
title = {{Do walkers follow their heads? Investigating the role of head rotation in locomotor control}},
journal = {Exp Brain Res},
year = {2012},
volume = {219},
number = {2},
pages = {175--190},
month = mar
}

@article{Nap:2006p12546,
author = {Nap, R and Gong, P and Szleifer, I},
title = {{Weak polyelectrolytes tethered to surfaces: Effect of geometry, acid-base equilibrium and electrical permittivity}},
journal = {J Polym Sci Pol Phys},
year = {2006},
volume = {44},
number = {18},
pages = {2638--2662}
}

@article{Liberles:2012ir,
author = {Liberles, David A and Teichmann, Sarah A and Bahar, Ivet and Bastolla, Ugo and Bloom, Jesse and Bornberg-Bauer, Erich and Colwell, Lucy J and de Koning, A P Jason and Dokholyan, Nikolay V and Echave, Julian and Elofsson, Arne and Gerloff, Dietlind L and Goldstein, Richard A and Grahnen, Johan A and Holder, Mark T and Lakner, Clemens and Lartillot, Nicholas and Lovell, Simon C and Naylor, Gavin and Perica, Tina and Pollock, David D and Pupko, Tal and Regan, Lynne and Roger, Andrew and Rubinstein, Nimrod and Shakhnovich, Eugene and Sj{\"o}lander, Kimmen and Sunyaev, Shamil and Teufel, Ashley I and Thorne, Jeffrey L and Thornton, Joseph W and Weinreich, Daniel M and Whelan, Simon},
title = {{The interface of protein structure, protein biophysics, and molecular evolution}},
journal = {Protein Science},
year = {2012},
volume = {21},
number = {6},
pages = {769--785}
}

@article{Bhardwaj:2011hf,
author = {Bhardwaj, Nitin and Abyzov, Alexej and Clarke, Declan and Shou, Chong and Gerstein, Mark B},
title = {{Integration of protein motions with molecular networks reveals different mechanisms for permanent and transient interactions.}},
journal = {Protein Science},
year = {2011},
volume = {20},
number = {10},
pages = {1745--1754},
month = oct,
annote = {http://archive.gersteinlab.org/proj/DynaSIN/}
}

@article{Kao:2006bs,
author = {Kao, Mimi H and Brainard, Michael S},
title = {{Lesions of an avian basal ganglia circuit prevent context-dependent changes to song variability.}},
journal = {J. Neurophysiol.},
year = {2006},
volume = {96},
number = {3},
pages = {1441--1455},
month = sep
}

@article{Olveczky:2005bp,
author = {Olveczky, BP and Andalman, AS and Fee, MS},
title = {{Vocal experimentation in the juvenile songbird requires a basal ganglia circuit}},
journal = {PLoS Biol.},
year = {2005},
volume = {3},
number = {5},
pages = {902--909}
}

@article{Stepanek:2010gh,
author = {Stepanek, Laurie and Doupe, Allison J},
title = {{Activity in a cortical-basal ganglia circuit for song is required for social context-dependent vocal variability.}},
journal = {J. Neurophysiol.},
year = {2010},
volume = {104},
number = {5},
pages = {2474--2486},
month = nov
}

@article{Gray:2013vv,
author = {Gray, William J and Scannapieco, Evan},
title = {{Thermal and Chemical Evolution of Collapsing Filaments}},
journal = {The Astrophysical Journal},
year = {2013},
volume = {768},
number = {2},
pages = {174}
}

@article{Anonymous:2011p12451,
title = {{journal.pone.0010937}}
}

@article{Li:1996wp,
author = {Li, H and Helling, R and Tang, C},
title = {{404 Not Found}},
journal = {SCIENCE-NEW YORK},
year = {1996}
}

@article{Xiao:2002p9882,
author = {Xiao, Z and Cai, C and Mayeux, A and Milenkovic, A},
title = {{The first organosiloxane thin films derived from SiCl3-terminated dendrons. Thickness-dependent nano-and mesoscopic structures of the films deposited on mica by spin-coating}},
journal = {Langmuir},
year = {2002},
volume = {18},
number = {20},
pages = {7728--7739}
}

@article{Anonymous:2014to,
title = {{Thomsen_Carey}},
year = {2014},
pages = {1--20},
month = mar
}

@article{Adiga:2005p12617,
author = {Adiga, SP and Brenner, DW},
title = {{Flow control through polymer-grafted smart nanofluidic channels: molecular dynamics simulations}},
journal = {Nano Lett},
year = {2005},
volume = {5},
number = {12},
pages = {2509--2514}
}

@book{IDP-book,
author = {Tompa, P},
title = {{Structure and Function of Intrinsically Disordered Proteins}},
publisher = {Chapman and Hall/CRC},
year = {2009},
edition = {1}
}

@article{Dimigen:2009dm,
author = {Dimigen, O and Valsecchi, M and Sommer, W and Kliegl, R},
title = {{Human Microsaccade-Related Visual Brain Responses}},
journal = {J. Neurosci.},
year = {2009},
volume = {29},
number = {39},
pages = {12321--12331},
month = sep
}

@article{Anonymous:2009p12586,
year = {2009},
pages = {1--5}
}

@article{Runge:2008kp,
author = {Runge, Jeffrey J and Biery, Darryl N and Lawler, Dennis F and Gregor, Thomas P and Evans, Richard H and Kealy, Richard D and Szabo, Stephanie D and Smith, Gail K},
title = {{The effects of lifetime food restriction on the development of osteoarthritis in the canine shoulder.}},
journal = {Vet Surg},
year = {2008},
volume = {37},
number = {1},
pages = {102--107}
}

@article{Ebbinghaus:2010be,
author = {Ebbinghaus, Simon and Dhar, Apratim and McDonald, J Douglas and Gruebele, Martin},
title = {{Protein folding stability and dynamics imaged in a living cell.}},
journal = {Nat Methods},
year = {2010},
volume = {7},
number = {4},
pages = {319--323},
month = apr
}

@article{Frohlich:2010fl,
author = {Fr{\"o}hlich, Flavio and Sejnowski, Terrence J. and Bazhenov, Maxim},
title = {{Network bistability mediates spontaneous transitions between normal and pathological brain states.}},
journal = {J. Neurosci.},
year = {2010},
volume = {30},
number = {32},
pages = {10734--10743},
month = aug
}

@article{Oberhauser:2002p12489,
author = {Oberhauser, A F and Badilla-Fernandez, C and Carrion-Vazquez, M and Fernandez, J M},
title = {{The mechanical hierarchies of fibronectin observed with single-molecule AFM}},
journal = {J Mol Biol},
year = {2002},
volume = {319},
number = {2},
pages = {433--447}
}

@article{Jarvis:1998wx,
author = {Jarvis, E D and Scharff, C and Grossman, M R and Ramos, J A and Nottebohm, F},
title = {{For whom the bird sings: context-dependent gene expression.}},
journal = {Neuron},
year = {1998},
volume = {21},
number = {4},
pages = {775--788},
month = oct
}

@article{Dimitrov:2008p6053,
author = {Dimitrov, DI and Klushin, LI and Milchev, A and Binder, K},
title = {{Flow and transport in brush-coated capillaries: A molecular dynamics simulation}},
journal = {Physics of Fluids},
year = {2008},
volume = {20},
pages = {092102}
}

@article{Xia:2009p11434,
author = {Xia, Ted and Xiao, Liantuan and Orrit, Michel},
title = {{Micron-Sized Structure in a Thin Glycerol Film Revealed by Fluorescent Probes}},
journal = {J Phys Chem B},
year = {2009},
volume = {113},
number = {48},
pages = {15724--15729}
}

@article{Skerker:2008gp,
author = {Skerker, Jeffrey M and Perchuk, Barrett S and Siryaporn, Albert and Lubin, Emma A and Ashenberg, Orr and Goulian, Mark and Laub, Michael T},
title = {{Rewiring the Specificity of Two-Component Signal Transduction Systems}},
journal = {Cell},
year = {2008},
volume = {133},
number = {6},
pages = {1043--1054},
month = jun
}

@article{Shew:1999p11575,
author = {Shew, C Y and Yethiraj, A},
title = {{Conformational properties of isolated polyelectrolytes in poor solvents}},
journal = {J Chem Phys},
year = {1999},
volume = {110},
number = {1},
pages = {676--681}
}

@article{Sharpee:2011dz,
author = {Sharpee, Tatyana O and Nagel, Katherine I and Doupe, Allison J},
title = {{Two-dimensional adaptation in the auditory forebrain.}},
journal = {J. Neurophysiol.},
year = {2011},
month = jul
}

@article{Fendler:1975wr,
author = {Fendler, J H and Nome, F and Nagyvary, J},
title = {{Compartmentalization of amino acids in surfactant aggregates. Partitioning between water and aqueous micellar sodium deodecanoate and between hexane and dodecylammonium propionate trapped water in hexane.}},
journal = {J. Mol. Evol.},
year = {1975},
volume = {6},
number = {3},
pages = {215--232},
month = nov
}

@article{Anonymous:2011p12838,
title = {{1995{\&}_rdoc=1{\&}_fmt=high{\&}_orig=gateway{\&}_origin=gateway{\&}_sort=d{\&}_docanchor={\&}view=c{\&}_acct=C000043379{\&}_version=1{\&}_urlVersion=0{\&}_userid=791130{\&}md5=760214026a0d13463e3a69768f599def{\&}searchtype=a}}
}

@article{Tokuhisa:1998p9914,
author = {Tokuhisa, H and Zhao, M Q and Baker, L A and Phan, V T and Dermody, D L and Garcia, M E and Peez, R F and Crooks, R M and Mayer, T M},
title = {{Preparation and characterization of dendrimer monolayers and dendrimer-alkanethiol mixed monolayers adsorbed to gold}},
journal = {J Am Chem Soc},
year = {1998},
volume = {120},
number = {18},
pages = {4492--4501}
}

@article{vandenOever:2002p12494,
author = {van den Oever, JMP and Leermakers, FAM and Fleer, GJ and Ivanov, VA and Shusharina, NP and Khokhlov, AR and Khalatur, PG},
title = {{Coil-globule transition for regular, random, and specially designed copolymers: Monte Carlo simulation and self-consistent field theory}},
journal = {Phys Rev E},
year = {2002},
volume = {65},
number = {4},
pages = {041708}
}

@article{Baugh:2004p12568,
author = {Baugh, L and Vogel, V},
title = {{Structural changes of fibronectin adsorbed to model surfaces probed by fluorescence resonance energy transfer}},
journal = {J Biomed Mater Res A},
year = {2004},
volume = {69},
number = {3},
pages = {525--534}
}

@article{Kuehn:2009p8988,
author = {Kuehn, Frauke and Fischer, Karl and Schmidt, Manfred},
title = {{Kinetics of Complex Formation between DNA and Cationically Charged Cylindrical Brush Polymers Observed by Stopped Flow Light Scattering}},
journal = {Macromol Rapid Comm},
year = {2009},
volume = {30},
number = {17},
pages = {1470--1476}
}

@article{Jeong:2001df,
author = {Jeong, H and Mason, S P and Barab{\'a}si, A L and Oltvai, Z N},
title = {{Lethality and centrality in protein networks : Article : Nature}},
journal = {Nature},
year = {2001},
volume = {411},
number = {6833},
pages = {41--42}
}

@article{Patil:2007kt,
author = {Patil, Ashwini and Nakamura, Haruki},
title = {{The role of charged surface residues in the binding ability of small hubs in protein-protein interaction networks}},
journal = {BIOPHYSICS},
year = {2007},
volume = {3},
pages = {27--35}
}

@article{Guan:2004bf,
author = {Guan, Zhibin and Roland, Jason T and Bai, Jane Z and Ma, Sharon X and McIntire, Theresa M and Nguyen, Maianh},
title = {{Modular Domain Structure:~ A Biomimetic Strategy for Advanced Polymeric Materials}},
journal = {J Am Chem Soc},
year = {2004},
volume = {126},
number = {7},
pages = {2058--2065},
month = feb
}

@article{Kim:2008gb,
author = {Kim, Philip M and Sboner, Andrea and Xia, Yu and Gerstein, Mark},
title = {{The role of disorder in interaction networks: a structural analysis}},
journal = {Mol. Syst. Biol.},
year = {2008},
volume = {4},
month = mar
}

@article{Zhulina:2010p8834,
author = {Zhulina, E B and Leermakers, F A M},
title = {{The Polymer Brush Model of Neurofilament Projections: Effect of Protein Composition}},
journal = {Biophys J},
year = {2010},
volume = {98},
number = {3},
pages = {462--469}
}

@article{Blaettler:2011gb,
author = {Blaettler, Florian and Hahnloser, Richard H R},
title = {{An Efficient Coding Hypothesis Links Sparsity and Selectivity of Neural Responses}},
journal = {Plos One},
year = {2011},
volume = {6},
number = {10},
pages = {--}
}

@article{Muramatsu:2006p9921,
author = {Muramatsu, S and Kinbara, K and Taguchi, H and Ishii, N and Aida, T},
title = {{Semibiological molecular machine with an implemented "AND" logic gate for regulation of protein folding}},
journal = {J Am Chem Soc},
year = {2006},
volume = {128},
number = {11},
pages = {3764--3769}
}

@article{Biswas:2003p8218,
author = {Biswas, K M and DeVido, D R and Dorsey, J G},
title = {{Evaluation of methods for measuring amino acid hydrophobicities and interactions}},
journal = {J Chromatogr A},
year = {2003},
volume = {1000},
number = {1-2},
pages = {637--655}
}

@article{Kumar:2006dv,
author = {Kumar, M D Shaji and Bava, K Abdulla and Gromiha, M Michael and Prabakaran, Ponraj and Kitajima, Koji and Uedaira, Hatsuho and Sarai, Akinori},
title = {{ProTherm and ProNIT: thermodynamic databases for proteins and protein-nucleic acid interactions.}},
journal = {Nucleic Acids Res},
year = {2006},
volume = {34},
number = {Database issue},
pages = {D204--6}
}

@article{Nelson:2012tq,
author = {Nelson, D.A. and Poesel, A.},
title = {{Responses to Variation in Song Length by Male White-Crowned Sparrows}},
journal = {Zeitschrift f{\"u}r Tierpsychologie},
year = {2012}
}

@article{Lynch:2012ek,
author = {Lynch, Michael},
title = {{The evolution of multimeric protein assemblages.}},
journal = {Mol. Biol. Evol.},
year = {2012},
volume = {29},
number = {5},
pages = {1353--1366},
month = may
}

@article{Janshoff:2000p6059,
author = {Janshoff, A and Neitzert, M and Oberd{\"o}rfer, Y and Fuchs, H},
title = {{Force Spectroscopy of Molecular Systems{\DH}Single Molecule Spectroscopy of Polymers and Biomolecules}},
journal = {Angew. Chem. Int. Ed},
year = {2000},
volume = {39},
pages = {3212--3237}
}

@article{PROTIERE:2006cl,
author = {PROTI{\`{E}}RE, SUZIE and BOUDAOUD, AREZKI and COUDER, YVES},
title = {{Particle{\textendash}wave association on a fluid interface}},
journal = {J Fluid Mech},
year = {2006},
volume = {554},
number = {-1},
pages = {85},
month = apr
}

@article{Tchernichovski:2000tv,
author = {Tchernichovski, O and Nottebohm, F and Ho, C E and Pesaran, B and Mitra, P P},
title = {{A procedure for an automated measurement of song similarity}},
journal = {Anim Behav},
year = {2000},
volume = {59},
pages = {1167--1176}
}

@article{Liberles:2012ira,
author = {Liberles, David A and Teichmann, Sarah A and Bahar, Ivet and Bastolla, Ugo and Bloom, Jesse and Bornberg-Bauer, Erich and Colwell, Lucy J and de Koning, A P Jason and Dokholyan, Nikolay V and Echave, Julian and Elofsson, Arne and Gerloff, Dietlind L and Goldstein, Richard A and Grahnen, Johan A and Holder, Mark T and Lakner, Clemens and Lartillot, Nicholas and Lovell, Simon C and Naylor, Gavin and Perica, Tina and Pollock, David D and Pupko, Tal and Regan, Lynne and Roger, Andrew and Rubinstein, Nimrod and Shakhnovich, Eugene and Sj{\"o}lander, Kimmen and Sunyaev, Shamil and Teufel, Ashley I and Thorne, Jeffrey L and Thornton, Joseph W and Weinreich, Daniel M and Whelan, Simon},
title = {{The interface of protein structure, protein biophysics, and molecular evolution}},
journal = {Protein Science},
year = {2012},
volume = {21},
number = {6},
pages = {769--785},
month = apr
}

@article{Anonymous:cX65V1cD,
author = {Ofli, F and Canton-Ferrer, C and Tilmanne, J},
title = {{Audio-driven human body motion analysis and synthesis}},
journal = {{\ldots}},
year = {2008}
}

@book{Anonymous:iJw1Sa-5,
title = {{Physical Review E}}
}

@article{Anonymous:2011p10588,
title = {{0908269107.abstract}}
}

@article{Dubey:2009p12630,
author = {Dubey, Devendra K and Tomar, Vikas},
title = {{Understanding the influence of structural hierarchy and its coupling with chemical environment on the strength of idealized tropocollagen{\textendash}hydroxyapatite biomaterials}},
journal = {Journal of the Mechanics and Physics of Solids},
year = {2009},
volume = {57},
number = {10},
pages = {1702--1717},
month = oct
}

@article{Peleg:2011p12851,
author = {Peleg, Orit and Tagliazucchi, Mario and Kroger, Martin and Rabin, Yitzhak and Szleifer, Igal},
title = {{Morphology Control of Hairy Nanopores}},
journal = {ACS nano},
year = {2011},
volume = {5},
number = {6},
pages = {4737--4747}
}

@article{Krishnan:2008p3536,
author = {Krishnan, VV and Lau, EY and Yamada, J and Denning, DP and Patel, SS and Colvin, ME and Rexach, MF},
title = {{Intramolecular Cohesion of Coils Mediated by Phenylalanine{\textendash}Glycine Motifs in the Natively Unfolded Domain of a Nucleoporin}},
journal = {Plos Comput Biol},
year = {2008},
volume = {4},
number = {8}
}

@article{Liu:2005p4351,
author = {Liu, SM and Stewart, M},
title = {{Structural basis for the high-affinity binding of nucleoporin Nup1p to the Saccharomyces cerevisiae importin-beta homologue, Kap95p}},
journal = {J Mol Biol},
year = {2005},
volume = {349},
number = {3},
pages = {515--525}
}

@article{Shakhnovich:2011p12889,
author = {Shakhnovich, Eugene},
title = {{Shakhnovich_NewNih_RenewalFinal}},
year = {2011},
pages = {1--16}
}

@article{Anonymous:93WGpnTL,
title = {{A new approach to the design of stable proteins}},
year = {2005},
pages = {1--8},
month = jun
}

@article{Watanabe:2000p6035,
author = {Watanabe, H and Kilbey, S M and Tirrell, M},
title = {{A scaling model for osmotic energy of polymer brushes}},
journal = {Macromolecules},
year = {2000},
volume = {33},
number = {24},
pages = {9146--9151}
}

@article{Dobrynin:2004p11594,
author = {Dobrynin, A V and Colby, R H},
title = {{Polyampholytes}},
journal = {J Polym Sci Pol Phys},
year = {2004},
volume = {42},
number = {19},
pages = {3513--3538}
}

@article{Anonymous:2011p12947,
title = {{JChemPhys_89_1695}},
year = {2011},
pages = {1--9},
month = aug
}

@article{Perica:2012gb,
author = {Perica, Tina and Chothia, Cyrus and Teichmann, Sarah A},
title = {{Evolution of oligomeric state through geometric coupling of protein interfaces.}},
journal = {Proceedings of the National Academy of Sciences},
year = {2012},
volume = {109},
number = {21},
pages = {8127--8132},
month = may
}

@article{Harley:2010p11331,
author = {Harley, Brendan A and Lynn, Andrew K and Wissner-Gross, Zachary and Bonfield, William and Yannas, Ioannis V and Gibson, Lorna J},
title = {{Design of a multiphase osteochondral scaffold III: Fabrication of layered scaffolds with continuous interfaces}},
journal = {J Biomed Mater Res A},
year = {2010},
volume = {92},
number = {3},
pages = {1078--1093},
month = mar
}

@article{Irback:1996p12500,
author = {Irback, A and Peterson, C and Potthast, F},
title = {{Evidence for nonrandom hydrophobicity structures in protein chains}},
journal = {P Natl Acad Sci Usa},
year = {1996},
volume = {93},
number = {18},
pages = {9533--9538}
}

@article{McLean:2012cw,
author = {McLean, Morgan J and Bishop, Phillip J and Nakagawa, Shinichi},
title = {{Assessing the Patterns of Evolution in Anuran Vocal Sexual Signals}},
journal = {Evol Biol},
year = {2012},
volume = {40},
number = {1},
pages = {141--149},
month = jul
}

@article{Wagner:2004p7604,
author = {Wagner, O I and Ascano, J and Tokito, M and Leterrier, J F and Janmey, P A and Holzbaur, ELF},
title = {{The interaction of neurofilaments with the microtubule motor cytoplasmic dynein}},
journal = {Mol Biol Cell},
year = {2004},
volume = {15},
number = {11},
pages = {5092--5100}
}

@article{Anonymous:2011p12812,
title = {{abstract}}
}

@article{Case:2005fj,
author = {Case, Ryan B and Chang, Yun-Pei and Smith, Steven B and Gore, Jeff and Cozzarelli, Nicholas R and Bustamante, Carlos},
title = {{Retraction.}},
journal = {Science},
year = {2005},
volume = {307},
number = {5714},
pages = {1409},
month = mar
}

@article{Li:1996ux,
author = {Li, H and Helling, R and Tang, C and Wingreen, N},
title = {{Emergence of preferred structures in a simple model of protein folding.}},
journal = {Science},
year = {1996},
volume = {273},
number = {5275},
pages = {666--669}
}

@article{Scherrenberg:1998p8816,
author = {Scherrenberg, R and Coussens, B and van Vliet, P and Edouard, G and Brackman, J and de Brabander, E and Mortensen, K},
title = {{The molecular characteristics of poly(propyleneimine) dendrimers as studied with small-angle neutron scattering, viscosimetry, and molecular dynamics}},
journal = {Macromolecules},
year = {1998},
volume = {31},
number = {2},
pages = {456--461}
}

@article{Bennett:1995fj,
author = {Bennett, Melanie J and Schlunegger, Michael P and Eisenberg, David},
title = {{3D domain swapping: A mechanism for oligomer assembly}},
journal = {Protein Science},
year = {1995},
volume = {4},
number = {12},
pages = {2455--2468}
}

@article{Lockman:2005p8786,
author = {Lockman, J and Paul, N and Parquette, J},
title = {{\ldots folding of macromolecular structures. A model for the design of folded dendrimers}},
journal = {Prog Polym Sci},
year = {2005}
}

@article{Szilagyi:2005bw,
author = {Szil{\'a}gyi, Andr{\'a}s and Grimm, Vera and Arakaki, Adri{\'a}n K and Skolnick, Jeffrey},
title = {{Prediction of physical protein-protein interactions.}},
journal = {Phys Biol},
year = {2005},
volume = {2},
number = {2},
pages = {S1--16}
}

@article{Tartaglia:2008p10846,
author = {Tartaglia, Gian Gaetano and Vendruscolo, Michele},
title = {{The Zyggregator method for predicting protein aggregation propensities}},
journal = {Chem Soc Rev},
year = {2008},
volume = {37},
number = {7},
pages = {1395--1401}
}

@article{RADU:1995p8003,
author = {RADU, A and BLOBEL, G and Moore, MS},
title = {{IDENTIFICATION OF A PROTEIN COMPLEX THAT IS REQUIRED FOR NUCLEAR-PROTEIN IMPORT AND MEDIATES DOCKING OF IMPORT SUBSTRATE TO DISTINCT NUCLEOPORINS}},
journal = {P Natl Acad Sci Usa},
year = {1995},
volume = {92},
number = {5},
pages = {1769--1773}
}

@article{Yang:2004p3436,
author = {Yang, W D and Gelles, J and Musser, S M},
title = {{Imaging of single-molecule translocation through nuclear pore complexes}},
journal = {P Natl Acad Sci Usa},
year = {2004},
volume = {101},
number = {35},
pages = {12887--12892}
}

@article{Beck:2010p10537,
author = {Beck, Roy and Deek, Joanna and Jones, Jayna B and Safinya, Cyrus R},
title = {{Gel-expanded to gel-condensed transition in neurofilament networks revealed by direct force measurements}},
journal = {Nat Mater},
year = {2010},
volume = {9},
number = {1},
pages = {40--46}
}

@article{Bahar:2010bt,
author = {Bahar, Ivet and Lezon, Timothy R and Bakan, Ahmet and Shrivastava, Indira H},
title = {{Normal Mode Analysis of Biomolecular Structures: Functional Mechanisms of Membrane Proteins}},
journal = {Chemical Reviews},
year = {2010},
volume = {110},
number = {3},
pages = {1463--1497},
month = mar
}

@article{DeVane:2009p12687,
author = {DeVane, R and Shinoda, W and Moore, PB and Klein, ML},
title = {{Transferable coarse grain nonbonded interaction model for amino acids}},
journal = {J Chem Theory Comput},
year = {2009},
volume = {5},
number = {8},
pages = {2115--2124}
}

@article{Pearce:1998dg,
author = {Pearce, J M and Roberts, ADL and Good, M},
title = {{Hippocampal lesions disrupt navigation based on cognitive maps but not heading vectors}},
journal = {Nature},
year = {1998},
volume = {396},
number = {6706},
pages = {75--77}
}

@article{Schreiber:2009p3537,
author = {Schreiber, G and Haran, G and Zhou, H X},
title = {{Fundamental Aspects of Protein{\textminus} Protein Association Kinetics}},
journal = {Chemical Reviews},
year = {2009},
volume = {109},
number = {3},
pages = {839--860}
}

@article{Karpati:2015cs,
author = {Karpati, Falisha J and Giacosa, Chiara and Foster, Nicholas E V and Penhune, Virginia B and Hyde, Krista L},
title = {{Dance and the brain: a review}},
journal = {Ann. N. Y. Acad. Sci.},
year = {2015},
volume = {1337},
number = {1},
pages = {140--146},
month = mar
}

@article{Metz:2012cl,
author = {Metz, Alexander and Pfleger, Christopher and Kopitz, Hannes and Pfeiffer-Marek, Stefania and Baringhaus, Karl-Heinz and Gohlke, Holger},
title = {{Hot Spots and Transient Pockets: Predicting the Determinants of Small-Molecule Binding to a Protein{\textendash}Protein Interface}},
journal = {J. Chem. Inf. Model.},
year = {2012},
volume = {52},
number = {1},
pages = {120--133},
month = jan
}

@article{Hasson:2012ff,
author = {Hasson, Uri and Ghazanfar, Asif A and Galantucci, Bruno and Garrod, Simon and Keysers, Christian},
title = {{Brain-to-brain coupling: a mechanism for creating and sharing a social world}},
journal = {Trends Cogn. Sci. (Regul. Ed.)},
year = {2012},
pages = {1--8}
}

@article{15491499,
author = {Lin, N and Wu, B and Jansen, R and Gerstein, M and Zhao, H},
title = {{Information assessment on predicting protein-protein interactions}},
journal = {BMC bioinformatics},
year = {2004},
volume = {5},
number = {1},
pages = {154}
}

@article{TorrentsMartin:2015kn,
author = {Torrents Mart{\'\i}n, Carlota and Ric, {\'A}ngel and Hristovski, Robert},
title = {{Creativity and emergence of specific dance movements using instructional constraints.}},
journal = {Psychology of Aesthetics, Creativity, and the Arts},
year = {2015},
volume = {9},
number = {1},
pages = {65--74}
}

@article{Fowler:2003tu,
author = {Fowler, P W},
title = {{Quantification of chirality: Attempting the impossible}},
journal = {Symmetry Cult Sci},
year = {2003}
}

@article{Ashbaugh:2008p123,
author = {Ashbaugh, Henry S and Hatch, Harold W},
title = {{Natively unfolded protein stability as a coil-to-globule transition in charge/hydropathy space}},
journal = {J Am Chem Soc},
year = {2008},
volume = {130},
number = {29},
pages = {9536--9542}
}

@article{Anonymous:Y393VLXt
}

@article{Shulga:2000p4786,
author = {Shulga, N and Mosammaparast, N and Wozniak, R and Goldfarb, D S},
title = {{Yeast nucleoporins involved in passive nuclear envelope permeability}},
journal = {J Cell Biol},
year = {2000},
volume = {149},
number = {5},
pages = {1027--1038}
}

@article{MCKEOWNLONGO:1983p12846,
author = {MCKEOWNLONGO, P J and MOSHER, D F},
title = {{BINDING OF PLASMA FIBRONECTIN TO CELL-LAYERS OF HUMAN-SKIN FIBROBLASTS}},
journal = {J Cell Biol},
year = {1983},
volume = {97},
number = {2},
pages = {466--472}
}

@article{VU:1994tt,
author = {VU, E T and MAZUREK, M E and KUO, Y C},
title = {{Identification of a Forebrain Motor Programming Network for the Learned Song of Zebra Finches}},
journal = {J. Neurosci.},
year = {1994},
volume = {14},
number = {11},
pages = {6924--6934}
}

@article{Rendel:2011gt,
author = {Rendel, Mark D},
title = {{Adaptive evolutionary walks require neutral intermediates in RNA fitness landscapes}},
journal = {Theoretical Population Biology},
year = {2011},
volume = {79},
number = {1-2},
pages = {12--18},
month = jan
}

@article{Wylie:2011io,
author = {Wylie, C S and Shakhnovich, E I},
title = {{A biophysical protein folding model accounts for most mutational fitness effects in viruses}},
journal = {Proceedings of the National Academy of Sciences},
year = {2011},
volume = {108},
number = {24},
pages = {9916--9921}
}

@article{Anonymous:DSsnIXWu,
title = {{Dynamics of human cardiorespiratory responses to standing on one leg with eyes closed}},
year = {1997},
pages = {1--6},
month = nov
}

@article{Terry:2007p3437,
author = {Terry, Laura J and Wente, Susan R},
title = {{Nuclear mRNA export requires specific FG nucleoporins for translocation through the nuclear pore complex}},
journal = {J Cell Biol},
year = {2007},
volume = {178},
number = {7},
pages = {1121--1132}
}

@article{Burr:2012vu,
author = {Burr, David and Gori, Monica},
title = {{Multisensory Integration Develops Late in Humans}},
year = {2012}
}

@article{Krammer:1999p12604,
author = {Krammer, A and Lu, H and Isralewitz, B and Schulten, K and Vogel, V},
title = {{Forced unfolding of the fibronectin type III module reveals a tensile molecular recognition switch}},
journal = {P Natl Acad Sci Usa},
year = {1999},
volume = {96},
number = {4},
pages = {1351--1356}
}

@article{Bian:2009p11423,
author = {Bian, Weining and Liau, Brian and Badie, Nima and Bursac, Nenad},
title = {{Mesoscopic hydrogel molding to control the 3D geometry of bioartificial muscle tissues}},
journal = {Nat Protoc},
year = {2009},
volume = {4},
number = {10},
pages = {1522--1534}
}

@article{Radivojac:2007kg,
author = {Radivojac, Predrag and Iakoucheva, Lilia M and Oldfield, Christopher J and Obradovic, Zoran and Uversky, Vladimir N and Dunker, A Keith},
title = {{Intrinsic Disorder and Functional Proteomics}},
journal = {Biophys J},
year = {2007},
volume = {92},
number = {5},
pages = {1439--1456},
month = mar
}

@article{Zeldovich:2008fr,
author = {Zeldovich, Konstantin B and Shakhnovich, Eugene I},
title = {{Understanding Protein Evolution: From Protein Physics to Darwinian Selection}},
journal = {Annu Rev Phys Chem},
year = {2008},
volume = {59},
number = {1},
pages = {105--127},
month = may
}

@article{Anonymous:2011p12812,
title = {{abstract}}
}

@article{Anonymous:2009taa,
year = {2009},
pages = {1--5},
month = apr
}

@article{Jensen:2009p5921,
author = {Jensen, Malene Ringkjobing and Markwick, Phineus R L and Meier, Sebastian and Griesinger, Christian and Zweckstetter, Markus and Grzesiek, Stephan and Bernado, Pau and Blackledge, Martin},
title = {{Quantitative Determination of the Conformational Properties of Partially Folded and Intrinsically Disordered Proteins Using NMR Dipolar Couplings}},
journal = {Structure},
year = {2009},
volume = {17},
number = {9},
pages = {1169--1185}
}

@article{Sagui:2004p11216,
author = {Sagui, C and Pedersen, L G and Darden, T A},
title = {{Towards an accurate representation of electrostatics in classical force fields: Efficient implementation of multipolar interactions in biomolecular simulations}},
journal = {J Chem Phys},
year = {2004},
volume = {120},
pages = {73}
}

@article{Mao:2013cs,
author = {Mao, Albert H and Lyle, Nicholas and Pappu, Rohit V},
title = {{Describing sequence-ensemble relationships for intrinsically disordered proteins.}},
journal = {Biochem. J.},
year = {2013},
volume = {449},
number = {2},
pages = {307--318},
month = jan
}

@article{Peters:2005p5012,
author = {Peters, Reiner},
title = {{Translocation through the nuclear pore complex: selectivity and speed by reduction-of-dimensionality}},
journal = {Traffic},
year = {2005},
volume = {6},
number = {5},
pages = {421--427}
}

@article{Gardel:2004ij,
author = {Gardel, M L},
title = {{Elastic Behavior of Cross-Linked and Bundled Actin Networks}},
journal = {Science},
year = {2004},
volume = {304},
number = {5675},
pages = {1301--1305},
month = may
}

@article{Peleg:2007p9306,
author = {Peleg, O and Kr{\"o}ger, M and Hecht, I and Rabin, Y},
title = {{Filamentous networks in phase-separating two-dimensional gels}},
journal = {Europhys Lett},
year = {2007},
volume = {77},
pages = {58007}
}

@article{Frey:2007vj,
author = {Frey, S and G{\"o}rlich, D},
title = {{A saturated FG-repeat hydrogel can reproduce the permeability properties of nuclear pore complexes}},
journal = {Cell},
year = {2007},
volume = {130},
number = {3},
pages = {512--523}
}

@article{Das:2013vw,
author = {Das, Rahul K and Mittal, Anuradha and Pappu, Rohit V},
title = {{How is functional specificity achieved through disordered regions of proteins?}},
journal = {Bioessays},
year = {2013},
volume = {35},
number = {1},
pages = {17--22}
}

@article{Lim:2007p3529,
author = {Lim, Roderick Y H and Fahrenkrog, Birthe and Koeser, Joachim and Schwarz-Herion, Kyrill and Deng, Jie and Aebi, Ueli},
title = {{Nanomechanical basis of selective gating by the nuclear pore complex}},
journal = {Science},
year = {2007},
volume = {318},
number = {5850},
pages = {640--643}
}

@article{Yang:2006uj,
author = {Yang, W and Musser, SM},
title = {{Nuclear import time and transport efficiency depend on importin $\beta$ concentration}},
journal = {The Journal of cell biology},
year = {2006},
volume = {174},
number = {7},
pages = {951}
}

@article{Harel:2003p4844,
author = {Harel, Amnon and Orjalo, Arturo V and Vincent, Thomas and Lachish-Zalait, Aurelie and Vasu, Sanjay and Shah, Sundeep and Zimmerman, Ella and Elbaum, Michael and Forbes, Douglass J},
title = {{Removal of a single pore subcomplex results in vertebrate nuclei devoid of nuclear pores}},
journal = {Mol Cell},
year = {2003},
volume = {11},
number = {4},
pages = {853--864},
month = apr
}

@article{Lim:2009p4410,
author = {Lim, Roderick Y H and Deng, Jie},
title = {{Interaction Forces and Reversible Collapse of a Polymer Brush-Gated Nanopore}},
journal = {ACS nano},
year = {2009},
volume = {3},
number = {10},
pages = {2911--2918}
}

@article{Szleifer:1997p12609,
author = {Szleifer, I},
title = {{Protein Adsorption on Surfaces with Grafted Polymers:: A Theoretical Approach}},
journal = {Biophys J},
year = {1997},
volume = {72},
number = {2},
pages = {595--612}
}

@article{Gore:2003jx,
author = {Gore, Jeff and Ritort, Felix and Bustamante, Carlos},
title = {{Bias and error in estimates of equilibrium free-energy differences from nonequilibrium measurements.}},
journal = {P Natl Acad Sci Usa},
year = {2003},
volume = {100},
number = {22},
pages = {12564--12569}
}

@article{Lim:2007p312,
author = {Lim, Roderick Y H and K{\"o}ser, Joachim and Huang, Ning-Ping and Schwarz-Herion, Kyrill and Aebi, Ueli},
title = {{Nanomechanical interactions of phenylalanine-glycine nucleoporins studied by single molecule force-volume spectroscopy}},
journal = {J Struct Biol},
year = {2007},
volume = {159},
number = {2},
pages = {277--289},
month = aug
}

@article{Ding:2002tc,
author = {Ding, Feng and Dokholyan, Nikolay V and Buldyrev, Sergey V and Stanley, H Eugene and Shakhnovich, Eugene I},
title = {{Molecular dynamics simulation of the SH3 domain aggregation suggests a generic amyloidogenesis mechanism.}},
journal = {J Mol Biol},
year = {2002},
volume = {324},
number = {4},
pages = {851--857}
}

@article{Anonymous:2011p12825,
title = {{PIIS0006349597788027.pdf}}
}

@article{vandenOever:2002p12494,
author = {van den Oever, JMP and Leermakers, FAM and Fleer, G J and Ivanov, V A and Shusharina, N P and Khokhlov, A R and Khalatur, P G},
title = {{Coil-globule transition for regular, random, and specially designed copolymers: Monte Carlo simulation and self-consistent field theory}},
journal = {Phys Rev E},
year = {2002},
volume = {65},
number = {4},
pages = {041708}
}

@article{Li:2013fx,
author = {Li, Pilong and Banjade, Sudeep and Cheng, Hui-Chun and Kim, Soyeon and Chen, Baoyu and Guo, Liang and Llaguno, Marc and Hollingsworth, Javoris V and King, David S and Banani, Salman F and Russo, Paul S and Jiang, Qiu-Xing and Nixon, B Tracy and Rosen, Michael K},
title = {{Phase transitions in the assembly of multivalent signalling proteins}},
journal = {Nature},
year = {2013},
volume = {483},
number = {7389},
pages = {336--340},
month = apr
}

@article{ShaoChuan:2010p8234,
author = {Shao-Chuan, J and Lin-Xi, Z and Xia, A},
title = {{Translocation of closed polymers through a nanopore under an applied external \ldots}},
journal = {Chinese Physics B},
year = {2010}
}

@article{Zhulina:2009vx,
author = {Zhulina, EB and Leermakers, FAM},
title = {{On the polyelectrolyte brush model of neurofilaments}},
journal = {Soft Matter},
year = {2009},
volume = {5},
number = {15},
pages = {2836--2840}
}

@article{Petsko:2007kg,
author = {Petsko, Gregory A},
title = {{A day in the life of a genome biologist in the not-too-distant future}},
journal = {Genome Biol},
year = {2007},
volume = {8},
number = {3},
pages = {104},
annote = {Indeed not-to-distant future: 
"6:15 pm to 7 pm.packed up to go home. Waited 45 minutes for shuttle bus to parking lot. while waiting, checked latest news on iPhone."}
}

@article{Bergou:2008dt,
author = {Bergou, Mikl{\'o}s and Wardetzky, Max and Robinson, Stephen and Audoly, Basile and Grinspun, Eitan and Bergou, Mikl{\'o}s and Wardetzky, Max and Robinson, Stephen and Audoly, Basile and Grinspun, Eitan},
title = {{Discrete elastic rods}},
journal = {ACM Transactions on Graphics (TOG)},
year = {2008},
volume = {27},
number = {3},
pages = {63},
month = aug
}

@article{Michel:2008fe,
author = {Michel, Jean-Baptiste and Yeh, Pamela J and Chait, Remy and Moellering, Robert C and Kishony, Roy},
title = {{Drug interactions modulate the potential for evolution of resistance.}},
journal = {Proceedings of the National Academy of Sciences},
year = {2008},
volume = {105},
number = {39},
pages = {14918--14923}
}

@article{Anonymous:NtJuXiN5,
title = {{The ecology of gaze shifts}},
year = {2000},
pages = {1--8},
month = may
}

@article{Kishony:2003hf,
author = {Kishony, Roy and Leibler, Stanislas},
title = {{Environmental stresses can alleviate the average deleterious effect of mutations.}},
journal = {J Biol},
year = {2003},
volume = {2},
number = {2},
pages = {14}
}

@article{Nelson:2012tq,
author = {Nelson, D.A. and Poesel, A.},
title = {{Responses to Variation in Song Length by Male White-Crowned Sparrows}},
journal = {Zeitschrift f{\"u}r Tierpsychologie},
year = {2012}
}

@article{Suntharalingam:2003p3430,
author = {Suntharalingam, Mythili and Wente, Susan R},
title = {{Peering through the pore: nuclear pore complex structure, assembly, and function}},
journal = {Dev Cell},
year = {2003},
volume = {4},
number = {6},
pages = {775--789}
}

@article{Kroeger:2008iz,
author = {Kroeger, Martin and Peleg, Orit and Ding, Yi and Rabin, Yitzhak},
title = {{Formation of double helical and filamentous structures in models of physical and chemical gels}},
journal = {Soft Matter},
year = {2008},
volume = {4},
number = {1},
pages = {18--28}
}

@article{Han:2004eu,
author = {Han, Jing-Dong J and Bertin, Nicolas and Hao, Tong and Goldberg, Debra S and Berriz, Gabriel F and Zhang, Lan V and Dupuy, Denis and Walhout, Albertha J M and Cusick, Michael E and Roth, Frederick P and Vidal, Marc},
title = {{Evidence for dynamically organized modularity in the yeast protein-protein interaction network.}},
journal = {Nature},
year = {2004},
volume = {430},
number = {6995},
pages = {88--93},
month = jul
}

@article{Buehler:2008p12598,
author = {Buehler, MJ},
title = {{Nanomechanics of collagen fibrils under varying cross-link densities: atomistic and continuum studies}},
journal = {Journal of the Mechanical Behavior of Biomedical Materials},
year = {2008},
volume = {1},
number = {1},
pages = {59--67}
}

@article{Carey:2007dm,
author = {Carey, Jannette and Lindman, Stina and Bauer, Mikael and Linse, Sara},
title = {{Protein reconstitution and three-dimensional domain swapping: Benefits and constraints of covalency}},
journal = {Protein Science},
year = {2007},
volume = {16},
number = {11},
pages = {2317--2333},
month = nov
}

@article{Naim:2009p299,
author = {Naim, Bracha and Zbaida, David and Dagan, Shlomi and Kapon, Ruti and Reich, Ziv},
title = {{Cargo surface hydrophobicity is sufficient to overcome the nuclear pore complex selectivity barrier}},
journal = {Embo J},
year = {2009},
volume = {28},
number = {18},
pages = {2697--2705}
}

@article{Gillespie:1977p12891,
author = {Gillespie, D T},
title = {{Exact stochastic simulation of coupled chemical reactions}},
journal = {The journal of physical chemistry},
year = {1977},
volume = {81},
number = {25},
pages = {2340--2361}
}

@article{Jensen:2009p5921,
author = {Jensen, Malene Ringkjobing and Markwick, Phineus R L and Meier, Sebastian and Griesinger, Christian and Zweckstetter, Markus and Grzesiek, Stephan and Bernado, Pau and Blackledge, Martin},
title = {{Quantitative Determination of the Conformational Properties of Partially Folded and Intrinsically Disordered Proteins Using NMR Dipolar Couplings}},
journal = {Structure},
year = {2009},
volume = {17},
number = {9},
pages = {1169--1185}
}

@article{Xiao:2002p9882,
author = {Xiao, Z and Cai, C and Mayeux, A and Milenkovic, A},
title = {{The first organosiloxane thin films derived from SiCl3-terminated dendrons. Thickness-dependent nano-and mesoscopic structures of the films deposited on mica by spin-coating}},
journal = {Langmuir},
year = {2002},
volume = {18},
number = {20},
pages = {7728--7739}
}

@article{Khokhlov:2005p12527,
author = {Khokhlov, Alexei R and Khalatur, Pavel G},
title = {{Solution properties of charged hydrophobic/hydrophilic copolymers}},
journal = {Curr Opin Colloid In},
year = {2005},
volume = {10},
number = {1-2},
pages = {22--29},
month = aug
}

@article{Koehl:1999p10768,
author = {Koehl, P and Levitt, M},
title = {{Structure-based conformational preferences of amino acids}},
journal = {P Natl Acad Sci Usa},
year = {1999},
volume = {96},
number = {22},
pages = {12524--12529}
}

@article{Binder:2006p88,
author = {Binder},
title = {{Polymer brushes in cylindrical pores: Simulation versus scaling theory}},
journal = {J Chem Phys},
year = {2006},
volume = {125},
number = {3},
pages = {034905}
}

@article{Zeltinger:2001p11383,
author = {Zeltinger, J and Sherwood, J K and Graham, D A and M{\"u}eller, R and Griffith, L G},
title = {{Effect of pore size and void fraction on cellular adhesion, proliferation, and matrix deposition}},
journal = {Tissue Eng},
year = {2001},
volume = {7},
number = {5},
pages = {557--572},
month = oct
}

@article{Bliznyuk:1998p8934,
author = {Bliznyuk, V N and Rinderspacher, F and Tsukruk, V V},
title = {{On the structure of polyamidoamine dendrimer monolayers}},
journal = {Polymer},
year = {1998},
volume = {39},
number = {21},
pages = {5249--5252}
}

@article{11805837,
author = {Ho, Y and Gruhler, A and Heilbut, A and Bader, G D and Moore, L and Adams, S L and Millar, A and Taylor, P and Bennett, K and Boutilier, K and Yang, L and Wolting, C and Donaldson, I and Schandorff, S and Shewnarane, J and Vo, M and Taggart, J and Goudreault, M and Muskat, B and Alfarano, C and Dewar, D and Lin, Z and Michalickova, K and Willems, A R and Sassi, H and Nielsen, P A and Rasmussen, K J and Andersen, J R and Johansen, L E and Hansen, L H and Jespersen, H and Podtelejnikov, A and Nielsen, E and Crawford, J and Poulsen, V and Sorensen, B D and Matthiesen, J and Hendrickson, R C and Gleeson, F and Pawson, T and Moran, M F and Durocher, D and Mann, M and Hogue, CWV and Figeys, D and Tyers, M},
title = {{Systematic identification of protein complexes in Saccharomyces cerevisiae by mass spectrometry}},
journal = {Nature},
year = {2002},
volume = {415},
number = {6868},
pages = {180--183}
}

@article{14681378,
author = {Bateman, A and Coin, L and Durbin, R and Finn, R D and Hollich, V and Griffiths-Jones, S and Khanna, A and Marshall, M and Moxon, S and Sonnhammer, ELL and Studholme, D J and Yeats, C and Eddy, S R},
title = {{The Pfam protein families database}},
journal = {Nucl Acids Res},
year = {2004},
volume = {32},
number = {90001},
pages = {D138--141}
}

@article{Jang:2004p12771,
author = {Jang, HB and Hall, CK and Zhou, YQ},
title = {{Assembly and kinetic folding pathways of a tetrameric beta-sheet complex: Molecular dynamics simulations on simplified off-lattice protein models}},
journal = {Biophys J},
year = {2004},
volume = {86},
number = {1},
pages = {31--49}
}

@article{Schlick:2011jo,
author = {Schlick, Tamar and Collepardo-Guevara, Rosana and Halvorsen, Leif Arthur and Jung, Segun and Xiao, Xia},
title = {{Biomolecularmodeling and simulation: a field coming of age.}},
journal = {Quart. Rev. Biophys.},
year = {2011},
volume = {44},
number = {2},
pages = {191--228},
month = may
}

@article{Rader:2006wn,
author = {Rader, A J and Chennubhotla, Chakra and Yang, Lee-Wei and Bahar, Ivet and Cui, Q},
title = {{The Gaussian network model: theory and applications}},
journal = {Normal mode analysis: Theory and applications to biological and chemical systems},
year = {2006},
volume = {9},
pages = {41--64}
}

@article{Singh:2010te,
author = {Singh, P and Carraher, C and Schwarzbauer, J E},
title = {{Assembly of fibronectin extracellular matrix}},
journal = {Annual Review of Cell and Developmental Biology},
year = {2010},
number = {0}
}

@article{Ribbeck:2002p346,
author = {Ribbeck, K and Gorlich, D},
title = {{The permeability barrier of nuclear pore complexes appears to operate via hydrophobic exclusion}},
journal = {Embo J},
year = {2002},
volume = {21},
number = {11},
pages = {2664--2671}
}

@article{Buehler:2006p12599,
author = {Buehler, MJ},
title = {{Atomistic and continuum modeling of mechanical properties of collagen: Elasticity, fracture, and self-assembly}},
journal = {Journal of Materials Research},
year = {2006},
volume = {21},
number = {8},
pages = {1947--1961}
}

@article{Mucientes:2009wq,
author = {Mucientes, A E and de la Pe{\~n}a, M A},
title = {{Kinetic Analysis of Parallel-Consecutive First-Order Reactions with a Reversible Step: Concentration{\textendash}Time Integrals Method}},
journal = {Journal of Chemical Education},
year = {2009},
volume = {86},
number = {3},
pages = {390}
}

@article{Gore:2009jk,
author = {Gore, Jeff and Youk, Hyun and van Oudenaarden, Alexander},
title = {{Snowdrift game dynamics and facultative cheating in yeast.}},
journal = {Nature},
year = {2009},
volume = {459},
number = {7244},
pages = {253--256}
}

@article{Andorf:2013jg,
author = {Andorf, Carson M and Honavar, Vasant and Sen, Taner Z},
title = {{Predicting the binding patterns of hub proteins: a study using yeast protein interaction networks.}},
journal = {Plos One},
year = {2013},
volume = {8},
number = {2},
pages = {e56833},
annote = {http://hybsvm.gdcb.iastate.edu
}
}

@article{MullerSpath:2010p12826,
author = {M{\"u}ller-Sp{\"a}th, S and Soranno, A and Hirschfeld, V and Hofmann, H and R{\"u}egger, S and Reymond, L and Nettels, D and Schuler, B},
title = {{Charge interactions can dominate the dimensions of intrinsically disordered proteins}},
journal = {Proceedings of the National Academy of Sciences},
year = {2010},
volume = {107},
number = {33},
pages = {14609}
}

@article{Byrne:2003dh,
author = {Byrne, Marcus and Dacke, Marie and Nordstr m, Peter and Scholtz, Clarke and Warrant, Eric},
title = {{Visual cues used by ball-rolling dung beetles for orientation}},
journal = {J Comp Physiol A},
year = {2003},
volume = {189},
number = {6},
pages = {411--418},
month = jun
}

@article{Anonymous:2009p11775,
year = {2009},
pages = {1--4}
}

@article{Keskin:2008wu,
author = {Keskin, Ozlem and Gursoy, Attila and Ma, Buyong and Nussinov, Ruth},
title = {{Principles of protein-protein interactions: what are the preferred ways for proteins to interact?}},
journal = {Chemical Reviews},
year = {2008},
volume = {108},
number = {4},
pages = {1225}
}

@article{Dubey:2009p12631,
author = {Dubey, Devendra K and Tomar, Vikas},
title = {{Role of the nanoscale interfacial arrangement in mechanical strength of tropocollagen--hydroxyapatite-based hard biomaterials}},
journal = {Acta Biomater},
year = {2009},
volume = {5},
number = {7},
pages = {2704--2716}
}

@article{Caramazza:1981vk,
author = {Caramazza, A and McCloskey, M and Green, B},
title = {{Naive beliefs in "sophisticated' subjects: misconceptions about trajectories of objects.}},
journal = {Cognition},
year = {1981},
volume = {9},
number = {2},
pages = {117--123},
month = apr
}

@article{CarrionVazquez:1999p12884,
author = {Carrion-Vazquez, M and Oberhauser, A F and Fowler, S B and Marszalek, P E and Broedel, S E and Clarke, J and Fernandez, J M},
title = {{Mechanical and chemical unfolding of a single protein: A comparison}},
journal = {P Natl Acad Sci Usa},
year = {1999},
volume = {96},
number = {7},
pages = {3694--3699}
}

@article{Huth:2012jk,
author = {Huth, Alexander G and Nishimoto, Shinji and Vu, An T and Gallant, Jack L},
title = {{A Continuous Semantic Space Describes the Representation of Thousands of Object and Action Categories across the Human Brain}},
journal = {Neuron},
year = {2012},
volume = {76},
number = {6},
pages = {1210--1224},
month = dec
}

@article{Muething:2010p11825,
author = {Muething, Johannes and Distler, Ute},
title = {{ADVANCES ON THE COMPOSITIONAL ANALYSIS OF GLYCOSPHINGOLIPIDS COMBINING THIN-LAYER CHROMATOGRAPHY WITH MASS SPECTROMETRY}},
journal = {Mass Spectrom Rev},
year = {2010},
volume = {29},
number = {3},
pages = {425--479}
}

@article{Lecuona:2009p12549,
author = {Lecuona, E and Minin, A and Trejo, H E and Chen, J and Comellas, A P and Sun, H and Grillo, D and Nekrasova, O E and Welch, L C and Szleifer, I},
title = {{Myosin-Va restrains the trafficking of Na+/K+-ATPase-containing vesicles in alveolar epithelial cells}},
journal = {J Cell Sci},
year = {2009},
volume = {122},
number = {21},
pages = {3915}
}

@article{Midic:2009p7245,
author = {Midic, Uros and Oldfield, Christopher J and Dunker, A Keith and Obradovic, Zoran and Uversky, Vladimir N},
title = {{Unfoldomics of Human Genetic Diseases: Illustrative Examples of Ordered and Intrinsically Disordered Members of the Human Diseasome}},
journal = {Protein Peptide Lett},
year = {2009},
volume = {16},
number = {12},
pages = {1533--1547}
}

@article{DeLuna:2008jy,
author = {DeLuna, Alexander and Vetsigian, Kalin and Shoresh, Noam and Hegreness, Matthew and Col{\'o}n-Gonz{\'a}lez, Maritrini and Chao, Sharon and Kishony, Roy},
title = {{Exposing the fitness contribution of duplicated genes.}},
journal = {Nat. Genet.},
year = {2008},
volume = {40},
number = {5},
pages = {676--681}
}

@article{Gao:2003p12605,
author = {Gao, M and Craig, D and Lequin, O and Campbell, I D and Vogel, V and Schulten, K},
title = {{Structure and functional significance of mechanically unfolded fibronectin type III1 intermediates}},
journal = {P Natl Acad Sci Usa},
year = {2003},
volume = {100},
number = {25},
pages = {14784--14789}
}

@article{Kirkpatrick:1983wa,
author = {Kirkpatrick, S and Gelatt, C D and Vecchi, M P},
title = {{Optimization by simmulated annealing}},
journal = {Science},
year = {1983}
}

@article{Anonymous:1999p12950,
title = {{Using JCP format}},
year = {1999},
pages = {1--9}
}

@article{Parmley:2007ca,
author = {Parmley, Joanna L and Hurst, Laurence D},
title = {{How do synonymous mutations affect fitness?}},
journal = {Bioessays},
year = {2007},
volume = {29},
number = {6},
pages = {515--519}
}

@article{Yang:2005ho,
author = {Yang, Sichun and Levine, Herbert and Onuchic, Jos{\'e} N},
title = {{Protein oligomerization through domain swapping: role of inter-molecular interactions and protein concentration.}},
journal = {J Mol Biol},
year = {2005},
volume = {352},
number = {1},
pages = {202--211},
month = sep
}

@article{Muramatsu:2006p9921,
author = {Muramatsu, S and Kinbara, K and Taguchi, H and Ishii, N and Aida, T},
title = {{Semibiological molecular machine with an implemented "AND" logic gate for regulation of protein folding}},
journal = {J Am Chem Soc},
year = {2006},
volume = {128},
number = {11},
pages = {3764--3769}
}

@article{Gommes:2008p9806,
author = {Gommes, Cedric J and Roberts, Anthony P},
title = {{Structure development of resorcinol-formaldehyde gels: Microphase separation or colloid aggregation}},
journal = {Phys Rev E},
year = {2008},
volume = {77},
number = {4},
pages = {041409}
}

@article{Nisato:1999p11159,
author = {Nisato, G and Munch, JP and Candau, SJ},
title = {{Swelling, structure, and elasticity of polyampholyte hydrogels}},
journal = {Langmuir},
year = {1999},
volume = {15},
number = {12},
pages = {4236--4244}
}

@article{Kopito:2009p400,
author = {Kopito, Ronen Benjamine and Elbaum, Michael},
title = {{Nucleocytoplasmic transport: a thermodynamic mechanism}},
journal = {Hfsp J},
year = {2009},
volume = {3},
number = {2},
pages = {130--141}
}

@article{Gee:2008p12762,
author = {Gee, Elaine P S and Ingber, Donald E and Stultz, Collin M},
title = {{Fibronectin Unfolding Revisited: Modeling Cell Traction-Mediated Unfolding of the Tenth Type-III Repeat}},
journal = {Plos One},
year = {2008},
volume = {3},
number = {6},
pages = {e2373}
}

@article{Anonymous:0VN8c_8w,
title = {{2010-9}},
year = {2010},
pages = {1--27},
month = jul
}

@article{Simoncelli:2004tq,
author = {Simoncelli, E and Paninski, L and Pillow, J},
title = {{The Cognitive Neurosciences - Google Books}},
journal = {The cognitive {\ldots}},
year = {2004}
}

@article{Forterre:2013cu,
author = {Forterre, Yo{\"e}l},
title = {{Slow, fast and furious: understanding the physics of plant movements.}},
journal = {Journal of Experimental Botany},
year = {2013},
volume = {64},
number = {15},
pages = {4745--4760}
}

@article{Keller:2009ba,
author = {Keller, Georg B and Hahnloser, Richard H R},
title = {{Neural processing of auditory feedback during vocal practice in a songbird.}},
journal = {Nature},
year = {2008},
volume = {457},
number = {7226},
pages = {187--190},
month = nov
}

@article{Gould:2013bx,
author = {Gould, James L},
title = {{Animal Navigation: A Galaxy of Cues}},
journal = {Current Biology},
year = {2013},
volume = {23},
number = {4},
pages = {R149--R150},
month = feb
}

@article{Stephens:2010iw,
author = {Stephens, Greg J and Silbert, Lauren J and Hasson, Uri},
title = {{Speaker-listener neural coupling underlies successful communication.}},
journal = {Proceedings of the National Academy of Sciences},
year = {2010},
volume = {107},
number = {32},
pages = {14425--14430},
month = aug
}

@article{Woods:2011cz,
author = {Woods, Niels-Bjarne and Parker, Aaron S and Moraghebi, Roksana and Lutz, Margaret K and Firth, Amy L and Brennand, Kristen J and Berggren, W Travis and Raya, Angel and Belmonte, Juan Carlos Izpis{\'u}a and Gage, Fred H and Verma, Inder M},
title = {{Brief report: efficient generation of hematopoietic precursors and progenitors from human pluripotent stem cell lines.}},
journal = {Stem Cells},
year = {2011},
volume = {29},
number = {7},
pages = {1158--1164},
month = jul
}

@article{Patel:2007p345,
author = {Patel, Samir S and Belmont, Brian J and Sante, Joshua M and Rexach, Michael F},
title = {{Natively Unfolded Nucleoporins Gate Protein Diffusion across the Nuclear Pore Complex}},
journal = {Cell},
year = {2007},
volume = {129},
number = {1},
pages = {83--96},
month = apr
}

@article{Anonymous:2009taa,
year = {2009},
pages = {1--5}
}

@article{Tompa:2008gu,
author = {Tompa, Peter and Fuxreiter, Monika},
title = {{Fuzzy complexes: polymorphism and structural disorder in protein{\textendash}protein interactions}},
journal = {Trends in biochemical sciences},
year = {2008},
volume = {33},
number = {1},
pages = {2--8},
month = jan
}

@article{Salib:2011p12813,
author = {Salib, I and Kolmakov, G and Gnegy, C},
title = {{Role of Parallel Reformable Bonds in the Self-Healing of Cross-Linked Nanogel Particles}},
journal = {Langmuir},
year = {2011}
}

@article{Oldfield:2005p11125,
author = {Oldfield, CJ and Cheng, Y and Cortese, MS and Brown, CJ and Uversky, VN and Dunker, AK},
title = {{Comparing and combining predictors of mostly disordered proteins}},
journal = {Biochemistry-Us},
year = {2005},
volume = {44},
number = {6},
pages = {1989--2000}
}

@article{Ziv:2009p5467,
author = {Ziv, G and Haran, G},
title = {{Protein folding, protein collapse, and Tanford's transfer model: Lessons from single \ldots}},
journal = {J Am Chem Soc},
year = {2009}
}

@article{Yamada:2010p10848,
author = {Yamada, J and Phillips, J L and Patel, S S and Goldfien, G and Calestagne-Morelli, A and Huang, Hector H and Reza, R and Acheson, J and Krishnan, V V and Newsam, S},
title = {{A bimodal distribution of two distinct categories of intrinsically-disordered structures with separate functions in FG nucleoporins}},
journal = {Molecular {\&} Cellular Proteomics},
year = {2010}
}

@article{DESCHEPPER:1981p12850,
author = {DESCHEPPER, IM and ERNST, MH and COHEN, EGD},
title = {{THE INCOHERENT-SCATTERING FUNCTION AND RELATED CORRELATION-FUNCTIONS IN HARD-SPHERE FLUIDS AT SHORT TIMES}},
journal = {J Stat Phys},
year = {1981},
volume = {25},
number = {2},
pages = {321--360}
}

@article{Henriques:1998vq,
author = {Henriques, D Y and Klier, E M and Smith, M A and Lowy, D and Crawford, J D},
title = {{Gaze-centered remapping of remembered visual space in an open-loop pointing task.}},
journal = {J. Neurosci.},
year = {1998},
volume = {18},
number = {4},
pages = {1583--1594},
month = feb
}

@article{Anonymous:AQ21MTdl,
title = {{snfliuhrich}},
year = {2009},
pages = {1--23},
month = feb
}

@article{Anonymous:p_9aNdHm,
title = {{Tomographic Image Reconstruction}},
year = {1999},
pages = {1--10},
month = jun
}

@article{Jaynes:1996ua,
author = {Jaynes, Edwin T},
title = {{Probability theory: The logic of science}},
year = {1996}
}

@article{Ackbarow:2009p12603,
author = {Ackbarow, T and Buehler, MJ},
title = {{Alpha-helical protein domains unify strength and robustness through hierarchical nanostructures}},
journal = {Nanotechnology},
year = {2009},
volume = {20},
pages = {075103}
}

@article{Culp:2006jn,
author = {Culp, William T N and Kapatkin, Amy S and Gregor, Thomas P and Powers, Michelle Y and McKelvie, Pamela J and Smith, Gail K},
title = {{Evaluation of the Norberg angle threshold: a comparison of Norberg angle and distraction index as measures of coxofemoral degenerative joint disease susceptibility in seven breeds of dogs.}},
journal = {Vet Surg},
year = {2006},
volume = {35},
number = {5},
pages = {453--459},
month = jul
}

@article{Mukamel:2005im,
author = {Mukamel, Roy and Gelbard, Hagar and Arieli, Amos and Hasson, Uri and Fried, Itzhak and Malach, Rafael},
title = {{Coupling between neuronal firing, field potentials, and FMRI in human auditory cortex.}},
journal = {Science},
year = {2005},
volume = {309},
number = {5736},
pages = {951--954}
}

@article{Yam:2004p9894,
author = {Yam, C and Cho, J and Cai, C},
title = {{Preparation and Heck reaction of multidentate carbosilane films derived from \ldots}},
journal = {Langmuir},
year = {2004}
}

@article{Sutton:1990tf,
author = {Sutton, R.S. and Barto, A.G.},
title = {{Time-derivative models of Pavlovian reinforcement}},
journal = {Learning and computational neuroscience: Foundations of adaptive networks},
year = {1990},
pages = {497--537}
}

@article{Vilfan:2009p7610,
author = {Vilfan, A},
title = {{Five models for myosin V}},
journal = {Frontiers in bioscience: a journal and virtual library},
year = {2009},
volume = {14},
pages = {2269}
}

@article{Cieplak:2002p12308,
author = {Cieplak, M and Hoang, T X and Robbins, M O},
title = {{Folding and stretching in a go-like model of titin}},
journal = {Proteins},
year = {2002},
volume = {49},
number = {1},
pages = {114--124}
}

@article{Leksa:2009p4483,
author = {Leksa, Nina C and Brohawn, Stephen G and Schwartz, Thomas U},
title = {{The structure of the scaffold nucleoporin Nup120 reveals a new and unexpected domain architecture}},
journal = {Structure},
year = {2009},
volume = {17},
number = {8},
pages = {1082--1091}
}

@article{Krzakala:2013jg,
author = {Krzakala, F and Moore, C and Mossel, E and Neeman, J and Sly, A and Zdeborova, L and Zhang, P},
title = {{Spectral redemption in clustering sparse networks}},
journal = {P Natl Acad Sci Usa},
year = {2013},
volume = {110},
number = {52},
pages = {20935--20940},
month = dec
}

@article{Paradise:2007p5373,
author = {Paradise, Allison and Levin, Mikhail K and Korza, George and Carson, John H},
title = {{Significant proportions of with reduced intracellular nuclear transport proteins mobilities resolved by fluorescence correlation spectroscopy}},
journal = {J Mol Biol},
year = {2007},
volume = {365},
number = {1},
pages = {50--65}
}

@article{Warmflash:2012do,
author = {Warmflash, Aryeh and Francois, Paul and Siggia, Eric D},
title = {{Pareto evolution of gene networks: an algorithm to optimize multiple fitness objectives.}},
journal = {Phys Biol},
year = {2012},
volume = {9},
number = {5},
pages = {056001},
month = oct
}

@article{Hasson:2012ff,
author = {Hasson, Uri and Ghazanfar, Asif A and Galantucci, Bruno and Garrod, Simon and Keysers, Christian},
title = {{Brain-to-brain coupling: a mechanism for creating and sharing a social world}},
journal = {Trends Cogn. Sci. (Regul. Ed.)},
year = {2012},
pages = {1--8},
month = jan
}

@article{Volman:2009hx,
author = {Volman, Vladislav and Levine, Herbert and Ben-Jacob, Eshel and Sejnowski, Terrence J.},
title = {{Locally balanced dendritic integration by short-term synaptic plasticity and active dendritic conductances.}},
journal = {J. Neurophysiol.},
year = {2009},
volume = {102},
number = {6},
pages = {3234--3250},
month = dec
}

@article{Maiti:2009p8809,
author = {Maiti, Prabal K and Li, Youyong and Cagin, Tahir and Goddard, William A},
title = {{Structure of polyamidoamide dendrimers up to limiting generations: A mesoscale description}},
journal = {J Chem Phys},
year = {2009},
volume = {130},
number = {14},
pages = {144902}
}

@article{Lim:2007p6132,
author = {Lim, R and Koser, J and Huang, N and Schwarz-Herion, K},
title = {{Nanomechanical interactions of phenylalanine--glycine nucleoporins studied by \ldots}},
journal = {Journal of Structural \ldots},
year = {2007}
}

@article{JensStoye:2002tj,
author = {Jens Stoye, Dirk Evers and Folker Meyer},
title = {{Generating Benchmarks for Multiple Sequence Alignments and Phylogenic Reconstructions}},
year = {2002},
pages = {1--4},
month = mar
}

@article{Soranno:2009p12759,
author = {Soranno, A and Longhi, R and Bellini, T and Buscaglia, M},
title = {{Kinetics of contact formation and end-to-end distance distributions of swollen disordered peptides}},
journal = {Biophys J},
year = {2009},
volume = {96},
number = {4},
pages = {1515--1528}
}

@article{Alber:2007p277,
author = {Alber, Frank and Dokudovskaya, Svetlana and Veenhoff, Liesbeth M and Zhang, Wenzhu and Kipper, Julia and Devos, Damien and Suprapto, Adisetyantari and Karni-Schmidt, Orit and Williams, Rosemary and Chait, Brian T and Sali, Andrej and Rout, Michael P},
title = {{The molecular architecture of the nuclear pore complex}},
journal = {Nature},
year = {2007},
volume = {450},
number = {7170},
pages = {695--701}
}

@book{Ashenberg:2013ih,
author = {Ashenberg, Orr and Laub, Michael T},
title = {{Using Analyses of Amino Acid Coevolution to Understand Protein Structure and Function}},
publisher = {Elsevier Inc.},
year = {2013},
volume = {523},
edition = {1}
}

@article{Tang:2010we,
author = {Tang, Y and Ballarini, R and Buehler, MJ and Eppell, SJ},
title = {{Deformation micromechanisms of collagen fibrils under uniaxial tension}},
journal = {J Roy Soc Interface},
year = {2010},
volume = {7},
number = {46},
pages = {839}
}

@article{Michel:2008fe,
author = {Michel, Jean-Baptiste and Yeh, Pamela J and Chait, Remy and Moellering, Robert C and Kishony, Roy},
title = {{Drug interactions modulate the potential for evolution of resistance.}},
journal = {Proceedings of the National Academy of Sciences},
year = {2008},
volume = {105},
number = {39},
pages = {14918--14923},
month = sep
}

@article{Ernebjerg:2011cr,
author = {Ernebjerg, Morten and Kishony, Roy},
title = {{Dynamic phenotypic clustering in noisy ecosystems.}},
journal = {Plos Comput Biol},
year = {2011},
volume = {7},
number = {3},
pages = {e1002017},
month = mar
}

@article{Ribbeck:2002p346,
author = {Ribbeck, K and Gorlich, D},
title = {{The permeability barrier of nuclear pore complexes appears to operate via hydrophobic exclusion}},
journal = {Embo J},
year = {2002},
volume = {21},
number = {11},
pages = {2664--2671}
}

@article{Sincich:2009ct,
author = {Sincich, Lawrence C and Horton, Jonathan C and Sharpee, Tatyana O},
title = {{Preserving information in neural transmission.}},
journal = {J. Neurosci.},
year = {2009},
volume = {29},
number = {19},
pages = {6207--6216}
}

@article{Nir:2006kd,
author = {Nir, Yuval and Hasson, Uri and Levy, Ifat and Yeshurun, Yehezkel and Malach, Rafael},
title = {{Widespread functional connectivity and fMRI fluctuations in human visual cortex in the absence of visual stimulation.}},
journal = {Neuroimage},
year = {2006},
volume = {30},
number = {4},
pages = {1313--1324}
}

@article{Sorensen:2002p12694,
author = {Sorensen, JM and Head-Gordon, T},
title = {{Toward minimalist models of larger proteins: A ubiquitin-like protein}},
journal = {Proteins},
year = {2002},
volume = {46},
number = {4},
pages = {368--379}
}

@article{Yang:2006p3435,
author = {Yang, Weldong and Musser, Siegfried M},
title = {{Visualizing single molecules interacting with nuclear pore complexes by narrow-field epifluorescence microscopy}},
journal = {Methods},
year = {2006},
volume = {39},
number = {4},
pages = {316--328}
}

@article{Junk:2008p9161,
author = {Junk, Matthias J N and Jonas, Ulrich and Hinderberger, Dariush},
title = {{EPR spectroscopy reveals nanoinhomogeneities in the structure and reactivity of thermoresponsive hydrogels}},
journal = {Small},
year = {2008},
volume = {4},
number = {9},
pages = {1485--1493}
}

@article{Maraval:2006p9883,
author = {Maraval, V and Maraval, A and Spataro, G and Caminade, A M and Majoral, J P and Kim, D H and Knoll, W},
title = {{Design of tailored multi-charged phosphorus surface-block dendrimers}},
journal = {New Journal of Chemistry},
year = {2006},
volume = {30},
number = {12},
pages = {1731--1736}
}

@book{SCHLUNEGGER:1997ki,
author = {SCHLUNEGGER, M and BENNETT, M and Eisenberg, D},
title = {{Advances in Protein Chemistry}},
publisher = {Elsevier},
year = {1997},
volume = {50},
series = {Advances in Protein Chemistry}
}

@article{Damiano:1998p11808,
author = {Damiano, ER},
title = {{The effect of the endothelial-cell glycocalyx on the motion of red blood cells through capillaries}},
journal = {Microvasc Res},
year = {1998},
volume = {55},
number = {1},
pages = {77--91}
}

@article{Kittelberger:1999ti,
author = {Kittelberger, J M and Mooney, R},
title = {{Lesions of an avian forebrain nucleus that disrupt song development alter synaptic connectivity and transmission in the vocal premotor pathway.}},
journal = {Journal of Neuroscience},
year = {1999},
volume = {19},
number = {21},
pages = {9385--9398},
month = nov
}

@article{Pan:2010jt,
author = {Pan, Raj Kumar and Chatterjee, Nivedita and Sinha, Sitabhra},
title = {{Mesoscopic Organization Reveals the Constraints Governing Caenorhabditis elegans Nervous System}},
journal = {Plos One},
year = {2010},
volume = {5},
number = {2},
pages = {e9240},
month = feb
}

@article{Prytz:2012hq,
author = {Prytz, Erik and Scerbo, Mark W},
title = {{Spatial judgments in the horizontal and vertical planes from different vantage points}},
journal = {Perception},
year = {2012},
volume = {41},
number = {1},
pages = {26--42}
}

@article{Ballauff:2004p8797,
author = {Ballauff, M and Likos, C},
title = {{Dendrimers in solution: Insight from theory and simulation}},
journal = {Angew. Chem. Int. Ed},
year = {2004}
}

@article{Sutil:2012ft,
author = {Sutil, Nicolas Salazar},
title = {{Laban's Choreosophical Model: Movement Visualisation Analysis and the Graphic Media Approach to Dance Studies}},
journal = {Dance Research},
year = {2012},
volume = {30},
number = {2},
pages = {147--168},
month = nov
}

@article{Hansen:2006gz,
author = {Hansen, Nikolaus},
title = {{An analysis of mutative sigma-self-adaptation on linear fitness functions.}},
journal = {Evol. Comp.},
year = {2006},
volume = {14},
number = {3},
pages = {255--275}
}

@article{Beck:2007p5257,
author = {Beck, Martin and Luci{\'c}, Vladan and F{\"o}rster, Friedrich and Baumeister, Wolfgang and Medalia, Ohad},
title = {{Snapshots of nuclear pore complexes in action captured by cryo-electron tomography}},
journal = {Nature},
year = {2007},
volume = {449},
number = {7162},
pages = {611--615}
}

@article{Keskin:2008wu,
author = {Keskin, Ozlem and Gursoy, Attila and Ma, Buyong and Nussinov, Ruth},
title = {{Principles of protein-protein interactions: what are the preferred ways for proteins to interact?}},
journal = {Chemical Reviews},
year = {2008},
volume = {108},
number = {4},
pages = {1225}
}

@article{Schrodel:2013gc,
author = {Schr{\"o}del, Tina and Prevedel, Robert and Aumayr, Karin and Zimmer, Manuel and Vaziri, Alipasha},
title = {{Brain-wide 3D imaging of neuronal activity in Caenorhabditis elegans with sculpted light}},
journal = {Nat Methods},
year = {2013},
volume = {10},
number = {10},
pages = {1013--1020},
month = sep
}

@article{Bernard:2009p12623,
author = {Bernard, Charlotte},
title = {{abstract_Vogel_Viola}},
year = {2009},
pages = {1--1}
}

@article{Bahar:2005p353,
author = {Bahar, I and Rader, A J},
title = {{Coarse-grained normal mode analysis in structural biology}},
journal = {Curr Opin Struc Biol},
year = {2005},
volume = {15},
number = {5},
pages = {586--592}
}

@article{Anonymous:DhmlwV5u,
title = {{Rapid {\#}: -9591414}},
year = {2015},
pages = {1--24},
month = aug
}

@article{Zee:2010hm,
author = {Zee, Barry M and Levin, Rebecca S and Xu, Bo and LeRoy, Gary and Wingreen, Ned S and Garcia, Benjamin A},
title = {{In vivo residue-specific histone methylation dynamics.}},
journal = {J Biol Chem},
year = {2010},
volume = {285},
number = {5},
pages = {3341--3350}
}

@article{Qin:2010p12590,
author = {Qin, Z and Buehler, M J and Kreplak, L},
title = {{A multi-scale approach to understand the mechanobiology of intermediate filaments}},
journal = {J Biomech},
year = {2010},
volume = {43},
number = {1},
pages = {15--22}
}

@article{vanHaaren:2005p11962,
author = {van Haaren, PMA and VanBavel, E and Vink, H and Spaan, JAE},
title = {{Charge modification of the endothelial surface layer modulates the permeability barrier of isolated rat mesenteric small arteries}},
journal = {Am J Physiol-Heart C},
year = {2005},
volume = {289},
number = {6},
pages = {H2503--H2507}
}

@article{Bathe:2008p9415,
author = {Bathe and Heussinger, C and Claessens, M and Bausch, A},
title = {{Cytoskeletal bundle mechanics}},
journal = {Biophys J},
year = {2008}
}

@article{Anonymous:EZEHEoSu,
title = {{4568160}},
year = {2015},
pages = {1--9},
month = aug
}

@article{Higurashi:2009ta,
author = {Higurashi, Miho and Ishida, Takashi and Kinoshita, Kengo},
title = {{Identification of transient hub proteins and the possible structural basis for their multiple interactions.}},
journal = {Protein Sci},
year = {2008},
volume = {17},
number = {1},
pages = {72--78},
month = jan
}

@article{Anonymous:R4Yzyuge,
title = {{An Evolution-Based Functional Decomposition of Natural Proteins}},
year = {2015},
pages = {1--40},
month = feb
}

@article{Anonymous:32sjXb2V,
title = {{Untitled}},
year = {2014},
pages = {1--1},
month = oct
}

@article{FaucherGiguere:2008fz,
author = {Faucher-Giguere, C A and Lidz, A and Hernquist, L},
title = {{Numerical Simulations Unravel the Cosmic Web}},
journal = {Science},
year = {2008},
volume = {319},
number = {5859},
pages = {52--55},
month = jan
}

@article{Guydosh:2009p11753,
author = {Guydosh, Nicholas R and Block, Steven M},
title = {{Direct observation of the binding state of the kinesin head to the microtubule}},
journal = {Nature},
year = {2009},
volume = {461},
number = {7260},
pages = {125--U137}
}

@article{Paszek:2009p11968,
author = {Paszek, Matthew J and Boettiger, David and Weaver, Valerie M and Hammer, Daniel A},
title = {{Integrin Clustering Is Driven by Mechanical Resistance from the Glycocalyx and the Substrate}},
journal = {Plos Comput Biol},
year = {2009},
volume = {5},
number = {12},
pages = {e1000604}
}

@article{Chung:2010p9357,
author = {Chung, Koo-Hyun and Bhadriraju, Kiran and Spurlin, Tighe A and Cook, Robert F and Plant, Anne L},
title = {{Nanomechanical Properties of Thin Films of Type I Collagen Fibrils}},
journal = {Langmuir},
year = {2010},
volume = {26},
number = {5},
pages = {3629--3636}
}

@article{Bright:2001p136,
author = {Bright, JN and Stevens, MJ and Hoh, J and Woolf, TB},
title = {{Characterizing the function of unstructured proteins: Simulations of charged polymers under confinement}},
journal = {J Chem Phys},
year = {2001},
volume = {115},
number = {10},
pages = {4909--4918}
}

@article{Doupe:1999ks,
author = {Doupe, A J and Kuhl, P K},
title = {{Birdsong and human speech: common themes and mechanisms.}},
journal = {Annu. Rev. Neurosci.},
year = {1999},
volume = {22},
pages = {567--631}
}

@article{Peramo:2006p11973,
author = {Peramo, A and Albritton, A and Matthews, G},
title = {{Deposition of patterned glycosaminoglycans on silanized glass surfaces}},
journal = {Langmuir},
year = {2006},
volume = {22},
number = {7},
pages = {3228--3234}
}

@article{Gore:2006cy,
author = {Gore, Jeff and Bryant, Zev and N{\"o}llmann, Marcelo and Le, Mai U and Cozzarelli, Nicholas R and Bustamante, Carlos},
title = {{DNA overwinds when stretched.}},
journal = {Nature},
year = {2006},
volume = {442},
number = {7104},
pages = {836--839},
month = aug
}

@article{Ashby:2006p11365,
author = {Ashby, M F},
title = {{The properties of foams and lattices}},
journal = {Philos Transact A Math Phys Eng Sci},
year = {2006},
volume = {364},
number = {1838},
pages = {15--30}
}

@article{Chandrasekaran:2009es,
author = {Chandrasekaran, Chandramouli and Trubanova, Andrea and Stillittano, S{\'e}bastien and Caplier, Alice and Ghazanfar, Asif A},
title = {{The natural statistics of audiovisual speech.}},
journal = {Plos Comput Biol},
year = {2009},
volume = {5},
number = {7},
pages = {e1000436--}
}

@article{Kudla:2009ef,
author = {Kudla, G and Murray, A W and Tollervey, D and Plotkin, J B},
title = {{Coding-Sequence Determinants of Gene Expression in Escherichia coli}},
journal = {Science},
year = {2009},
volume = {324},
number = {5924},
pages = {255--258},
month = apr
}

@article{Sevdalis:2011hk,
author = {Sevdalis, Vassilis and Keller, Peter E},
title = {{Captured by motion: Dance, action understanding, and social cognition.}},
journal = {Brain Cogn},
year = {2011},
volume = {77},
number = {2},
pages = {231--236},
month = nov
}

@article{Neuman:2015fk,
author = {Neuman, Yair and Assaf, Dan and Israeli, Navot},
title = {{Identifying the location of a concealed object through unintentional eye movements}},
journal = {Front. Psychol.},
year = {2015},
volume = {6},
number = {342},
pages = {e54258},
month = apr
}

@article{WojciakStothard:1997vu,
author = {WojciakStothard, B and Denyer, M and Mishra, M and Brown, RA},
title = {{Adhesion orientation, and movement of cells cultured on ultrathin fibronectin fibers}},
journal = {In Vitro Cell Dev-an},
year = {1997},
volume = {33},
number = {2},
pages = {110--117}
}

@article{Wallace:2001p8818,
author = {Wallace, E J and Buzza, DMA and Read, D J},
title = {{Monte carlo simulation scheme for dendrimers satisfying detailed balance}},
journal = {Macromolecules},
year = {2001},
volume = {34},
number = {20},
pages = {7140--7146}
}

@article{Haynes:2006dv,
author = {Haynes, Chad and Oldfield, Christopher J and Ji, Fei and Klitgord, Niels and Cusick, Michael E and Radivojac, Predrag and Uversky, Vladimir N and Vidal, Marc and Iakoucheva, Lilia M},
title = {{PLOS Computational Biology: Intrinsic Disorder Is a Common Feature of Hub Proteins from Four Eukaryotic Interactomes}},
journal = {Plos Comput Biol},
year = {2006},
volume = {2},
number = {8},
pages = {e100}
}

@article{Liu:1996we,
author = {Liu, H and Lightfoot, R and Stevens, J L},
title = {{Activation of heat shock factor by alkylating agents is triggered by glutathione depletion and oxidation of protein thiols}},
journal = {J Biol Chem},
year = {1996}
}

@article{Wiita:2006p12310,
author = {Wiita, Arun P and Ainavarapu, Sri Rama Koti and Huang, Hector H and Fernandez, Julio M},
title = {{Force-dependent chemical kinetics of disulfide bond reduction observed with single-molecule techniques}},
journal = {P Natl Acad Sci Usa},
year = {2006},
volume = {103},
number = {19},
pages = {7222--7227}
}

@article{Abels:2005p10007,
author = {Abels, JA and Moreno-Herrero, F and van der Heijden, T and Dekker, C and Dekker, NH},
title = {{Single-molecule measurements of the persistence length of double- stranded RNA}},
journal = {Biophys J},
year = {2005},
volume = {88},
number = {4},
pages = {2737--2744}
}

@article{Ball:2011er,
author = {Ball, Brian and Karrer, Brian and Newman, M E J},
title = {{Efficient and principled method for detecting communities in networks}},
journal = {Phys Rev E },
year = {2011},
volume = {84},
number = {3},
pages = {036103},
month = sep
}

@article{Benhabbour:2008p9896,
author = {Liu, L and Sheardown, H and Adronov, A},
title = {{Protein resistance of surfaces prepared by chemisorption of monothiolated poly (ethylene glycol) to gold and dendronization with aliphatic polyester dendrons: Effect of hydrophilic dendrons}},
journal = {Macromolecules},
year = {2008},
volume = {41},
number = {7},
pages = {2567--2576}
}

@article{Dick:2009ee,
author = {Dick, Anthony Steven and Goldin-Meadow, Susan and Hasson, Uri and Skipper, Jeremy I and Small, Steven L},
title = {{Co-speech gestures influence neural activity in brain regions associated with processing semantic information.}},
journal = {Hum Brain Mapp},
year = {2009},
volume = {30},
number = {11},
pages = {3509--3526},
month = nov
}

@article{Anonymous:V3oEsNCN,
title = {{SUPPLEMENTARY INFORMATION}},
year = {2015},
pages = {1--55},
month = jul
}

@article{Eliezer:2009p7154,
author = {Eliezer, David},
title = {{Biophysical characterization of intrinsically disordered proteins}},
journal = {Curr Opin Struc Biol},
year = {2009},
volume = {19},
number = {1},
pages = {23--30},
month = feb
}

@article{Anonymous:1995uq,
author = {Wehner, R and Michel, B and Antonsen, P},
title = {{Visual navigation in insects: coupling of egocentric and geocentric information}},
journal = {J Exp Biol},
year = {1996},
volume = {199},
number = {Pt 1},
pages = {129--140}
}

@article{Gore:2003jx,
author = {Gore, Jeff and Ritort, Felix and Bustamante, Carlos},
title = {{Bias and error in estimates of equilibrium free-energy differences from nonequilibrium measurements.}},
journal = {P Natl Acad Sci Usa},
year = {2003},
volume = {100},
number = {22},
pages = {12564--12569},
month = oct
}

@article{Beck:2010bg,
author = {Beck, Roy and Deek, Joanna and Jones, Jayna B and Safinya, Cyrus R},
title = {{Gel-expanded to gel-condensed transition in neurofilament networks revealed by direct force~measurements}},
journal = {Nat Mater},
year = {2010},
volume = {9},
number = {1},
pages = {40--46},
month = jan
}

@book{Reynolds:2013hk,
author = {Reynolds, Kimberly A and Russ, William P and Socolich, Michael and Ranganathan, Rama},
title = {{Evolution-Based Design of Proteins}},
publisher = {Elsevier Inc.},
year = {2013},
volume = {523},
edition = {1}
}

@article{Pante:1996p4620,
author = {Pant{\'e}, N and Aebi, U},
title = {{Molecular dissection of the nuclear pore complex}},
journal = {Crit Rev Biochem Mol Biol},
year = {1996},
volume = {31},
number = {2},
pages = {153--199},
month = apr
}

@article{Dolinsky:2004p12854,
author = {Dolinsky, TJ and Nielsen, JE and McCammon, JA and Baker, NA},
title = {{PDB2PQR: an automated pipeline for the setup of Poisson-Boltzmann electrostatics calculations}},
journal = {Nucleic Acids Res},
year = {2004},
volume = {32},
pages = {W665--W667}
}

@article{Kording:2007gu,
author = {K{\"o}rding, Konrad P and Beierholm, Ulrik and Ma, Wei Ji and Quartz, Steven and Tenenbaum, Joshua B and Shams, Ladan},
title = {{Causal Inference in Multisensory Perception}},
journal = {Plos One},
year = {2007},
volume = {2},
number = {9},
pages = {e943},
month = sep
}

@article{Pease:2005bg,
author = {Pease, Paul J and Levy, Oren and Cost, Gregory J and Gore, Jeff and Ptacin, Jerod L and Sherratt, David and Bustamante, Carlos and Cozzarelli, Nicholas R},
title = {{Sequence-directed DNA translocation by purified FtsK.}},
journal = {Science},
year = {2005},
volume = {307},
number = {5709},
pages = {586--590}
}

@article{Hyeon:2011is,
author = {Hyeon, Changbong and Thirumalai, D},
title = {{Capturing the essence of folding and functions of biomolecules using coarse-grained models.}},
journal = {Nature Communications},
year = {2011},
volume = {2},
pages = {487--}
}

@article{Anonymous:EGDFVmAO,
title = {{A life with bees}},
year = {2015},
pages = {1--1},
month = may
}

@article{Clune:2013ek,
author = {Clune, J and Mouret, J B and Lipson, H},
title = {{The evolutionary origins of modularity}},
journal = {Proc Biol Sci},
year = {2013},
volume = {280},
number = {1755},
pages = {20122863--20122863},
month = jan
}

@article{15345047,
author = {Lehner, B and Fraser, A},
title = {{A first-draft human protein-interaction map}},
journal = {Genome Biol},
year = {2004},
volume = {5},
number = {9},
pages = {R63}
}

@article{Anonymous:6S6ymvc4,
title = {{10.1.1.155.93}},
year = {2008},
pages = {1--29},
month = jul
}

@article{Schweins:2003p9018,
author = {Schweins, R and Lindner, P and Huber, K},
title = {{Calcium induced shrinking of NaPA chains: A SANS investigation of single chain behavior}},
journal = {Macromolecules},
year = {2003},
volume = {36},
number = {25},
pages = {9564--9573}
}

@article{Yoshida:2011wd,
author = {Yoshida, Kimihisa and Seo, Hyuk-Soo and Debler, Erik W and Blobel, Gunter and Hoelz, Andr{\'e}},
title = {{Structural and functional analysis of an essential nucleoporin heterotrimer on the cytoplasmic face of the nuclear pore complex}},
journal = {P Natl Acad Sci Usa},
year = {2011},
volume = {108},
number = {40},
pages = {16571--16576}
}

@article{Jordan:2010ir,
author = {Jordan, Daniel M and Ramensky, Vasily E and Sunyaev, Shamil R},
title = {{Human allelic variation: perspective from protein function, structure, and evolution}},
journal = {Curr Opin Struc Biol},
year = {2010},
volume = {20},
number = {3},
pages = {342--350},
month = jun
}

@article{Scheel:2014ex,
author = {Scheel, Bettina M and Hausdorf, Bernhard},
title = {{Dynamic evolution of mitochondrial ribosomal proteins in Holozoa}},
journal = {MOLECULAR PHYLOGENETICS AND EVOLUTION},
year = {2014},
volume = {76},
number = {C},
pages = {67--74},
month = jul
}

@article{vanDieen:2015ib,
author = {van Die{\"e}n, Jaap H and van Leeuwen, Marloes and Faber, Gert S},
title = {{Learning to balance on one leg: motor strategy and sensory weighting}},
journal = {J. Neurophysiol.},
year = {2015},
volume = {114},
number = {5},
pages = {2967--2982},
month = nov
}

@article{Kroger:2000p8273,
author = {Kroger, M and Hess, S},
title = {{Rheological evidence for a dynamical crossover in polymer melts via nonequilibrium molecular dynamics}},
journal = {Phys Rev Lett},
year = {2000},
volume = {85},
number = {5},
pages = {1128--1131},
annote = {formula for relaxation times of the simulations: tau=0.39N^2+0.005N^3 (melt) tau=9.4N^2 (solution) total running time = N_chains*N*(tau/delta_t)*10^-5 seconds}
}

@article{Ziv:2009p5467,
author = {Ziv, G and Haran, G},
title = {{Protein folding, protein collapse, and Tanford's transfer model: Lessons from single {\ldots}}},
journal = {J Am Chem Soc},
year = {2009}
}

@article{Marko:1995wn,
author = {Marko, JF and Siggia, ED},
title = {{Stretching dna}},
journal = {Macromolecules},
year = {1995},
volume = {28},
number = {26},
pages = {8759--8770}
}

@article{Barske:2011ji,
author = {Barske, Julia and Schlinger, Barney A and Wikelski, Martin and Fusani, Leonida},
title = {{Female choice for male motor skills.}},
journal = {Proc Biol Sci},
year = {2011},
month = apr
}

@article{Elbaum:2006kk,
author = {Elbaum, M},
title = {{MATERIALS SCIENCE: Polymers in the Pore}},
journal = {Science},
year = {2006},
volume = {314},
number = {5800},
pages = {766b--767b}
}

@article{Kanungo:2008p11334,
author = {Kanungo, Biraja P and Silva, Emilio and Van Vliet, Krystyn and Gibson, Lorna J},
title = {{Characterization of mineralized collagen-glycosaminoglycan scaffolds for bone regeneration}},
journal = {Acta Biomater},
year = {2008},
volume = {4},
number = {3},
pages = {490--503}
}

@article{Lansac:2004p8252,
author = {Lansac, Y and Maiti, P and Glaser, M},
title = {{Coarse-grained simulation of polymer translocation through an artificial nanopore}},
journal = {Polymer},
year = {2004}
}

@article{Strawn:2004p291,
author = {Strawn, L A and Shen, T X and Shulga, N and Goldfarb, D S and Wente, S R},
title = {{Minimal nuclear pore complexes define FG repeat domains essential for transport}},
journal = {Nat Cell Biol},
year = {2004},
volume = {6},
number = {3},
pages = {197--206}
}

@article{Anonymous:dI7bR7qp,
title = {{1LECTURE 9Statistical mechanics of semiflexible polymers:theory and experiment}},
year = {2008},
pages = {1--16},
month = nov
}

@booklet{Nolting:2006p662,
title = {{Protein folding kinetics: biophysical methods}},
author = {N{\"o}lting, B},
year = {2006}
}

@article{Jhon:2009p12498,
author = {Jhon, Young K and Semler, James J and Genzer, Jan and Beevers, Martin and Gus'kova, Olga A and Khalatur, Pavel G and Khokhlov, Alexei R},
title = {{Effect of Comonomer Sequence Distribution on the Adsorption of Random Copolymers onto Impenetrable Flat Surfaces}},
journal = {Macromolecules},
year = {2009},
volume = {42},
number = {7},
pages = {2843--2853}
}

@article{England:2003kz,
author = {England, Jeremy and Shakhnovich, Eugene},
title = {{Structural Determinant of Protein Designability}},
journal = {Phys Rev Lett},
year = {2003},
volume = {90},
number = {21},
pages = {218101}
}

@article{Ha:1997p11143,
author = {Ha, B Y and Thirumalai, D},
title = {{Persistence length of intrinsically stiff polyampholyte chains}},
journal = {J Phys Ii},
year = {1997},
volume = {7},
number = {6},
pages = {887--902}
}

@article{Sawaya:2007p10953,
author = {Sawaya, Michael R and Sambashivan, Shilpa and Nelson, Rebecca and Ivanova, Magdalena I and Sievers, Stuart A and Apostol, Marcin I and Thompson, Michael J and Balbirnie, Melinda and Wiltzius, Jed J W and McFarlane, Heather T and Madsen, Anders O and Riekel, Christian and Eisenberg, David},
title = {{Atomic structures of amyloid cross-beta spines reveal varied steric zippers}},
journal = {Nature},
year = {2007},
volume = {447},
number = {7143},
pages = {453--457}
}

@article{Theraulaz:1999dn,
author = {Theraulaz, G and Bonabeau, E},
title = {{A brief history of stigmergy}},
journal = {Artificial Life},
year = {1999},
volume = {5},
number = {2},
pages = {97--116}
}

@article{Alon:1999kv,
author = {Alon, U and Surette, M G and Barkai, N and Leibler, S},
title = {{Robustness in bacterial chemotaxis.}},
journal = {Nature},
year = {1999},
volume = {397},
number = {6715},
pages = {168--171},
month = jan
}

@article{Underhill:2004p12875,
author = {Underhill, PT and Doyle, PS},
title = {{On the coarse-graining of polymers into bead-spring chains}},
journal = {Journal of non-newtonian fluid mechanics},
year = {2004},
volume = {122},
number = {1-3},
pages = {3--31}
}

@article{Dubey:2009p12633,
author = {Dubey, Devendra K and Tomar, Vikas},
title = {{The effect of tensile and compressive loading on the hierarchical strength of idealized tropocollagen{\textendash}hydroxyapatite biomaterials as a function of the chemical environment}},
journal = {Journal of Physics: Condensed Matter},
year = {2009},
volume = {21},
number = {20},
pages = {205103},
month = apr
}

@article{Anonymous:aS2iwVoZ,
title = {{Olfactory search at high Reynolds number}},
year = {2002},
pages = {1--5},
month = sep
}

@article{LaViers:be,
author = {LaViers, Amy and Chen, Yushan and Belta, Calin and Egerstedt, Magnus},
title = {{Automatic Sequencing of Ballet Poses}},
journal = {IEEE Robot. Automat. Mag.},
volume = {18},
number = {3},
pages = {87--95}
}

@article{Anonymous:mpUyUoro,
title = {{521S47a}},
year = {2015},
pages = {1--1},
month = may
}

@article{Sagui:2004p11216,
author = {Sagui, C and Pedersen, LG and Darden, TA},
title = {{Towards an accurate representation of electrostatics in classical force fields: Efficient implementation of multipolar interactions in biomolecular simulations}},
journal = {J Chem Phys},
year = {2004},
volume = {120},
pages = {73}
}

@article{Gras:2008p12150,
author = {Gras, Sally L and Tickler, Anna K and Squires, Adam M and Devlin, Glyn L and Horton, Michael A and Dobson, Christopher M and MacPhee, Cait E},
title = {{Functionalised amyloid fibrils for roles in cell adhesion}},
journal = {Biomaterials},
year = {2008},
volume = {29},
number = {11},
pages = {1553--1562}
}

@article{Gautrais:2012bj,
author = {Gautrais, Jacques and Ginelli, Francesco and Fournier, Richard and Blanco, St{\'e}phane and Soria, Marc and Chat{\'e}, Hugues and Theraulaz, Guy},
title = {{Deciphering Interactions in Moving Animal Groups}},
journal = {Plos Comput Biol},
year = {2012},
volume = {8},
number = {9},
pages = {e1002678},
month = sep
}

@article{Uyaver:2004p9012,
author = {Uyaver, S and Seidel, C},
title = {{Pearl-necklace structures in annealed polyelectrolytes}},
journal = {J Phys Chem B},
year = {2004},
volume = {108},
number = {49},
pages = {18804--18814}
}

@article{Komurov:2007ii,
author = {Komurov, Kakajan and White, Michael},
title = {{Revealing static and dynamic modular architecture of the eukaryotic protein interaction network}},
journal = {Mol. Syst. Biol.},
year = {2007},
volume = {3}
}

@article{Peters:2009p3431,
author = {Peters, Reiner},
title = {{Functionalization of a nanopore: The nuclear pore complex paradigm}},
journal = {Bba-Mol Cell Res},
year = {2009},
volume = {1793},
number = {10},
pages = {1533--1539}
}

@article{Keten:2008p12563,
author = {Keten, Sinan and Buehler, Markus J},
title = {{Geometric confinement governs the rupture strength of H-bond assemblies at a critical length scale}},
journal = {Nano Lett},
year = {2008},
volume = {8},
number = {2},
pages = {743--748}
}

@article{Pang:2010el,
author = {Pang, Kaifang and Cheng, Chao and Xuan, Zhenyu and Sheng, Huanye and Ma, Xiaotu},
title = {{Understanding protein evolutionary rate by integrating gene co-expression with protein interactions.}},
journal = {BMC Systems Biology},
year = {2010},
volume = {4},
pages = {179}
}

@article{Zykov:2005dp,
author = {Zykov, Victor and Mytilinaios, Efstathios and Adams, Bryant and Lipson, Hod},
title = {{Robotics: self-reproducing machines.}},
journal = {Nature},
year = {2005},
volume = {435},
number = {7039},
pages = {163--164},
month = may
}

@article{Longo:2009p12547,
author = {Longo, G S and Schick, M and Szleifer, I},
title = {{Stability and Liquid-Liquid Phase Separation in Mixed Saturated Lipid Bilayers}},
journal = {Biophys J},
year = {2009},
volume = {96},
number = {10},
pages = {3977}
}

@article{Lee:2009p8944,
author = {Lee, Hwankyu and Larson, Ronald G},
title = {{Molecular Dynamics Study of the Structure and Interparticle Interactions of Polyethylene Glycol-Conjugated PAMAM Dendrimers}},
journal = {J Phys Chem B},
year = {2009},
volume = {113},
number = {40},
pages = {13202--13207}
}

@article{Beck:2010bg,
author = {Beck, Roy and Deek, Joanna and Jones, Jayna B and Safinya, Cyrus R},
title = {{Gel-expanded to gel-condensed transition in neurofilament networks revealed by direct force measurements}},
journal = {Nat Mater},
year = {2010},
volume = {9},
number = {1},
pages = {40--46}
}

@article{Maiti:2004p8627,
author = {Maiti, P K and Cagin, T and Wang, G F and Goddard, W A},
title = {{Structure of PAMAM dendrimers: Generations 1 through 11}},
journal = {Macromolecules},
year = {2004},
volume = {37},
number = {16},
pages = {6236--6254}
}

@article{Iacovella:2011dx,
author = {Iacovella, Vittorio and Hasson, Uri},
title = {{The relationship between BOLD signal and autonomic nervous system functions: implications for processing of "physiological noise"}},
journal = {Magn Reson Imaging},
year = {2011}
}

@article{Groehn:2010p8601,
author = {Groehn, Franziska and Klein, Katja and Koynov, Kaloian},
title = {{A Novel Type of Vesicles Based on Ionic and pi-pi Interactions}},
journal = {Macromol Rapid Comm},
year = {2010},
volume = {31},
number = {1},
pages = {75--80}
}

@article{w:2015uk,
author = {{w7}},
title = {{Chronic Illness}},
year = {2015},
pages = {1--44},
month = feb
}

@article{Anonymous:WnitcRNJ,
title = {{arXiv:1501.04227v1 [cond-mat.soft] 17 Jan 2015}},
year = {2015},
pages = {1--6},
month = jan
}

@article{Vogel:2010p12615,
author = {Vogel, V},
title = {{Shrunk to nano: The secrete language of mechanical communication}},
journal = {Micro Electro Mechanical Systems (MEMS), 2010 IEEE 23rd International Conference on},
year = {2010},
pages = {83--87}
}

@article{Prather:2008cl,
author = {Prather, J F and Peters, S and Nowicki, S and Mooney, R},
title = {{Precise auditory{\textendash}vocal mirroring in neurons for learned vocal communication}},
journal = {Nature},
year = {2008},
volume = {451},
number = {7176},
pages = {305--310},
month = jan
}

@article{Kahana:2008p4836,
author = {Kahana, Aviv and Kenan, Gilad and Feingold, Mario and Elbaum, Michael and Granek, Rony},
title = {{Active transport on disordered microtubule networks: the generalized random velocity model}},
journal = {Phys Rev E },
year = {2008},
volume = {78},
number = {5 Pt 1},
pages = {051912}
}

@article{Elad:2009p138,
author = {Elad, Nadav and Maimon, Tal and Frenkiel-Krispin, Daphna and Lim, Roderick Y H and Medalia, Ohad},
title = {{Structural analysis of the nuclear pore complex by integrated approaches}},
journal = {Curr Opin Struc Biol},
year = {2009},
volume = {19},
number = {2},
pages = {226--232}
}

@article{Murtola:2009ih,
author = {Murtola, Teemu and Bunker, Alex and Vattulainen, Ilpo and Deserno, Markus and Karttunen, Mikko},
title = {{Multiscale modeling of emergent materials: biological and soft matter}},
journal = {Physical Chemistry Chemical Physics},
year = {2009},
volume = {11},
number = {12},
pages = {1869--1892}
}

@article{Kurut:2012dp,
author = {Kurut, An{\i}l and Persson, Bj{\"o}rn A and {\AA}kesson, Torbj{\"o}rn and Forsman, Jan and Lund, Mikael},
title = {{Anisotropic Interactions in Protein Mixtures: Self Assembly and Phase Behavior in Aqueous Solution}},
journal = {J. Phys. Chem. Lett.},
year = {2012},
volume = {3},
number = {6},
pages = {731--734},
month = mar
}

@article{Hidalgo:2010p9360,
author = {Hidalgo, P and Cepeda-Jimenez, C M and Ruano, O A and Carreno, F},
title = {{Influence of the Processing Temperature on the Microstructure, Texture, and Hardness of the 7075 Aluminum Alloy Fabricated by Accumulative Roll Bonding}},
journal = {Metall Mater Trans A},
year = {2010},
volume = {41A},
number = {3},
pages = {758--767}
}

@article{Longo:2009p12547,
author = {Longo, GS and Schick, M and Szleifer, I},
title = {{Stability and Liquid-Liquid Phase Separation in Mixed Saturated Lipid Bilayers}},
journal = {Biophys J},
year = {2009},
volume = {96},
number = {10},
pages = {3977}
}

@article{FrenkielKrispin:2009p4493,
author = {Frenkiel-Krispin, Daphna and Maco, Bohumil and Aebi, Ueli and Medalia, Ohad},
title = {{Structural Analysis of a Metazoan Nuclear Pore Complex Reveals a Fused Concentric Ring Architecture}},
journal = {J Mol Biol},
year = {2009},
month = nov
}

@article{Sorenson:2002p12786,
author = {Sorenson, JM and Head-Gordon, T},
title = {{Protein engineering study of protein L by simulation}},
journal = {J Comput Biol},
year = {2002},
volume = {9},
number = {1},
pages = {35--54}
}

@article{TetenbaumNovatt:2012hm,
author = {Tetenbaum-Novatt, J and Hough, L E and Mironska, R and McKenney, A S and Rout, M P},
title = {{Nucleocytoplasmic Transport: A Role for Nonspecific Competition in Karyopherin-Nucleoporin Interactions}},
journal = {Mol Cell Proteomics},
year = {2012},
volume = {11},
number = {5},
pages = {31--46},
month = may
}

@article{Bollenbach:2009ke,
author = {Bollenbach, Tobias and Kishony, Roy},
title = {{Hydroxyurea triggers cellular responses that actively cause bacterial cell death.}},
journal = {Mol Cell},
year = {2009},
volume = {36},
number = {5},
pages = {728--729},
month = dec
}

@article{Zherenkova:2003p12496,
author = {Zherenkova, L V and Khalatur, P G and Khokhlov, A R},
title = {{Solution properties of charged quasi-random copolymers: Integral equation theory}},
journal = {J Chem Phys},
year = {2003},
volume = {119},
number = {13},
pages = {6959--6972}
}

@article{Liu:2009p11438,
author = {Liu, Xiaohua and Ma, Peter X},
title = {{Phase separation, pore structure, and properties of nanofibrous gelatin scaffolds}},
journal = {Biomaterials},
year = {2009},
volume = {30},
number = {25},
pages = {4094--4103}
}

@article{Vakonakis:2007p12828,
author = {Vakonakis, I and Staunton, D and Rooney, L M and Campbell, I D},
title = {{Interdomain association in fibronectin: insight into cryptic sites and fibrillogenesis}},
journal = {The EMBO Journal},
year = {2007},
volume = {26},
number = {10},
pages = {2575--2583}
}

@article{Larriva:2010p10030,
author = {Larriva, Maria and Prieto, Lidia and Bruscolini, Pierpaolo and Rey, Antonio},
title = {{A simple simulation model can reproduce the thermodynamic folding intermediate of apoflavodoxin}},
journal = {Proteins},
year = {2010},
volume = {78},
number = {1},
pages = {73--82}
}

@article{Kyte:1982p7938,
author = {Kyte, J and Doolittle, R F},
title = {{A simple method for displaying the hydropathic character of a protein}},
journal = {J Mol Biol},
year = {1982},
volume = {157},
number = {1},
pages = {105--132},
month = may
}

@article{LealEgana:2010p12621,
author = {Leal Ega{\~n}a, Aldo and Scheibel, Thomas},
title = {{Silk-based materials for biomedical applications}},
journal = {Biotechnol. Appl. Biochem.},
year = {2010},
volume = {55},
number = {3},
pages = {155--167}
}

@article{Hirokawa:1999p11431,
author = {Hirokawa, Y and Jinnai, H and Nishikawa, Y and Okamoto, T and Hashimoto, T},
title = {{Direct observation of internal structures in poly(N-isopropylacrylamide) chemical gels}},
journal = {Macromolecules},
year = {1999},
volume = {32},
number = {21},
pages = {7093--7099}
}

@article{Das:2012fj,
author = {Das, Rahul K and Mao, Albert H and Pappu, Rohit V},
title = {{Unmasking functional motifs within disordered regions of proteins.}},
journal = {Sci Signal},
year = {2012},
volume = {5},
number = {220},
pages = {pe17},
month = apr
}

@article{Karrer:2011dl,
author = {Karrer, Brian and Newman, M E J},
title = {{Stochastic blockmodels and community structure in networks}},
journal = {Phys Rev E },
year = {2011},
volume = {83},
number = {1},
pages = {016107},
month = jan
}

@article{Markley:1998p10956,
author = {Markley, J L and Bax, A and Arata, Y and Hilbers, C W and Kaptein, R and Sykes, B D and Wright, P E and W{\"u}thrich, K},
title = {{Recommendations for the presentation of NMR structures of proteins and nucleic acids--IUPAC-IUBMB-IUPAB Inter-Union Task Group on the standardization of data bases of protein and nucleic acid structures determined by NMR spectroscopy}},
journal = {Journal of Biomolecular NMR},
year = {1998},
volume = {12},
number = {1},
pages = {1--23}
}

@article{Anonymous:_K8gefGt,
title = {{arXiv:1002.1826v2 [cond-mat.soft] 13 Sep 2010}},
year = {2010},
pages = {1--6},
month = sep
}

@article{Leermakers:2008p12561,
author = {Leermakers, FAM and Zhulina, EB},
title = {{Self-consistent field modeling of the neurofilament network}},
journal = {Biophysical reviews and letters},
year = {2008},
volume = {3},
number = {4}
}

@article{Nei:1986tb,
author = {Nei, M and Gojobori, T},
title = {{Simple methods for estimating the numbers of synonymous and nonsynonymous nucleotide substitutions.}},
journal = {Mol. Biol. Evol.},
year = {1986},
volume = {3},
number = {5},
pages = {418--426},
month = sep
}

@article{Oldfield:2005p11125,
author = {Oldfield, C J and Cheng, Y and Cortese, M S and Brown, C J and Uversky, V N and Dunker, A K},
title = {{Comparing and combining predictors of mostly disordered proteins}},
journal = {Biochemistry-Us},
year = {2005},
volume = {44},
number = {6},
pages = {1989--2000}
}

@article{Sorek:2013iz,
author = {Sorek, Rotem and Lawrence, C Martin and Wiedenheft, Blake},
title = {{CRISPR-Mediated Adaptive Immune Systems in Bacteria and Archaea}},
journal = {Annu. Rev. Biochem.},
year = {2013},
volume = {82},
number = {1},
pages = {237--266},
month = jun
}

@article{Hauser:2012jw,
author = {Hauser, Helmut and Ijspeert, Auke J and F{\"u}chslin, Rudolf M and Pfeifer, Rolf and Maass, Wolfgang},
title = {{Towards a theoretical foundation for morphological computation with compliant bodies}},
journal = {Biol Cybern},
year = {2012},
volume = {105},
number = {5-6},
pages = {355--370},
month = jan
}

@article{Gong:2007p12585,
author = {Gong, Peng and Genzer, Jan and Szleifer, I},
title = {{Phase behavior and charge regulation of weak polyelectrolyte grafted layers}},
journal = {Phys Rev Lett},
year = {2007},
volume = {98},
number = {1},
pages = {018302}
}

@article{Zhao:2009p4770,
author = {Zhao, Rui and Bodnar, Megan S and Spector, David L},
title = {{Nuclear neighborhoods and gene expression}},
journal = {Curr Opin Genet Dev},
year = {2009},
volume = {19},
number = {2},
pages = {172--179}
}

@article{Ando:2008p7601,
author = {Ando, Toshio and Uchihashi, Takayuki and Fukuma, Takeshi},
title = {{High-speed atomic force microscopy for nano-visualization of dynamic biomolecular processes}},
journal = {Prog Surf Sci},
year = {2008},
volume = {83},
number = {7-9},
pages = {337--437}
}

@article{Anonymous:-T9S5IfP,
title = {{Quorum Sensing: Cell-to-Cell Communication in Bacteria}},
year = {2015},
pages = {1--31},
month = feb
}

@book{Anonymous:Ra5bbTcH,
title = {{books.google.com}}
}

@article{Alexandrova:2008p12232,
author = {Alexandrova, Antonina Y and Arnold, Katya and Schaub, Sebastien and Vasiliev, Jury M and Meister, Jean-Jacques and Bershadsky, Alexander D and Verkhovsky, Alexander B},
title = {{Comparative Dynamics of Retrograde Actin Flow and Focal Adhesions: Formation of Nascent Adhesions Triggers Transition from Fast to Slow Flow}},
journal = {Plos One},
year = {2008},
volume = {3},
number = {9},
pages = {e3234}
}

@article{Kohjiya:2008p9692,
author = {Kohjiya, Shinzo and Kato, Atsushi and Ikeda, Yuko},
title = {{Visualization of nanostructure of soft matter by 3D-TEM: Nanoparticles in a natural rubber matrix}},
journal = {Prog Polym Sci},
year = {2008},
volume = {33},
number = {10},
pages = {979--997}
}

@article{Gorlich:1999p3873,
author = {G{\"o}rlich, D and Kutay, U},
title = {{Transport between the cell and the nucleus}},
journal = {Annu. Rev. Cell Dev. Biol},
year = {1999},
volume = {15},
pages = {607--660}
}

@article{Sarkar:2009p9005,
author = {Sarkar, A and Carver, P and Zhang, T and Merrington, A},
title = {{\ldots Coatings For Surface Modification Of Polyamide Reverse Osmosis Membranes}},
journal = {Journal of Membrane \ldots},
year = {2009}
}

@article{Komine:2006p9912,
author = {Komine, Y and Ueda, I and Goto, T and Fujihara, H},
title = {{Dendritic effects on the ordered assembly and the interfacial one-electron oxidation of redox-active dendron-functionalized gold nanoparticles}},
journal = {Chem Commun},
year = {2006},
volume = {2006},
number = {3},
pages = {302--304}
}

@article{Bayliss:2000p3535,
author = {Bayliss, R and Littlewood, T and Stewart, M},
title = {{Structural basis for the interaction between FxFG nucleoporin repeats and importin-$\beta$ in nuclear trafficking}},
journal = {Cell},
year = {2000},
volume = {102},
number = {1},
pages = {99--108}
}

@article{Verdier:2009p11774,
author = {Verdier, Claude and Etienne, Jocelyn and Duperray, Alain and Preziosi, Luigi},
title = {{Review: Rheological properties of biological materials}},
journal = {Cr Phys},
year = {2009},
volume = {10},
number = {8},
pages = {790--811}
}

@article{Janmey:2003p7616,
author = {Janmey, PA and Leterrier, JF and Herrmann, H},
title = {{Assembly and structure of neurofilaments}},
journal = {Curr Opin Colloid In},
year = {2003},
volume = {8},
number = {1},
pages = {40--47}
}

@article{Yan:2013ie,
author = {Yan, Zhiqiang and Guo, Liyong and Hu, Liang and Wang, Jin},
title = {{Specificity and affinity quantification of protein-protein interactions.}},
journal = {Bioinformatics},
year = {2013},
volume = {29},
number = {9},
pages = {1127--1133},
month = may
}

@article{Statz:2009we,
author = {Statz, A R and Kuang, J and Ren, C and Barron, A E and Szleifer, I and Messersmith, P B},
title = {{Experimental and theoretical investigation of chain length and surface coverage on fouling of surface grafted polypeptoids}},
year = {2009}
}

@article{Joseph:2014es,
author = {Joseph, A P and de Brevern, A G},
title = {{From local structure to a global framework: recognition of protein folds}},
journal = {Journal of the Royal Society, Interface / the Royal Society},
year = {2014},
volume = {11},
number = {95},
pages = {20131147--20131147},
month = mar
}

@article{Uyaver:2004p9012,
author = {Uyaver, S and Seidel, C},
title = {{Pearl-necklace structures in annealed polyelectrolytes}},
journal = {J Phys Chem B},
year = {2004},
volume = {108},
number = {49},
pages = {18804--18814}
}

@article{Liu:2009p11801,
author = {Liu, Xiaohua and Smith, Laura A and Hu, Jiang and Ma, Peter X},
title = {{Biomimetic nanofibrous gelatin/apatite composite scaffolds for bone tissue engineering}},
journal = {Biomaterials},
year = {2009},
volume = {30},
number = {12},
pages = {2252--2258}
}

@article{Blasing:2012dj,
author = {Bl{\"a}sing, Bettina and Calvo-Merino, Beatriz and Cross, Emily S and Jola, Corinne and Honisch, Juliane and Stevens, Catherine J},
title = {{Neurocognitive control in dance perception and performance}},
journal = {ACTPSY},
year = {2012},
volume = {139},
number = {2},
pages = {300--308},
month = feb
}

@article{Jeong:2001df,
author = {Jeong, H and Mason, S P and Barab{\'a}si, A L and Oltvai, Z N},
title = {{Lethality and centrality in protein networks : Article : Nature}},
journal = {Nature},
year = {2001},
volume = {411},
number = {6833},
pages = {41--42}
}

@article{Aronov:2008fh,
author = {Aronov, D and Andalman, A S and Fee, M S},
title = {{A Specialized Forebrain Circuit for Vocal Babbling in the Juvenile Songbird}},
journal = {Science},
year = {2008},
volume = {320},
number = {5876},
pages = {630--634}
}

@article{Gruben:2012bv,
author = {Gruben, Kreg G and Boehm, Wendy L},
title = {{Mechanical interaction of center of pressure and force direction in the upright human}},
journal = {J Biomech},
year = {2012},
volume = {45},
number = {9},
pages = {1661--1665},
month = jun
}

@article{Evans:2011jo,
author = {Evans, Martin R and Majumdar, Satya N},
title = {{Diffusion with stochastic resetting}},
journal = {Phys Rev Lett},
year = {2011},
volume = {106},
number = {16},
pages = {160601},
month = apr
}

@article{Murtola:2009ih,
author = {Murtola, Teemu and Bunker, Alex and Vattulainen, Ilpo and Deserno, Markus and Karttunen, Mikko},
title = {{Multiscale modeling of emergent materials: biological and soft matter}},
journal = {Physical Chemistry Chemical Physics},
year = {2009},
volume = {11},
number = {12},
pages = {1869--1892}
}

@article{Wright:1999eg,
author = {Wright, P E and Dyson, H J},
title = {{Intrinsically unstructured proteins: re-assessing the protein structure-function paradigm.}},
journal = {J Mol Biol},
year = {1999},
volume = {293},
number = {2},
pages = {321--331},
month = oct
}

@article{Siegers:2004p9886,
author = {Siegers, C and Biesalski, M and Haag, R},
title = {{Self-assembled monolayers of dendritic polyglycerol derivatives on gold that resist the adsorption of proteins}},
journal = {Chem-Eur J},
year = {2004},
volume = {10},
number = {11},
pages = {2831--2838}
}

@article{Elliott:2011cb,
author = {Elliott, J. A.},
title = {{Novel approaches to multiscale modelling in materials science}},
journal = {Int Mater Rev},
year = {2011},
volume = {56},
number = {4},
pages = {207--225}
}

@article{Guzman:2010fo,
author = {Guzm{\'a}n, Dora L and Randall, Arlo and Baldi, Pierre and Guan, Zhibin},
title = {{Computational and single-molecule force studies of a macro domain protein reveal a key molecular determinant for mechanical stability.}},
journal = {Proceedings of the National Academy of Sciences},
year = {2010},
volume = {107},
number = {5},
pages = {1989--1994},
month = feb
}

@article{Baigl:2003p9021,
author = {Baigl, D and Ober, R and Qu, D and Fery, A and Williams, C E},
title = {{Correlation length of hydrophobic polyelectrolyte solutions}},
journal = {Europhys Lett},
year = {2003},
volume = {62},
number = {4},
pages = {588--594}
}

@article{Belyi:2004p40,
author = {Belyi, Vladimir A},
title = {{Exclusion zone of convex brushes in the strong-stretching limit}},
journal = {J Chem Phys},
year = {2004},
volume = {121},
number = {13},
pages = {6547--6554},
month = oct
}

@article{Carmel:2010js,
author = {Carmel, David and Arcaro, Michael and Kastner, Sabine and Hasson, Uri},
title = {{How to create and use binocular rivalry.}},
journal = {J Vis Exp},
year = {2010},
number = {45}
}

@article{MoussaviBaygi:2011ue,
author = {Moussavi-Baygi, R and Jamali, Y},
title = {{Biophysical Coarse-Grained Modeling Provides Insights into Transport through the Nuclear Pore Complex}},
journal = {Biophysical \ldots},
year = {2011}
}

@article{Bunsow:2010p12574,
author = {B{\"u}nsow, J and Kelby, TS and Huck, WTS},
title = {{Polymer Brushes: Routes toward Mechanosensitive Surfaces}},
journal = {Acc. Chem. Res},
year = {2010},
volume = {43},
number = {3},
pages = {466--474}
}

@article{Teng:2010kr,
author = {Teng, Shu-Wen and Wang, Yufang and Tu, Kimberly C and Long, Tao and Mehta, Pankaj and Wingreen, Ned S and Bassler, Bonnie L and Ong, N P},
title = {{Measurement of the copy number of the master quorum-sensing regulator of a bacterial cell.}},
journal = {Biophys J},
year = {2010},
volume = {98},
number = {9},
pages = {2024--2031},
month = may
}

@article{Lee:2007hi,
author = {Lee, David and Redfern, Oliver and Orengo, Christine},
title = {{Predicting protein function from sequence and structure}},
year = {2007},
volume = {8},
number = {12},
pages = {995--1005},
month = dec
}

@article{Lim:2008p289,
author = {Lim, Roderick Y H and Ullman, Katharine S and Fahrenkrog, Birthe},
title = {{Biology and biophysics of the nuclear pore complex and its components}},
journal = {Int Rev Cel Mol Bio},
year = {2008},
volume = {267},
pages = {299--+}
}

@article{Bahar:2005p353,
author = {Bahar, I and Rader, AJ},
title = {{Coarse-grained normal mode analysis in structural biology}},
journal = {Curr Opin Struc Biol},
year = {2005},
volume = {15},
number = {5},
pages = {586--592}
}

@article{Anonymous:1999p12948,
title = {{ma990719v}},
year = {1999},
pages = {1--8}
}

@article{GO:1978vy,
author = {GO, N},
title = {{Respective roles of short- and long-range interactions in protein folding}},
journal = {{\ldots} of the National Academy of Sciences},
year = {1978}
}

@article{Heo:2010p12929,
author = {Heo, M and Shakhnovich, E I},
title = {{Interplay between pleiotropy and secondary selection determines rise and fall of mutators in stress response.}},
journal = {Plos Comput Biol},
year = {2010},
volume = {6},
number = {3}
}

@article{Gao:2002p12606,
author = {Gao, M and Craig, D and Vogel, V and Schulten, K},
title = {{Identifying unfolding intermediates of FN-III10 by steered molecular dynamics}},
journal = {J Mol Biol},
year = {2002},
volume = {323},
number = {5},
pages = {939--950}
}

@article{Anonymous:2012ta,
title = {{Snapshot of the network}},
year = {2012},
pages = {1--3},
month = jan
}

@article{Rief:1997p12824,
author = {Rief, M and Gautel, M and Oesterhelt, F and Fernandez, J M and Gaub, H E},
title = {{Reversible unfolding of individual titin immunoglobulin domains by AFM}},
journal = {Science},
year = {1997},
volume = {276},
number = {5315},
pages = {1109}
}

@article{Shulga:2000p4786,
author = {Shulga, N and Mosammaparast, N and Wozniak, R and Goldfarb, D S},
title = {{Yeast nucleoporins involved in passive nuclear envelope permeability}},
journal = {J Cell Biol},
year = {2000},
volume = {149},
number = {5},
pages = {1027--1038},
month = may
}

@article{Reichelt:1990p8002,
author = {Reichelt, R and Holzenburg, A and Buhle, E L and Jarnik, M and Engel, A and Aebi, U},
title = {{Correlation between structure and mass distribution of the nuclear pore complex and of distinct pore complex components}},
journal = {J Cell Biol},
year = {1990},
volume = {110},
number = {4},
pages = {883--894}
}

@article{Foley:2004ko,
author = {Foley, John M and Ribeiro-Filho, Nilton P and Da Silva, Jos{\'e} A},
title = {{Visual perception of extent and the geometry of visual space}},
journal = {Vision Res.},
year = {2004},
volume = {44},
number = {2},
pages = {147--156},
month = jan
}

@article{1471-2105-6-100,
author = {Pearl, J},
title = {{Probabilistic Reasoning in Intelligent Systems: Networks of Plausible Inference}},
year = {1997}
}

@article{Murat:1996p8815,
author = {Murat, M and Grest, GS},
title = {{Molecular dynamics study of dendrimer molecules in solvents of varying quality}},
journal = {Macromolecules},
year = {1996},
volume = {29},
number = {4},
pages = {1278--1285}
}

@book{Xiao:2011tt,
author = {{Xiao}},
title = {{Introduction to \textbf{Statistics in psychology
}}},
year = {2011},
month = aug
}

@article{Gregor:2007du,
author = {Gregor, Thomas and Tank, David W and Wieschaus, Eric F and Bialek, William},
title = {{Probing the limits to positional information.}},
journal = {Cell},
year = {2007},
volume = {130},
number = {1},
pages = {153--164},
month = jul
}

@article{Samiotakis:2009p7895,
author = {Samiotakis, Antonios and Wittung-Stafshede, Pernilla and Cheung, Margaret S},
title = {{Folding, Stability and Shape of Proteins in Crowded Environments: Experimental and Computational Approaches}},
journal = {Int J Mol Sci},
year = {2009},
volume = {10},
number = {2},
pages = {572--588}
}

@article{Anonymous:2010p12230,
title = {{vbausch1}},
year = {2010},
pages = {1--6}
}

@article{Beekman:2006ij,
author = {Beekman, Madeleine and Fathke, Robert L and Seeley, Thomas D},
title = {{How does an informed minority of scouts guide a honeybee swarm as it flies to its new home?}},
journal = {Anim Behav},
year = {2006},
volume = {71},
number = {1},
pages = {161--171},
month = jan
}

@article{Tallinen:2014bf,
author = {Tallinen, T and Chung, J Y and Biggins, J S and Mahadevan, L},
title = {{Gyrification from constrained cortical expansion}},
journal = {P Natl Acad Sci Usa},
year = {2014},
volume = {111},
number = {35},
pages = {12667--12672},
month = sep
}

@article{Diehl:1996p11150,
author = {Diehl, A and Barbosa, M C and Levin, Y},
title = {{Neutral polyampholyte in an ionic solution}},
journal = {Phys Rev E},
year = {1996},
volume = {54},
number = {6},
pages = {6516--6525}
}

@article{Ribbeck:2001p3438,
author = {Ribbeck, K and Gorlich, D},
title = {{Kinetic analysis of translocation through nuclear pore complexes}},
journal = {Embo J},
year = {2001},
volume = {20},
number = {6},
pages = {1320--1330}
}

@article{Anonymous:2010p12550,
title = {{2010-9}},
year = {2010},
pages = {1--27}
}

@article{14704708,
author = {Bader, J S and Chaudhuri, A and Rothberg, J M and Chant, J},
title = {{Gaining confidence in high-throughput protein interaction networks}},
journal = {Nat Biotech},
year = {2004},
volume = {22},
number = {1},
pages = {78--85}
}

@article{Caspi:2008p4838,
author = {Caspi, Yaron and Zbaida, David and Cohen, Hagai and Elbaum, Michael},
title = {{Synthetic mimic of selective transport through the nuclear pore complex}},
journal = {Nano Lett},
year = {2008},
volume = {8},
number = {11},
pages = {3728--3734},
month = nov
}

@article{Lay:1999p9804,
author = {Lay, S and Sommer, JU and Blumen, A},
title = {{Comparison of structural properties of different polymer network types as obtained by computer simulation}},
journal = {J Chem Phys},
year = {1999},
volume = {110},
number = {24},
pages = {12173--12182}
}

@article{Jaggi:2003p6029,
author = {Jaggi, R D and Franco-Obregon, A and Ensslin, K},
title = {{Quantitative topographical analysis of nuclear pore complex function using scanning force microscopy}},
journal = {Biophys J},
year = {2003},
volume = {85},
number = {6},
pages = {4093--4098}
}

@article{Vogel:2006p12291,
author = {Vogel, Viola},
title = {{Mechanotransduction involving multimodular proteins: converting force into biochemical signals}},
journal = {Annu. Rev. Biophys. Biomol. Struct.}
}

@article{Anonymous:2011p10589,
title = {{pnas.0908269107_SI.pdf?targetid=SF10}}
}

@article{Spiegel:2008p9913,
title = {{Schaum's Outline of Mathematical Handbook of Formulas and Tables}}
}

@article{Peleg:2009us,
author = {Peleg, Orit and Kroger, Martin and Rabin, Yitzhak},
title = {{Effect of network topology on phase separation in two-dimensional Lennard-Jones networks.}},
journal = {Phys Rev E },
year = {2009},
volume = {79},
number = {4 Pt 1},
pages = {040401}
}

@article{Fisher:2012wr,
author = {Fisher, Charles K and Ullman, Orly and Stultz, Collin M},
title = {{Efficient construction of disordered protein ensembles in a bayesian framework with optimal selection of conformations.}},
journal = {Pac Symp Biocomput},
year = {2012},
pages = {82--93}
}

@article{Liu:2009cd,
author = {Liu, Yuan Sophie and Stevens, Charles F and Sharpee, Tatyana O},
title = {{Predictable irregularities in retinal receptive fields.}},
journal = {Proceedings of the National Academy of Sciences},
year = {2009},
volume = {106},
number = {38},
pages = {16499--16504},
month = sep
}

@article{Anonymous:6BAAXQil,
title = {{A Biased Random Walk Model for the Trajectories of Swimming Micro-organisms}},
year = {1997},
pages = {1--24},
month = jun
}

@article{Benichou:2005hs,
author = {B{\'e}nichou, O and Coppey, M and Moreau, M and Suet, P-H and Voituriez, R},
title = {{Optimal Search Strategies for Hidden Targets}},
journal = {Phys Rev Lett},
year = {2005},
volume = {94},
number = {19},
pages = {198101},
month = may
}

@article{Gambin:wb,
author = {Gambin, Yann and Schug, Alexander and Lemke, Edward A and Lavinder, Jason J and Ferreon, Allan Chris M and Magliery, Thomas J and Onuchic, Jos{\'e} N and Deniz, Ashok A},
title = {{Direct single-molecule observation of a protein living in two opposed native structures}}
}

@article{Pemberton:2005p4784,
author = {Pemberton, Lucy F and Paschal, Bryce M},
title = {{Mechanisms of receptor-mediated nuclear import and nuclear export}},
journal = {Traffic},
year = {2005},
volume = {6},
number = {3},
pages = {187--198},
month = mar
}

@article{Heo:2011p12923,
author = {Heo, M and Maslov, S and Shakhnovich, E},
title = {{Topology of protein interaction network shapes protein abundances and strengths of their functional and nonspecific interactions}},
journal = {Proceedings of the National Academy of Sciences},
year = {2011},
volume = {108},
number = {10},
pages = {4258}
}

@article{Bershtein:2012fu,
author = {Bershtein, Shimon and Mu, Wanmeng and Wu, Wanmeng and Shakhnovich, Eugene I},
title = {{Soluble oligomerization provides a beneficial fitness effect on destabilizing mutations.}},
journal = {Proceedings of the National Academy of Sciences},
year = {2012},
volume = {109},
number = {13},
pages = {4857--4862}
}

@article{Han:2006p11818,
author = {Han, Y F and Weinbaum, S and Spaan, JAE and Vink, H},
title = {{Large-deformation analysis of the elastic recoil of fibre layers in a Brinkman medium with application to the endothelial glycocalyx}},
journal = {J Fluid Mech},
year = {2006},
volume = {554},
pages = {217--235}
}

@article{Evans:2014be,
author = {Evans, Martin R and Majumdar, Satya N},
title = {{Diffusion with resetting in arbitrary spatial dimension}},
journal = {J. Phys. A: Math. Theor.},
year = {2014},
volume = {47},
number = {28},
pages = {285001},
month = jun
}

@article{Cukuroglu:2010ek,
author = {Cukuroglu, Engin and Gursoy, Attila and Keskin, Ozlem},
title = {{Analysis of hot region organization in hub proteins.}},
journal = {Ann Biomed Eng},
year = {2010},
volume = {38},
number = {6},
pages = {2068--2078}
}

@article{Yang:2007dz,
author = {Yang, Jae Shick and Chen, William W and Skolnick, Jeffrey and Shakhnovich, Eugene I},
title = {{All-atom ab initio folding of a diverse set of proteins.}},
journal = {Structure},
year = {2007},
volume = {15},
number = {1},
pages = {53--63}
}

@article{Anonymous:Xh_Mvg72,
title = {{out}},
year = {2016},
pages = {1--9},
month = feb
}

@book{JoacutezsefTopaacutel:2009el,
author = {Joacutezsef Topaacutel, AAcutedaacutem Mikloacutesi Maacuterta Gaacuterta Gaacutecsi Antal Doacuteka Peter Pongraacutecz EnikoPrime Kubinyi Zsoacutefia Viraacutenyi Vilmos Csaacutenyi},
title = {{Chapter 3 - The Dog as a Model for Understanding Human Social Behavior}},
publisher = {Elsevier Inc.},
year = {2009},
volume = {39},
edition = {1}
}

@article{Pemberton:2005p4784,
author = {Pemberton, Lucy F and Paschal, Bryce M},
title = {{Mechanisms of receptor-mediated nuclear import and nuclear export}},
journal = {Traffic},
year = {2005},
volume = {6},
number = {3},
pages = {187--198}
}

@article{MargaretWilsonPhDDepartmentofTheatreandDanceUniversityofWyoming:2009wm,
author = {{Margaret Wilson, Ph.D., Department of Theatre and Dance, University of Wyoming}},
title = {{Applying Biomechanic Research in the Dance Studio}},
year = {2009},
pages = {1--3},
month = oct
}

@article{Haugh:2009p11352,
author = {Haugh, Matthew G and Murphy, Ciara M and O'Brien, Fergal J},
title = {{Novel Freeze-Drying Methods to Produce a Range of Collagen--Glycosaminoglycan Scaffolds with Tailored Mean Pore Sizes}},
journal = {Tissue Engineering Part C: Methods},
year = {2010},
volume = {16},
number = {5},
pages = {887--894}
}

@article{Danov:2010p11816,
author = {Danov, Krassimir D and Kralchevsky, Peter A and Stoyanov, Simeon D},
title = {{Elastic Langmuir Layers and Membranes Subjected to Unidirectional Compression: Wrinkling and Collapse}},
journal = {Langmuir},
year = {2010},
volume = {26},
number = {1},
pages = {143--155}
}

@article{Warren:2011ex,
author = {Warren, Timothy L and Tumer, Evren C. and Charlesworth, Jonathan D and Brainard, Michael S},
title = {{Mechanisms and time course of vocal learning and consolidation in the adult songbird.}},
journal = {J. Neurophysiol.},
year = {2011},
volume = {106},
number = {4},
pages = {1806--1821},
month = oct
}

@article{Furman:2007eu,
author = {Furman, Orit and Dorfman, Nimrod and Hasson, Uri and Davachi, Lila and Dudai, Yadin},
title = {{They saw a movie: long-term memory for an extended audiovisual narrative.}},
journal = {Learn. Mem.},
year = {2007},
volume = {14},
number = {6},
pages = {457--467},
month = jun
}

@article{Lim:2007p312,
author = {Lim, Roderick Y H and K{\"o}ser, Joachim and Huang, Ning-Ping and Schwarz-Herion, Kyrill and Aebi, Ueli},
title = {{Nanomechanical interactions of phenylalanine-glycine nucleoporins studied by single molecule force-volume spectroscopy}},
journal = {J Struct Biol},
year = {2007},
volume = {159},
number = {2},
pages = {277--289}
}

@article{Anonymous:2011ik,
title = {{Flexible intuitions of Euclidean geometry in an Amazonian indigene group}},
year = {2011},
pages = {1--19},
month = jun
}

@article{Long:2008gr,
author = {Long, Michael A and Fee, Michale S},
title = {{Using temperature to analyse temporal dynamics in the songbird motor pathway.}},
journal = {Nature},
year = {2008},
volume = {456},
number = {7219},
pages = {189--194}
}

@article{dePablo:2011jm,
author = {de Pablo, Juan J.},
title = {{Coarse-Grained Simulations of Macromolecules: From DNA to Nanocomposites}},
journal = {Annu Rev Phys Chem},
year = {2011},
volume = {62},
pages = {555--574}
}

@article{HONEYCUTT:1990p12767,
author = {HONEYCUTT, J D and Thirumalai, D},
title = {{METASTABILITY OF THE FOLDED STATES OF GLOBULAR-PROTEINS}},
journal = {P Natl Acad Sci Usa},
year = {1990},
volume = {87},
number = {9},
pages = {3526--3529}
}

@article{Tran:2006p6028,
author = {Tran, Elizabeth J and Wente, Susan R},
title = {{Dynamic nuclear pore complexes: Life on the edge}},
journal = {Cell},
year = {2006},
volume = {125},
number = {6},
pages = {1041--1053}
}

@article{Kapatkin:2004wz,
author = {Kapatkin, Amy S and Gregor, Thomas P and Hearon, Kendra and Richardson, Robert W and McKelvie, Pamela J and Fordyce, Hilary H and Smith, Gail K},
title = {{Comparison of two radiographic techniques for evaluation of hip joint laxity in 10 breeds of dogs.}},
journal = {J. Am. Vet. Med. Assoc.},
year = {2004},
volume = {224},
number = {4},
pages = {542--546}
}

@article{Homouz:2008p7888,
author = {Homouz, Dirar and Perham, Michael and Samiotakis, Antonios and Cheung, Margaret S and Wittung-Stafshede, Pernilla},
title = {{Crowded, cell-like environment induces shape changes in aspherical protein}},
journal = {P Natl Acad Sci Usa},
year = {2008},
volume = {105},
number = {33},
pages = {11754--11759}
}

@article{Weinbaum:2007p11760,
author = {Weinbaum, Sheldon and Tarbell, John M and Damiano, Edward R},
title = {{The structure and function of the endothelial glycocalyx layer}},
journal = {Annu Rev Biomed Eng},
year = {2007},
volume = {9},
pages = {121--167}
}

@article{Noorduin:2013db,
author = {Noorduin, W L and Grinthal, A and Mahadevan, L and Aizenberg, J},
title = {{Rationally Designed Complex, Hierarchical Microarchitectures}},
journal = {Science},
year = {2013},
volume = {340},
number = {6134},
pages = {832--837},
month = may
}

@article{dePablo:2011jm,
author = {de Pablo, Juan J.},
title = {{Coarse-Grained Simulations of Macromolecules: From DNA to Nanocomposites}},
journal = {Annu Rev Phys Chem},
year = {2011},
volume = {62},
pages = {555--574}
}

@article{Keten:2010fs,
author = {Keten, Sinan and Xu, Zhiping and Ihle, Britni and Buehler, Markus J},
title = {{Nanoconfinement controls stiffness, strength and mechanical toughness of beta-sheet crystals in silk}},
journal = {Nat Mater},
year = {2010},
volume = {9},
number = {4},
pages = {359--367},
month = jan
}

@article{Monshausen:2013fu,
author = {Monshausen, G B and Haswell, E S},
title = {{A force of nature: molecular mechanisms of mechanoperception in plants}},
journal = {Journal of Experimental Botany},
year = {2013},
volume = {64},
number = {15},
pages = {4663--4680},
month = nov
}

@article{Efthymiopoulos:2009p8812,
author = {Efthymiopoulos, Pavlos and Vlahos, Costas and Kosmas, Marios},
title = {{Theoretical Study on the Size and the Shape of Linear Dendronized Polymers in Good and Selective Solvents}},
journal = {Macromolecules},
year = {2009},
volume = {42},
number = {4},
pages = {1362--1369}
}

@article{Shirvanyants:2012ws,
author = {Shirvanyants, D and Ding, F and Tsao, D and Ramachandran, S and Dokholyan, N V},
title = {{Discrete Molecular Dynamics: An Efficient And Versatile Simulation Method For Fine Protein Characterization}},
journal = {The Journal of Physical Chemistry B},
year = {2012}
}

@article{Uversky:2002p38,
author = {Uversky, Vladimir N},
title = {{Natively unfolded proteins: a point where biology waits for physics}},
journal = {Protein Sci},
year = {2002},
volume = {11},
number = {4},
pages = {739--756},
month = apr
}

@article{Anonymous:2010p12542,
title = {{2010-10}},
year = {2010},
pages = {1--14}
}

@article{Abels:2005p10007,
author = {Abels, J A and Moreno-Herrero, F and van der Heijden, T and Dekker, C and Dekker, N H},
title = {{Single-molecule measurements of the persistence length of double- stranded RNA}},
journal = {Biophys J},
year = {2005},
volume = {88},
number = {4},
pages = {2737--2744}
}

@article{Weinberger:vy,
author = {Weinberger, Ariel D and Wolf, Yuri I and Lobkovsky, Alexander E and Gilmore, Michael S and Koonin, Eugene V},
title = {{Viral Diversity Threshold for Adaptive Immunity in Prokaryotes}}
}

@article{Lee:2005p3532,
author = {Lee, S J and Matsuura, Y and Liu, S M and Stewart, M},
title = {{Structural basis for nuclear import complex dissociation by RanGTP}},
journal = {Nature},
year = {2005},
volume = {435},
number = {7042},
pages = {693--696}
}

@article{CalvoMerino:2008kh,
author = {Calvo-Merino, B and Jola, C and Glaser, D E and Haggard, P},
title = {{Towards a sensorimotor aesthetics of performing art.}},
journal = {Conscious Cogn},
year = {2008},
volume = {17},
number = {3},
pages = {911--922},
month = sep
}

@article{Melchior:2004p4598,
author = {Melchior, F and Gerisch, G and Baumeister, W and Medalia, O},
title = {{Nuclear pore complex structure and dynamics revealed by cryoelectron {\ldots}}},
journal = {Science},
year = {2004}
}

@article{Anonymous:2009tx,
title = {{A Matter of Life or Death}},
year = {2009},
pages = {1--3},
month = feb
}

@article{Chait:2007kb,
author = {Chait, Remy and Craney, Allison and Kishony, Roy},
title = {{Antibiotic interactions that select against resistance.}},
journal = {Nature},
year = {2007},
volume = {446},
number = {7136},
pages = {668--671}
}

@article{Yeh:2006bb,
author = {Yeh, Pamela and Tschumi, Ariane I and Kishony, Roy},
title = {{Functional classification of drugs by properties of their pairwise interactions.}},
journal = {Nat. Genet.},
year = {2006},
volume = {38},
number = {4},
pages = {489--494}
}

@article{Runge:2008kp,
author = {Runge, Jeffrey J and Biery, Darryl N and Lawler, Dennis F and Gregor, Thomas P and Evans, Richard H and Kealy, Richard D and Szabo, Stephanie D and Smith, Gail K},
title = {{The effects of lifetime food restriction on the development of osteoarthritis in the canine shoulder.}},
journal = {Vet Surg},
year = {2008},
volume = {37},
number = {1},
pages = {102--107},
month = jan
}

@article{Baillargeon:1998vk,
author = {Baillargeon, Ren{\'e}e},
title = {{Infants' understanding of the physical world.}},
year = {1998}
}

@article{Feldherr:1997p5376,
author = {Feldherr, CM and Akin, D},
title = {{The location of the transport gate in the nuclear pore complex}},
journal = {J Cell Sci},
year = {1997},
volume = {110},
pages = {3065--3070}
}

@article{Anonymous:wafmE4Vk,
title = {{Exploring molecular dynamics with forces from n-body potentials using MATLAB}},
year = {2009},
pages = {1--20},
month = nov
}

@article{Cushman:2006p6024,
author = {Cushman, I and Palzkill, T and Moore, M S},
title = {{Using peptide arrays to define nuclear carrier binding sites on nucleoporins}},
journal = {Methods},
year = {2006},
volume = {39},
number = {4},
pages = {329--341}
}

@article{Hasson:2008kz,
author = {Hasson, Uri and Skipper, Jeremy I and Wilde, Michael J and Nusbaum, Howard C and Small, Steven L},
title = {{Improving the analysis, storage and sharing of neuroimaging data using relational databases and distributed computing.}},
journal = {Neuroimage},
year = {2008},
volume = {39},
number = {2},
pages = {693--706},
month = jan
}

@article{Wylie:2011p12925,
author = {Wylie, C Scott and Shakhnovich, Eugene I},
title = {{A biophysical protein folding model accounts for most mutational fitness effects in viruses.}},
journal = {Proceedings of the National Academy of Sciences},
year = {2011},
volume = {108},
number = {24},
pages = {9916--9921}
}

@article{Bertaud:2010p12815,
author = {Bertaud, J and Hester, J and Jimenez, DD and Buehler, MJ},
title = {{Energy landscape, structure and rate effects on strength properties of alpha-helical proteins}},
journal = {Journal of Physics: Condensed Matter},
year = {2010},
volume = {22},
pages = {035102}
}

@article{BIALEK:1991ub,
author = {BIALEK, W and RIEKE, F and VANSTEVENINCK, RRD and WARLAND, D},
title = {{Reading a Neural Code}},
journal = {Science},
year = {1991},
volume = {252},
number = {5014},
pages = {1854--1857}
}

@article{Kosovan:2009p8842,
author = {Kosovan, Peter and Kuldova, Jitka and Limpouchova, Zuzana and Prochazka, Karel and Zhulina, Ekaterina B and Borisov, Oleg V},
title = {{Amphiphilic Graft Copolymers in Selective Solvents: Molecular Dynamics Simulations and Scaling Theory}},
journal = {Macromolecules},
year = {2009},
volume = {42},
number = {17},
pages = {6748--6760}
}

@article{Vogel:2009p12613,
author = {Vogel, Viola and Sheetz, Michael P},
title = {{Cell fate regulation by coupling mechanical cycles to biochemical signaling pathways}},
journal = {Curr Opin Cell Biol},
year = {2009},
volume = {21},
number = {1},
pages = {38--46}
}

@article{Tartaglia:2008p10846,
author = {Tartaglia, Gian Gaetano and Vendruscolo, Michele},
title = {{The Zyggregator method for predicting protein aggregation propensities}},
journal = {Chem Soc Rev},
year = {2008},
volume = {37},
number = {7},
pages = {1395--1401}
}

@article{Agrawal:2007p11813,
author = {Agrawal, Neeraj J and Radhakrishnan, Ravi},
title = {{The role of Glycocalyx in nanocarrier-cell adhesion investigated using a thermodynamic model and Monte Carlo simulations}},
journal = {J Phys Chem C},
year = {2007},
volume = {111},
number = {43},
pages = {15848--15856}
}

@article{Lai:2008p9268,
author = {Lai, Ghee Hwee and Butler, John C and Zribi, Olena V and Smalyukh, Ivan I and Angelini, Thomas E and Purdy, Kirstin R and Golestanian, Ramin and Wong, Gerard C L},
title = {{Self-Organized Gels in DNA/F-Actin Mixtures without Crosslinkers: Networks of Induced Nematic Domains with Tunable Density}},
journal = {Phys Rev Lett},
year = {2008},
volume = {101},
number = {21},
pages = {218303}
}

@article{Rauscher:2010p11071,
author = {Rauscher, S and Pom{\`e}s, R},
title = {{Molecular simulations of protein disorder}},
journal = {Biochem. Cell Biol},
year = {2010}
}

@article{14525934,
author = {Peri, S and Navarro, J D and Amanchy, R and Kristiansen, T Z and Jonnalagadda, C K and Surendranath, V and Niranjan, V and Muthusamy, B and Gandhi, TKB and Gronborg, M and Ibarrola, N and Deshpande, N and Shanker, K and Shivashankar, H N and Rashmi, B P and Ramya, M A and Zhao, Z and Chandrika, K N and Padma, N and Harsha, H C and Yatish, A J and Kavitha, M P and Menezes, M and Choudhury, D R and Suresh, S and Ghosh, N and Saravana, R and Chandran, S and Krishna, S and Joy, M and Anand, S K and Madavan, V and Joseph, A and Wong, G W and Schiemann, W P and Constantinescu, S N and Huang, L and Khosravi-Far, R and Steen, H and Tewari, M and Ghaffari, S and Blobe, G C and Dang, C V and Garcia, JGN and Pevsner, J and Jensen, O N and Roepstorff, P and Deshpande, K S and Chinnaiyan, A M and Hamosh, A and Chakravarti, A and Pandey, A},
title = {{Development of Human Protein Reference Database as an Initial Platform for Approaching Systems Biology in Humans}},
journal = {Genome Res.},
year = {2003},
volume = {13},
number = {10},
pages = {2363--2371}
}

@article{Kemp:2012fe,
author = {Kemp, C and Regier, T},
title = {{Kinship Categories Across Languages Reflect General Communicative Principles}},
journal = {Science},
year = {2012},
volume = {336},
number = {6084},
pages = {1049--1054},
month = may
}

@article{Evans:2013fd,
author = {Evans, Martin R and Majumdar, Satya N and Mallick, Kirone},
title = {{Optimal diffusive search: nonequilibrium resetting versus equilibrium dynamics}},
journal = {J. Phys. A: Math. Theor.},
year = {2013},
volume = {46},
number = {18},
pages = {185001},
month = apr
}

@techreport{Anonymous:6f3EjFvL,
title = {{3-10-14_Discussion_Questions}},
year = {2014},
month = mar
}

@article{Anonymous:M0nlp6ER,
title = {{FFT_Description}},
year = {2015},
pages = {1--2},
month = oct
}

@article{Anonymous:l-f1JzMg,
title = {{abstract}}
}

@article{Hart:2011fx,
author = {Hart, Yuval and Madar, Daniel and Yuan, Jie and Bren, Anat and Mayo, Avraham E and Rabinowitz, Joshua D and Alon, Uri},
title = {{Robust control of nitrogen assimilation by a bifunctional enzyme in E. coli.}},
journal = {Mol Cell},
year = {2011},
volume = {41},
number = {1},
pages = {117--127},
month = jan
}

@article{Fetsch:2011io,
author = {Fetsch, Christopher R and Pouget, Alexandre and DeAngelis, Gregory C and Angelaki, Dora E},
title = {{Neural correlates of reliability-based cue weighting during multisensory integration}},
journal = {Nat. Neurosci.},
year = {2011},
volume = {15},
number = {1},
pages = {146--154},
month = nov
}

@article{Kiezun:2012dw,
author = {Kiezun, Adam and Garimella, Kiran and Do, Ron and Stitziel, Nathan O and Neale, Benjamin M and McLaren, Paul J and Gupta, Namrata and Sklar, Pamela and Sullivan, Patrick F and Moran, Jennifer L and Hultman, Christina M and Lichtenstein, Paul and Magnusson, Patrik and Lehner, Thomas and Shugart, Yin Yao and Price, Alkes L and de Bakker, Paul I W and Purcell, Shaun M and Sunyaev, Shamil R},
title = {{Exome sequencing and the genetic basis of complex traits}},
journal = {Nat. Genet.},
year = {2012},
volume = {44},
number = {6},
pages = {623--630},
month = may
}

@article{Launey:2011p12589,
author = {Launey, Maximilien E and Buehler, Markus J and Ritchie, Robert O},
title = {{On the Mechanistic Origins of Toughness in Bone}}
}

@article{Hill:2010dm,
author = {Hill, Evan S and Moore-Kochlacs, Caroline and Vasireddi, Sunil K and Sejnowski, Terrence J. and Frost, William N},
title = {{Validation of independent component analysis for rapid spike sorting of optical recording data.}},
journal = {J. Neurophysiol.},
year = {2010},
volume = {104},
number = {6},
pages = {3721--3731},
month = dec
}

@article{Bloom:2006eh,
author = {Bloom, Jesse D and Drummond, D Allan and Arnold, Frances H and Wilke, Claus O},
title = {{Structural determinants of the rate of protein evolution in yeast.}},
journal = {Mol. Biol. Evol.},
year = {2006},
volume = {23},
number = {9},
pages = {1751--1761},
month = sep
}

@article{Morrison:2011kn,
author = {Morrison, Greg and Mahadevan, L},
title = {{Asymmetric network connectivity using weighted harmonic averages}},
journal = {Europhys Lett},
year = {2011},
volume = {93},
number = {4},
pages = {40002},
month = feb
}

@article{Anonymous:2008de,
title = {{Animal navigation: general properties of directed walks}},
journal = {Biol Cybern},
year = {2008},
volume = {99},
number = {3},
pages = {197--217},
month = sep
}

@article{Grossman:2012kn,
author = {Grossman, Einat and Medalia, Ohad and Zwerger, Monika},
title = {{Functional architecture of the nuclear pore complex.}},
journal = {Ann Rev Biophys},
year = {2012},
volume = {41},
pages = {557--584}
}

@article{BenEfraim:2001p4352,
author = {Ben-Efraim, I and Gerace, L},
title = {{Gradient of increasing affinity of importin beta for nucleoporins along the pathway of nuclear import}},
journal = {J Cell Biol},
year = {2001},
volume = {152},
number = {2},
pages = {411--417}
}

@article{Qamhieh:2009p10008,
author = {Qamhieh, Khawla and Nylander, Tommy and Ainalem, Marie-Louise},
title = {{Analytical Model Study of Dendrimer/DNA Complexes}},
journal = {Biomacromolecules},
year = {2009},
volume = {10},
number = {7},
pages = {1720--1726}
}

@article{Maiti:2006p8597,
author = {Maiti, Prabal K and Goddard, William A},
title = {{Solvent quality changes the structure of G8 PAMAM dendrimer, a disagreement with some experimental interpretations}},
journal = {J Phys Chem B},
year = {2006},
volume = {110},
number = {51},
pages = {25628--25632}
}

@article{BARTLETT:1999gj,
author = {BARTLETT, PAUL},
title = {{Thermodynamic properties of polydisperse hard spheres}},
journal = {Molecular Physics},
year = {1999},
volume = {97},
number = {5},
pages = {685--693}
}

@article{Mohr:2009p300,
author = {Mohr, Dagmar and Frey, Steffen and Fischer, Torsten and G{\"u}ttler, Thomas and G{\"o}rlich, Dirk},
title = {{Characterisation of the passive permeability barrier of nuclear pore complexes.}},
journal = {Embo J},
year = {2009},
volume = {28},
number = {17},
pages = {2541--2553}
}

@article{Evans:1999p12820,
author = {Evans, E and Ritchie, K},
title = {{Strength of a weak bond connecting flexible polymer chains}},
journal = {Biophys J},
year = {1999},
volume = {76},
number = {5},
pages = {2439--2447}
}

@article{Wu:2009p9193,
author = {Wu, J and Mather, P},
title = {{POSS Polymers: Physical Properties and Biomaterials Applications}},
journal = {Polym Rev},
year = {2009}
}

@article{Anonymous:2011p11215,
title = {{Appendix.pdf}}
}

@article{Griep:2010p11128,
author = {Griep, Sven and Hobohm, Uwe},
title = {{PDBselect 1992-2009 and PDBfilter-select}},
journal = {Nucleic Acids Res},
year = {2010},
volume = {38},
pages = {D318--D319}
}

@article{Dacke:2013ck,
author = {Dacke, Marie and Baird, Emily and Byrne, Marcus and Scholtz, Clarke H and Warrant, Eric J},
title = {{Dung Beetles Use the Milky Way for Orientation}},
journal = {Current Biology},
year = {2013},
volume = {23},
number = {4},
pages = {298--300},
month = feb
}

@article{Williams:2011p6056,
author = {Williams, Y and Sukhanova, A and gorzata Nowostawska, M and Davies, A M and Mitchell, S and Oleinikov, V and Gun'ko, Y and Nabiev, I and Kelleher, D and Volkov, Y},
title = {{Probing Cell-Type-Specific Intracellular Nanoscale Barriers Using Size-Tuned Quantum Dots}},
journal = {toxicology},
volume = {8},
pages = {11}
}

@article{15451510,
author = {Jansen, R and Gerstein, M},
title = {{Analyzing protein function on a genomic scale: the importance of gold-standard positives and negatives for network prediction}},
journal = {Current Opinion in Microbiology},
year = {2004},
volume = {7},
number = {5},
pages = {535--545}
}

@article{Flash:2013je,
author = {Flash, Ido Zelman and Tamar},
title = {{Kinematic decomposition and classification of octopus arm movements}},
year = {2013},
pages = {1--15},
month = may
}

@article{Yang:1998p7719,
author = {Yang, Q and Rout, MP and Akey, CW},
title = {{Three-dimensional architecture of the isolated yeast nuclear pore complex: Functional and evolutionary implications}},
journal = {Mol Cell},
year = {1998},
volume = {1},
number = {2},
pages = {223--234}
}

@article{Dai:2013ii,
author = {Dai, Lei and Korolev, Kirill S and Gore, Jeff},
title = {{Slower recovery in space before collapse of connected populations}},
journal = {Nature},
year = {2013},
volume = {496},
number = {7445},
pages = {355--358},
month = apr
}

@article{Neave:2011ke,
author = {Neave, Nick and McCarty, Kristofor and Freynik, Jeanette and Caplan, Nicholas and H{\"o}nekopp, Johannes and Fink, Bernhard},
title = {{Male dance moves that catch a woman's eye.}},
journal = {Biol. Lett.},
year = {2011},
volume = {7},
number = {2},
pages = {221--224},
month = apr
}

@article{Mehta:2010ib,
author = {Mehta, Pankaj and Gregor, Thomas},
title = {{Approaching the molecular origins of collective dynamics in oscillating cell populations.}},
journal = {Curr Opin Genet Dev},
year = {2010},
volume = {20},
number = {6},
pages = {574--580}
}

@article{Wijmans:1992p12552,
author = {Wijmans, C M and Scheutjens, J and Zhulina, E B},
title = {{Self-consistent field theories for polymer brushes: lattice calculations and an asymptotic analytical description}},
journal = {Macromolecules},
year = {1992},
volume = {25},
number = {10},
pages = {2657--2665}
}

@article{Zhu:2005p12580,
author = {Zhu, X and Mills, K L and Peters, P R and Bahng, J H and Liu, E H and Shim, J and Naruse, K and Csete, M E and Thouless, M D and Takayama, S},
title = {{Fabrication of reconfigurable protein matrices by cracking}},
journal = {Nat Mater},
year = {2005},
volume = {4},
number = {5},
pages = {403--406}
}

@article{Anonymous:2011p7937,
title = {{Supplemental_PDF{\#}nameddest=STXT}}
}

@article{Tan:2011tu,
author = {Tan, Longzhi and Serene, Stephen and Chao, Hui Xiao and Gore, Jeff},
title = {{Hidden randomness between fitness landscapes limits reverse evolution.}},
journal = {Phys Rev Lett},
year = {2011},
volume = {106},
number = {19},
pages = {198102}
}

@article{Langenbach:1999gx,
author = {Langenbach, K J},
title = {{Identification of Protein-disulfide Isomerase Activity in Fibronectin}},
journal = {J Biol Chem},
year = {1999},
volume = {274},
number = {11},
pages = {7032--7038}
}

@article{Kapatkin:2004wz,
author = {Kapatkin, Amy S and Gregor, Thomas P and Hearon, Kendra and Richardson, Robert W and McKelvie, Pamela J and Fordyce, Hilary H and Smith, Gail K},
title = {{Comparison of two radiographic techniques for evaluation of hip joint laxity in 10 breeds of dogs.}},
journal = {J. Am. Vet. Med. Assoc.},
year = {2004},
volume = {224},
number = {4},
pages = {542--546},
month = feb
}

@article{Hegreness:2008ee,
author = {Hegreness, Matthew and Shoresh, Noam and Damian, Doris and Hartl, Daniel and Kishony, Roy},
title = {{Accelerated evolution of resistance in multidrug environments.}},
journal = {Proceedings of the National Academy of Sciences},
year = {2008},
volume = {105},
number = {37},
pages = {13977--13981}
}

@article{Stephens:2008dk,
author = {Stephens, Greg J and Johnson-Kerner, Bethany and Bialek, William and Ryu, William S},
title = {{Dimensionality and dynamics in the behavior of C. elegans.}},
journal = {Plos Comput Biol},
year = {2008},
volume = {4},
number = {4},
pages = {e1000028},
month = apr
}

@article{Anonymous:2008ta,
year = {2008},
pages = {1--6}
}

@article{Secomb:2001p11959,
author = {Secomb, TW and Hsu, R and Pries, AR},
title = {{Effect of the endothelial surface layer on transmission of fluid shear stress to endothelial cells}},
journal = {Biorheology},
year = {2001},
volume = {38},
number = {2-3},
pages = {143--150}
}

@article{Kolinski:2004p12676,
author = {Kolinski, A and Skolnick, J},
title = {{Reduced models of proteins and their applications}},
journal = {Polymer},
year = {2004},
volume = {45},
number = {2},
pages = {511--524}
}

@article{Anonymous:2011bma,
title = {{An integrated model of fixational eye movements and microsaccades}},
year = {2011},
pages = {1--7},
month = sep
}

@article{Siegel:1966p11504,
author = {Siegel, LM and Monty, KJ},
title = {{Determination of molecular weights and frictional ratios of proteins in impure systems by use of gel filtration and density gradient centrifugation. Application to crude preparations of sulfite and hydroxylamine reductases}},
journal = {Biochimica et Biophysica Acta (BBA)-Biophysics including Photosynthesis},
year = {1966},
volume = {112},
number = {2},
pages = {346--362}
}

@article{Rappaport:2008p11136,
author = {Rappaport, S M and Rabin, Y},
title = {{Model of DNA bending by cooperative binding of proteins}},
journal = {Phys Rev Lett},
year = {2008},
volume = {101},
number = {3},
pages = {038101}
}

@article{Bu:2004p9893,
author = {Bu, J and Li, R and Quah, C W and Carpenter, K J},
title = {{Propagation of PAMAM dendrons on silica gel: A study on the reaction kinetics}},
journal = {Macromolecules},
year = {2004},
volume = {37},
number = {18},
pages = {6687--6694}
}

@article{Peleg:2011cf,
author = {Peleg, Orit and Tagliazucchi, Mario and Kroger, Martin and Rabin, Yitzhak and Szleifer, Igal},
title = {{Morphology Control of Hairy Nanopores.}},
journal = {ACS nano},
year = {2011},
volume = {5},
number = {6},
pages = {4737--4747},
month = jun
}

@article{Viossat:1998tq,
author = {Viossat, V and Ben-Aim, R I},
title = {{Validity of the Quasi-Stationary-State Approximation in the Case of Two Successive Reversible First-Order Reactions}},
journal = {Journal of Chemical Education},
year = {1998},
volume = {75},
number = {9},
pages = {1165}
}

@article{Hessler:1999uv,
author = {Hessler, N A and Doupe, A J},
title = {{Singing-related neural activity in a dorsal forebrain-basal ganglia circuit of adult zebra finches.}},
journal = {J. Neurosci.},
year = {1999},
volume = {19},
number = {23},
pages = {10461--10481},
month = dec
}

@article{Galliero:2009p9160,
author = {Galliero, Guillaume and Boned, Christian},
title = {{Shear viscosity of the Lennard-Jones chain fluid in its gaseous, supercritical, and liquid states}},
journal = {Phys Rev E},
year = {2009},
volume = {79},
number = {2},
pages = {021201}
}

@article{Anonymous:2010p12230,
title = {{vbausch1}},
year = {2010},
pages = {1--6}
}

@article{Levy:2004fq,
author = {Levy, Yaakov and Wolynes, Peter G and Onuchic, Jos{\'e} N},
title = {{Protein topology determines binding mechanism.}},
journal = {P Natl Acad Sci Usa},
year = {2004},
volume = {101},
number = {2},
pages = {511--516}
}

@article{Manghi:2001p81,
author = {Manghi, M and Aubouy, M and Gay, C and Ligoure, C},
title = {{Inwardly curved polymer brushes: concave is not like convex}},
journal = {Eur Phys J E},
year = {2001},
volume = {5},
number = {5},
pages = {519--530}
}

@article{PrathushaKSarma:2014vd,
author = {Prathusha K Sarma, Tarunraj Singh},
title = {{A Mixture Distribution for Visual Foraging}},
year = {2014},
pages = {1--4},
month = feb
}

@article{Giomi:2012js,
author = {Giomi, L and Hawley-Weld, N and Mahadevan, L},
title = {{Swarming, swirling and stasis in sequestered bristle-bots}},
journal = {Proceedings of the Royal Society A: Mathematical, Physical and Engineering Sciences},
year = {2012},
volume = {469},
number = {2151},
pages = {20120637--20120637},
month = dec
}

@article{Yuan:2009di,
author = {Yuan, Jie and Doucette, Christopher D and Fowler, William U and Feng, Xiao-Jiang and Piazza, Matthew and Rabitz, Herschel A and Wingreen, Ned S and Rabinowitz, Joshua D},
title = {{Metabolomics-driven quantitative analysis of ammonia assimilation in E. coli.}},
journal = {Mol. Syst. Biol.},
year = {2009},
volume = {5},
pages = {302}
}

@article{Vitelli:2012cb,
author = {Vitelli, Vincenzo},
title = {{Topological soft matter: Kagome lattices with a twist.}},
journal = {Proceedings of the National Academy of Sciences},
year = {2012},
volume = {109},
number = {31},
pages = {12266--12267},
month = jul
}

@article{Visscher:1999p11223,
author = {Visscher, K and Schnitzer, M J and Block, S M},
title = {{Single kinesin molecules studied with a molecular force clamp}},
journal = {Nature},
year = {1999},
volume = {400},
number = {6740},
pages = {184--189}
}

@article{Anonymous:2014iq,
title = {{OP-CBIO140034 1343..1352}},
year = {2014},
pages = {1--10},
month = may
}

@article{Uversky:2002p38,
author = {Uversky, Vladimir N},
title = {{Natively unfolded proteins: a point where biology waits for physics}},
journal = {Protein Sci},
year = {2002},
volume = {11},
number = {4},
pages = {739--756}
}

@article{Pricl:2003p8942,
author = {Pricl, S and Fermeglia, M and Ferrone, M and Asquini, A},
title = {{Scaling properties in the molecular structure of three-dimensional, nanosized phenylene-based dendrimers as studied by atomistic molecular dynamics simulations}},
journal = {Carbon},
year = {2003},
volume = {41},
number = {12},
pages = {2269--2283}
}

@article{Jeanne:2011ix,
author = {Jeanne, James M and Thompson, Jason V and Sharpee, Tatyana O and Gentner, Timothy Q},
title = {{Emergence of learned categorical representations within an auditory forebrain circuit.}},
journal = {J. Neurosci.},
year = {2011},
volume = {31},
number = {7},
pages = {2595--2606},
month = feb
}

@article{Doupe:1993uj,
author = {Doupe, A J},
title = {{ScienceDirect.com - Current Opinion in Neurobiology - A neural circuit specialized for vocal learning}},
journal = {Curr Opin Neurobiol},
year = {1993}
}

@article{vonOssowski:2005p7550,
author = {von Ossowski, I and Eaton, JT and Czjzek, M and Perkins, SJ and Frandsen, TP and Schulein, M and Panine, P and Henrissat, B and Receveur-Brechot, V},
title = {{Protein disorder: Conformational distribution of the flexible linker in a chimeric double cellulase}},
journal = {Biophys J},
year = {2005},
volume = {88},
number = {4},
pages = {2823--2832}
}

@article{Sober:2009ci,
author = {Sober, Samuel J and Brainard, Michael S},
title = {{Adult birdsong is actively maintained by error correction.}},
journal = {Nat. Neurosci.},
year = {2009},
volume = {12},
number = {7},
pages = {927--931},
month = jul
}

@article{Miao:2009p355,
author = {Miao, Lingling and Schulten, Klaus},
title = {{Transport-Related Structures and Processes of the Nuclear Pore Complex Studied through Molecular Dynamics}},
journal = {Structure},
year = {2009},
volume = {17},
number = {3},
pages = {449--459}
}

@article{Dervaux:2012fx,
author = {Dervaux, Julien and Amar, Martine Ben},
title = {{Mechanical Instabilities of Gels}},
journal = {Annu. Rev. Condens. Matter Phys.},
year = {2012},
volume = {3},
number = {1},
pages = {311--332},
month = mar
}

@article{Plaxco:1996p12763,
author = {Plaxco, K W and Spitzfaden, C and Campbell, I D and Dobson, C M},
title = {{Rapid refolding of a proline-rich all-beta-sheet fibronectin type III module}},
journal = {P Natl Acad Sci Usa},
year = {1996},
volume = {93},
number = {20},
pages = {10703--10706}
}

@article{Zhang:2014ge,
author = {Zhang, Pan and Moore, Cristopher},
title = {{Scalable detection of statistically significant communities and hierarchies, using message passing for modularity.}},
journal = {Proceedings of the National Academy of Sciences},
year = {2014},
volume = {111},
number = {51},
pages = {18144--18149},
month = dec
}

@article{Najlah:2007p8659,
author = {Najlah, Mohammad and Freeman, Sally and Attwood, David and D'Emanuele, Antony},
title = {{Synthesis and assessment of first-generation polyamidoamine dendrimer prodrugs to enhance the cellular permeability of P-gp substrates}},
journal = {Bioconjugate Chem},
year = {2007},
volume = {18},
number = {3},
pages = {937--946}
}

@article{Anonymous:2013tka,
title = {{Encyclopaedia}},
year = {2013},
pages = {1--263},
month = mar
}

@article{Laszlo:2010p11432,
author = {Laszlo, Krisztina and Guillermo, Armel and Fluerasu, Andrei and Moussaid, Abdellatif and Geissler, Erik},
title = {{Microphase Structure of Poly(N-isopropylacrylamide) Hydrogels As Seen by Small- and Wide-Angle X-ray Scattering and Pulsed Field Gradient NMR}},
journal = {Langmuir},
year = {2010},
volume = {26},
number = {6},
pages = {4415--4420}
}

@article{Hasson:2010jd,
author = {Hasson, Uri and Malach, Rafael and Heeger, David J},
title = {{Reliability of cortical activity during natural stimulation.}},
journal = {Trends Cogn. Sci. (Regul. Ed.)},
year = {2010},
volume = {14},
number = {1},
pages = {40--48},
month = jan
}

@article{Zeitler:2004p4852,
author = {Zeitler, B and Weis, K},
title = {{The FG-repeat asymmetry of the nuclear pore complex is dispensable for bulk nucleocytoplasmic transport in vivo}},
journal = {J Cell Biol},
year = {2004},
volume = {167},
number = {4},
pages = {583--590}
}

@article{Lyulin:2008p9923,
author = {Lyulin, Sergey V and Vattulainen, Ilpo and Gurtovenko, Andrey A},
title = {{Complexes comprised of charged dendrimers, linear polyelectrolytes, and counterions: Insight through coarse-grained molecular dynamics Simulations}},
journal = {Macromolecules},
year = {2008},
volume = {41},
number = {13},
pages = {4961--4968}
}

@article{Hudson:2010p12885,
author = {Hudson, Nathan E and Houser, John R and Iii, E Timothy O Brien and Ii, Russell M Taylor and Superfine, Richard and Lord, SusannbspT and Falvo, Michael R},
title = {{Stiffening of Individual Fibrin Fibers Equitably Distributes Strain and Strengthens Networks}},
journal = {Biophys J},
year = {2010},
volume = {98},
number = {8},
pages = {1632--1640}
}

@article{Reilly:2010p9622,
author = {Reilly, Gwendolen C and Engler, Adam J},
title = {{Intrinsic extracellular matrix properties regulate stem cell differentiation}},
journal = {J Biomech},
year = {2010},
volume = {43},
number = {1},
pages = {55--62}
}

@article{Rajagopala:2014dm,
author = {Rajagopala, Seesandra V and Sikorski, Patricia and Kumar, Ashwani and Mosca, Roberto and Vlasblom, James and Arnold, Roland and Franca-Koh, Jonathan and Pakala, Suman B and Phanse, Sadhna and Ceol, Arnaud and H{\"a}user, Roman and Siszler, Gabriella and Wuchty, Stefan and Emili, Andrew and Babu, Mohan and Aloy, Patrick and Pieper, Rembert and Uetz, Peter},
title = {{The binary protein-protein interaction landscape of Escherichia coli}},
journal = {Nat Biotechnol},
year = {2014},
volume = {32},
number = {3},
pages = {285--290},
month = feb
}

@article{Park:2010kx,
author = {Park, YongKeun and Best, Catherine A and Auth, Thorsten and Gov, Nir S and Safran, Samuel A and Popescu, Gabriel and Suresh, Subra and Feld, Michael S},
title = {{Metabolic remodeling of the human red blood cell membrane}},
journal = {P Natl Acad Sci Usa},
year = {2010},
volume = {107},
number = {4},
pages = {1289--1294}
}

@article{Anonymous:6l3bRYHB,
title = {{PhysRevLett.82.2701}},
year = {1999},
pages = {1--4},
month = mar
}

@article{Eden:2011p12933,
author = {Eden, E and Geva-Zatorsky, N and Issaeva, I and Cohen, A and Dekel, E and Danon, T and Cohen, L and Mayo, A and Alon, U},
title = {{Proteome Half-Life Dynamics in Living Human Cells}},
journal = {Science},
year = {2011},
volume = {331},
number = {6018},
pages = {764--768}
}

@article{Grabiner:2008dk,
author = {Grabiner, Mark D and Donovan, Stephanie and Bareither, Mary Lou and Marone, Jane R and Hamstra-Wright, Karrie and Gatts, Strawberry and Troy, Karen L},
title = {{Trunk kinematics and fall risk of older adults: Translating biomechanical results to the clinic}},
journal = {Journal of Electromyography and Kinesiology},
year = {2008},
volume = {18},
number = {2},
pages = {197--204},
month = apr
}

@article{Scherrenberg:1998p8816,
author = {Scherrenberg, R and Coussens, B and van Vliet, P and Edouard, G and Brackman, J and de Brabander, E and Mortensen, K},
title = {{The molecular characteristics of poly(propyleneimine) dendrimers as studied with small-angle neutron scattering, viscosimetry, and molecular dynamics}},
journal = {Macromolecules},
year = {1998},
volume = {31},
number = {2},
pages = {456--461}
}

@article{Abkevich:1998uc,
author = {Abkevich, V I and Gutin, A M and Shakhnovich, E I},
title = {{Theory of kinetic partitioning in protein folding with possible applications to prions.}},
journal = {Proteins},
year = {1998},
volume = {31},
number = {4},
pages = {335--344},
month = jun
}

@article{Tagliazucchi:2010p12537,
author = {Tagliazucchi, M and De La Cruz, M O and Szleifer, I},
title = {{Self-organization of grafted polyelectrolyte layers via the coupling of chemical equilibrium and physical interactions}},
journal = {Proceedings of the National Academy of Sciences},
year = {2010},
volume = {107},
number = {12},
pages = {5300--5305},
month = mar
}

@article{Minko:2006p8162,
author = {Minko, Sergiy},
title = {{Responsive polymer brushes}},
journal = {Polym Rev},
year = {2006},
volume = {46},
number = {4},
pages = {397--420}
}

@article{Anonymous:2014wl,
title = {{Modelling the Collective Building of Complex Architectures in Social Insects with Lattice Swarms}},
year = {2014},
pages = {1--20},
month = jan
}

@article{Zeldovich:2007p12926,
author = {Zeldovich, KB and Chen, P and Shakhnovich, EI},
title = {{Protein stability imposes limits on organism complexity and speed of molecular evolution}},
journal = {Proceedings of the National Academy of Sciences},
year = {2007},
volume = {104},
number = {41},
pages = {16152}
}

@article{Emanuel:2007p12637,
author = {Emanuel, Marc and Mohrbach, Herve and Sayar, Mehmet and Schiessel, Helmut and Kulic, Igor M},
title = {{Buckling of stiff polymers: Influence of thermal fluctuations}},
journal = {Phys Rev E},
year = {2007},
volume = {76},
number = {6},
pages = {061907}
}

@article{Miyazawa:1996ux,
author = {Miyazawa, S and Jernigan, R L},
title = {{Residue-residue potentials with a favorable contact pair term and an unfavorable high packing density term, for simulation and threading}},
journal = {J Mol Biol},
year = {1996}
}

@article{Blanco:2007er,
author = {Blanco, Carlos A and Perera, Omaththage P and Boykin, Debbie and Abel, Craig and Gore, Jeff and Matten, Sharlene R and Ram{\'\i}rez-Sagahon, Juan C and Ter{\'a}n-Vargas, Antonio P},
title = {{Monitoring Bacillus thuringiensis-susceptibility in insect pests that occur in large geographies: how to get the best information when two countries are involved.}},
journal = {J. Invertebr. Pathol.},
year = {2007},
volume = {95},
number = {3},
pages = {201--207}
}

@article{Woolley:2004gy,
author = {Woolley, Sarah M N and Casseday, John H},
title = {{Response properties of single neurons in the zebra finch auditory midbrain: response patterns, frequency coding, intensity coding, and spike latencies.}},
journal = {J. Neurophysiol.},
year = {2004},
volume = {91},
number = {1},
pages = {136--151},
month = jan
}

@article{14564010,
author = {Jansen, R and Yu, H and Greenbaum, D and Kluger, Y and Krogan, N J and Chung, S and Emili, A and Snyder, M and Greenblatt, J F and Gerstein, M},
title = {{A Bayesian Networks Approach for Predicting Protein-Protein Interactions from Genomic Data}},
journal = {Science},
year = {2003},
volume = {302},
number = {5644},
pages = {449--453}
}

@article{Pickett:2001p8879,
author = {Pickett, GT},
title = {{Classical path analysis of end-grafted dendrimers: Dendrimer forest}},
journal = {Macromolecules},
year = {2001},
volume = {34},
number = {25},
pages = {8784--8791}
}

@article{Lukatsky:2006p12499,
author = {Lukatsky, D B and Zeldovich, K B and Shakhnovich, E I},
title = {{Statistically enhanced self-attraction of random patterns}},
journal = {Phys Rev Lett},
year = {2006},
volume = {97},
number = {17},
pages = {178101}
}

@article{Larin:2010p10009,
author = {Larin, Sergey V and Darinskii, Anatolii A and Lyulin, Alexey V and Lyulin, Sergey V},
title = {{Linker Formation in an Overcharged Complex of Two Dendrimers and Linear Polyelectrolyte}},
journal = {J Phys Chem B},
year = {2010},
volume = {114},
number = {8},
pages = {2910--2919}
}

@article{MCKEOWNLONGO:1983p12846,
author = {MCKEOWNLONGO, PJ and MOSHER, DF},
title = {{BINDING OF PLASMA FIBRONECTIN TO CELL-LAYERS OF HUMAN-SKIN FIBROBLASTS}},
journal = {J Cell Biol},
year = {1983},
volume = {97},
number = {2},
pages = {466--472}
}

@article{Peramo:2009p11969,
author = {Peramo, Antonio and Meads, Mark B and Dalton, William S and Matthews, W Garrett},
title = {{Polymer Model of Cancer Cell Adhesion to Glycosaminoglycan Substrates Using the Radius of Gyration}},
journal = {J Appl Polym Sci},
year = {2009},
volume = {111},
number = {1},
pages = {70--77}
}

@article{Romani:2010ee,
author = {Romani, Sandro and Sejnowski, Terrence J. and Tsodyks, Misha},
title = {{Intracellular Dynamics of Virtual Place Cells.}},
journal = {Neural Comput},
year = {2010},
month = dec
}

@article{Balaban:2001tr,
author = {Balaban, NQ and Schwarz, US and Riveline, D and Goichberg, P and Tzur, G and Sabanay, I and Mahalu, D and Safran, S and Bershadsky, A and Addadi, L and Geiger, B},
title = {{Force and focal adhesion assembly: a close relationship studied using elastic micropatterned substrates}},
journal = {Nat Cell Biol},
year = {2001},
volume = {3},
number = {5},
pages = {466--472}
}

@article{Uversky:2010p15,
author = {Uversky, Vladimir N},
title = {{The mysterious unfoldome: structureless, underappreciated, yet vital part of any given proteome}},
year = {2010},
volume = {2010},
pages = {568068}
}

@article{Benn:2015bn,
author = {Benn, Yael and Bergman, Ofer and Glazer, Liv and Arent, Paris and Wilkinson, Iain D and Varley, Rosemary and Whittaker, Steve},
title = {{Navigating through digital folders uses the same brain structures as real world navigation}},
journal = {Sci. Rep.},
year = {2015},
pages = {1--8},
month = sep
}

@article{Ng:2010gp,
author = {Ng, Wai-Leung and Wei, Yunzhou and Perez, Lark J and Cong, Jianping and Long, Tao and Koch, Matthew and Semmelhack, Martin F and Wingreen, Ned S and Bassler, Bonnie L},
title = {{Probing bacterial transmembrane histidine kinase receptor-ligand interactions with natural and synthetic molecules.}},
journal = {Proceedings of the National Academy of Sciences},
year = {2010},
volume = {107},
number = {12},
pages = {5575--5580},
month = mar
}

@article{Pompe:2006p12492,
author = {Pompe, Tilo and Starruss, Joern and Bobeth, Manfred and Pompe, Wolfgang},
title = {{Modeling of pattern development during fibronectin nanofibril formation}},
journal = {Biointerphases},
year = {2006},
volume = {1},
number = {3},
pages = {93--97}
}

@article{Gregorio:1998p11807,
author = {Gregorio, CC and Trombitas, K and Centner, T and Kolmerer, B and Stier, G and Kunke, K and Suzuki, K and Obermayr, F and Herrmann, B and Granzier, H and Sorimachi, H and Labeit, S},
title = {{The NH2 terminus of titin spans the Z-disc: Its interaction with a novel 19-kD ligand (T-cap) is required for sarcomeric integrity}},
journal = {J Cell Biol},
year = {1998},
volume = {143},
number = {4},
pages = {1013--1027}
}

@article{Winkler:2006p12235,
author = {Winkler, Roland},
title = {{Semiflexible Polymers in Shear Flow}},
journal = {Phys Rev Lett},
year = {2006},
volume = {97},
number = {12},
pages = {128301}
}

@article{Hoban:2011kc,
author = {Hoban, Sean and Bertorelle, Giorgio and Gaggiotti, Oscar E},
title = {{Computer simulations: tools for population and evolutionary genetics.}},
journal = {Nat Rev Genet},
year = {2011},
volume = {13},
number = {2},
pages = {110--122}
}

@article{Goentoro:2009gs,
author = {Goentoro, Lea and Shoval, Oren and Kirschner, Marc W and Alon, Uri},
title = {{The incoherent feedforward loop can provide fold-change detection in gene regulation.}},
journal = {Mol Cell},
year = {2009},
volume = {36},
number = {5},
pages = {894--899},
month = dec
}

@article{Papastamatiou:2011bf,
author = {Papastamatiou, Yannis P and Cartamil, Daniel P and Lowe, Christopher G and Meyer, Carl G and Wetherbee, Brad M and Holland, Kim N},
title = {{Scales of orientation, directed walks and movement path structure in sharks}},
journal = {J Anim Ecol},
year = {2011},
volume = {80},
number = {4},
pages = {864--874},
month = mar
}

@article{Knierim:1998vo,
author = {Knierim, J J and Kudrimoti, H S},
title = {{Interactions between idiothetic cues and external landmarks in the control of place cells and head direction cells}},
journal = {Journal of {\ldots}},
year = {1998}
}

@article{Zachariae:2008p6052,
author = {Zachariae, U and Grubm{\"u}ller, H},
title = {{Importin-$\beta$: Structural and Dynamic Determinants of a Molecular Spring}},
journal = {Structure},
year = {2008},
volume = {16},
number = {6},
pages = {906--915}
}

@article{Anonymous:jT2eDpAn,
title = {{Central Limit Theorem}},
year = {1999},
pages = {1--40},
month = nov
}

@article{Anonymous:1999p12949,
title = {{JChemPhys_111_360}},
year = {1999},
pages = {1--8},
month = jun
}

@article{Staple:2008p12870,
author = {Staple, Douglas and Payne, Stephen and Reddin, Andrew and Kreuzer, Hans},
title = {{Model for Stretching and Unfolding the Giant Multidomain Muscle Protein Using Single-Molecule Force Spectroscopy}},
journal = {Phys Rev Lett},
year = {2008},
volume = {101},
number = {24},
pages = {248301}
}

@article{Binder:2006p88,
author = {Binder},
title = {{Polymer brushes in cylindrical pores: Simulation versus scaling theory}},
journal = {J Chem Phys},
year = {2006},
volume = {125},
number = {3},
pages = {034905}
}

@article{Arenas:2007hq,
author = {Arenas, Alex and Fernandez, Alberto and G{\'o}mez, Sergio},
title = {{Analysis of the structure of complex networks at different resolution levels}},
journal = {arXiv},
year = {2007},
eprint = {physics/0703218v2},
eprinttype = {arxiv},
eprintclass = {physics.data-an},
number = {5},
pages = {053039},
month = mar
}

@article{Yeh:2009fd,
author = {Yeh, Pamela J and Hegreness, Matthew J and Aiden, Aviva Presser and Kishony, Roy},
title = {{Drug interactions and the evolution of antibiotic resistance.}},
journal = {Nat. Rev. Microbiol.},
year = {2009},
volume = {7},
number = {6},
pages = {460--466},
month = jun
}

@article{Hudson:2012br,
author = {Hudson, P E and Corr, S A and Wilson, A M},
title = {{High speed galloping in the cheetah (Acinonyx jubatus) and the racing greyhound (Canis familiaris): spatio-temporal and kinetic characteristics}},
journal = {J Exp Biol},
year = {2012},
volume = {215},
number = {14},
pages = {2425--2434},
month = jun
}

@book{Koenderink:2013fb,
author = {Koenderink, Jan and Doorn, Andrea},
editor = {Dickinson, Sven J and Pizlo, Zygmunt},
title = {{Shape Perception in Human and Computer Vision}},
publisher = {Springer London},
year = {2013},
address = {London}
}

@article{Baratlo:2009p11072,
author = {Baratlo, M and Fazli, H},
title = {{Molecular dynamics simulation of semiflexible polyampholyte brushes--The effect of charged monomers sequence}},
journal = {Eur Phys J E},
year = {2009},
volume = {29},
number = {2},
pages = {131--138}
}

@article{Shakhnovich:1994bu,
author = {Shakhnovich, E I},
title = {{Proteins with selected sequences fold into unique native conformation}},
journal = {Phys Rev Lett},
year = {1994},
volume = {72},
number = {24},
pages = {3907--3910}
}

@article{Keres:2009tu,
author = {Kere{\v s}, Du{\v s}an and Hernquist, Lars},
title = {{Seeding the Formation of Cold Gaseous Clouds in Milky Way-Size Halos}},
journal = {The Astrophysical Journal Letters},
year = {2009},
volume = {700},
number = {1},
pages = {L1}
}

@article{Heigl:2009p8580,
author = {Heigl, N and Bachmann, S and Petter, C H and Marchetti-Deschmann, M and Allmaier, G and Bonn, G K and Huck, C W},
title = {{Near-Infrared Spectroscopic Study on Guest-Host Interactions Among G0-G7 Amine-Terminated Poly(amidoamine) Dendrimers and Porous Silica Materials for Simultaneously Determining the Molecular Weight and Particle Diameter by Multivariate Calibration Techniques}},
journal = {Anal Chem},
year = {2009},
volume = {81},
number = {14},
pages = {5655--5662}
}

@article{Stein:2006p5579,
author = {Stein, Derek and van der Heyden, Frank H J and Koopmans, Wiepke J A and Dekker, Cees},
title = {{Pressure-driven transport of confined DNA polymers in fluidic channels}},
journal = {P Natl Acad Sci Usa},
year = {2006},
volume = {103},
number = {43},
pages = {15853--15858}
}

@article{PETERS:1998te,
author = {PETERS, DMP and Chen, Y and Zardi, L and Brummel, S},
title = {{Conformation of fibronectin fibrils varies: Discrete globular domains of type III repeats detected}},
journal = {Microsc Microanal},
year = {1998},
volume = {4},
number = {4},
pages = {385--396}
}

@article{Visscher:2007cn,
author = {Visscher, P Kirk},
title = {{Group Decision Making in Nest-Site Selection Among Social Insects}},
journal = {Annu. Rev. Entomol.},
year = {2007},
volume = {52},
number = {1},
pages = {255--275},
month = jan
}

@article{Zilman:2007p402,
author = {Zilman, Anton and Di Talia, Stefano and Chait, Brian T and Rout, Michael P and Magnasco, Marcelo O},
title = {{Efficiency, selectivity, and robustness of nucleocytoplasmic transport}},
journal = {Plos Comput Biol},
year = {2007},
volume = {3},
number = {7},
pages = {1281--1290}
}

@article{Tcherkasskaya:2003p11886,
author = {Tcherkasskaya, O and Davidson, EA and Uversky, VN},
title = {{Biophysical constraints for protein structure prediction}},
journal = {J Proteome Res},
year = {2003},
volume = {2},
number = {1},
pages = {37--42}
}

@article{Rossi:2010p11923,
author = {Rossi, Nicholas A A and Constantinescu, Iren and Kainthan, Rajesh K and Brooks, Donald E and Scott, Mark D and Kizhakkedathu, Jayachandran N},
title = {{Red blood cell membrane grafting of multi-functional hyperbranched polyglycerols}},
journal = {Biomaterials},
year = {2010},
volume = {31},
number = {14},
pages = {4167--4178}
}

@article{Tchernichovski:2001gp,
author = {Tchernichovski, O and Mitra, PP and Lints, T and Nottebohm, F},
title = {{Dynamics of the vocal imitation process: How a zebra finch learns its song}},
journal = {Science},
year = {2001},
volume = {291},
number = {5513},
pages = {2564--2569}
}

@article{BELFORT:1994p7946,
author = {BELFORT, G and DAVIS, R H and ZYDNEY, A L},
title = {{THE BEHAVIOR OF SUSPENSIONS AND MACROMOLECULAR SOLUTIONS IN CROSS-FLOW MICROFILTRATION}},
journal = {J Membrane Sci},
year = {1994},
volume = {96},
number = {1-2},
pages = {1--58}
}

@article{Ullman:2012dg,
author = {Ullman, S and Harari, D and Dorfman, N},
title = {{From simple innate biases to complex visual concepts}},
journal = {Proceedings of the National Academy of Sciences},
year = {2012},
volume = {109},
number = {44},
pages = {18215--18220},
month = oct
}

@article{Levy:2004fq,
author = {Levy, Yaakov and Wolynes, Peter G and Onuchic, Jos{\'e} N},
title = {{Protein topology determines binding mechanism.}},
journal = {P Natl Acad Sci Usa},
year = {2004},
volume = {101},
number = {2},
pages = {511--516}
}

@article{Ackbarow:2007p12814,
author = {Ackbarow, T and Buehler, M J},
title = {{Superelasticity, energy dissipation and strain hardening of vimentin coiled-coil intermediate filaments: Atomistic and continuum studies}},
journal = {Journal of Materials Science},
year = {2007},
volume = {42},
number = {21},
pages = {8771--8787}
}

@article{GevaZatorsky:2010fm,
author = {Geva-Zatorsky, Naama and Dekel, Erez and Cohen, Ariel A and Danon, Tamar and Cohen, Lydia and Alon, Uri},
title = {{Protein dynamics in drug combinations: a linear superposition of individual-drug responses.}},
journal = {Cell},
year = {2010},
volume = {140},
number = {5},
pages = {643--651},
month = mar
}

@article{Chung:2009hc,
author = {Chung, Hak Suk and Yao, Zhizhong and Goehring, Nathan W and Kishony, Roy and Beckwith, Jon and Kahne, Daniel},
title = {{Rapid beta-lactam-induced lysis requires successful assembly of the cell division machinery.}},
journal = {Proceedings of the National Academy of Sciences},
year = {2009},
volume = {106},
number = {51},
pages = {21872--21877}
}

@article{Hasson:2009jj,
author = {Hasson, Uri and Avidan, Galia and Gelbard, Hagar and Vallines, Ignacio and Harel, Michal and Minshew, Nancy and Behrmann, Marlene},
title = {{Shared and idiosyncratic cortical activation patterns in autism revealed under continuous real-life viewing conditions.}},
journal = {Autism Res},
year = {2009},
volume = {2},
number = {4},
pages = {220--231}
}

@article{Shakhnovich:1989ch,
author = {Shakhnovich, Evgeny I and Finkelstein, Alexey V},
title = {{Theory of cooperative transitions in protein molecules. I. Why denaturation of globular protein is a first-order phase transition}},
journal = {Biopolymers},
year = {1989},
volume = {28},
number = {10},
pages = {1667--1680}
}

@article{Anonymous:228xkGcK,
title = {{Nested instincts}},
year = {2015},
pages = {1--2},
month = may
}

@article{Cornforth:2012kg,
author = {Cornforth, Theodore W and Lipson, Hod},
title = {{Inference of hidden variables in systems of differential equations with genetic programming}},
journal = {Genet Program Evolvable Mach},
year = {2012},
volume = {14},
number = {2},
pages = {155--190},
month = nov
}

@article{Bahar:1997p12783,
author = {Bahar, I and Jernigan, R L},
title = {{Inter-residue potentials in globular proteins and the dominance of highly specific hydrophilic interactions at close separation}},
journal = {J Mol Biol},
year = {1997},
volume = {266},
number = {1},
pages = {195--214}
}

@article{Torres:2010p11359,
author = {Torres, Fernando G and Troncoso, Omar P and Piaggio, Franco and Hijar, Alfredo},
title = {{Structure-property relationships of a biopolymer network: The eggshell membrane}},
journal = {Acta Biomater},
year = {2010},
month = mar
}

@article{Morrison:2012jy,
author = {Morrison, Greg and Mahadevan, L},
title = {{Discovering communities through friendship.}},
journal = {Plos One},
year = {2012},
volume = {7},
number = {7},
pages = {e38704}
}

@article{Meszaros:2009p7060,
author = {M{\'e}sz{\'a}ros, B and Simon, I},
title = {{Prediction of protein binding regions in disordered proteins}},
journal = {Plos Computational {\ldots}},
year = {2009}
}

@article{Dubey:2009p12631,
author = {Dubey, Devendra K and Tomar, Vikas},
title = {{Role of the nanoscale interfacial arrangement in mechanical strength of tropocollagen{\textendash}hydroxyapatite-based hard biomaterials}},
journal = {Acta Biomater},
year = {2009},
volume = {5},
number = {7},
pages = {2704--2716},
month = sep
}

@article{Neumann:2010iu,
author = {Neumann, Silke and Hansen, Clinton H and Wingreen, Ned S and Sourjik, Victor},
title = {{Differences in signalling by directly and indirectly binding ligands in bacterial chemotaxis.}},
journal = {Embo J},
year = {2010},
volume = {29},
number = {20},
pages = {3484--3495}
}

@article{Secomb:1998p11957,
author = {Secomb, T W and Hsu, R and Pries, A R},
title = {{A model for red blood cell motion in glycocalyx-lined capillaries}},
journal = {Am J Physiol-Heart C},
year = {1998},
volume = {274},
number = {3},
pages = {H1016--H1022}
}

@article{Baigl:2003p9013,
author = {Baigl, D and Sferrazza, M and Williams, CE},
title = {{On the pearl size of hydrophobic polyelectrolytes}},
journal = {Europhys Lett},
year = {2003},
volume = {62},
number = {1},
pages = {110--116}
}

@article{Miller:2010km,
author = {Miller, Kai J and Hermes, Dora and Honey, Christopher J and Sharma, Mohit and Rao, Rajesh P N and den Nijs, Marcel and Fetz, Eberhard E and Sejnowski, Terrence J. and Hebb, Adam O and Ojemann, Jeffrey G and Makeig, Scott and Leuthardt, Eric C},
title = {{Dynamic modulation of local population activity by rhythm phase in human occipital cortex during a visual search task.}},
journal = {Front Hum Neurosci},
year = {2010},
volume = {4},
pages = {197}
}

@article{Herrmann:2009ib,
author = {Herrmann, Michael and Neuberth, Nicole and Wissler, Joerg and Perez, Jose and Gradl, Dietmar and Naber, Andreas},
title = {{Near-Field Optical Study of Protein Transport Kinetics at a Single Nuclear Pore}},
journal = {Nano Lett},
year = {2009},
volume = {9},
number = {9},
pages = {3330--3336}
}

@article{Isgro:2007p4353,
author = {Isgro, Timothy A and Schulten, Klaus},
title = {{Association of nuclear pore FG-repeat domains to NTF2 import and export complexes}},
journal = {J Mol Biol},
year = {2007},
volume = {366},
number = {1},
pages = {330--345}
}

@article{Berezovsky:2005ie,
author = {Berezovsky, I N},
title = {{Physics and evolution of thermophilic adaptation}},
journal = {Proceedings of the National Academy of Sciences},
year = {2005},
volume = {102},
number = {36},
pages = {12742--12747},
month = sep
}

@article{Sharpee:2004jl,
author = {Sharpee, Tatyana and Rust, Nicole C and Bialek, William},
title = {{Analyzing neural responses to natural signals: maximally informative dimensions.}},
journal = {Neural Comput},
year = {2004},
volume = {16},
number = {2},
pages = {223--250}
}

@article{Qamhieh:2009p10008,
author = {Qamhieh, Khawla and Nylander, Tommy and Ainalem, Marie-Louise},
title = {{Analytical Model Study of Dendrimer/DNA Complexes}},
journal = {Biomacromolecules},
year = {2009},
volume = {10},
number = {7},
pages = {1720--1726}
}

@article{Rosenfeldt:2009p8780,
author = {Rosenfeldt, S and Ballauff, M and Lindner, P},
title = {{Structure and interaction of flexible dendrimers in concentrated solution}},
journal = {The Journal of Chemical \ldots},
year = {2009}
}

@article{Bathe:2008p9415,
author = {Bathe and Heussinger, C and Claessens, M and Bausch, A},
title = {{Cytoskeletal bundle mechanics}},
journal = {Biophys J},
year = {2008}
}

@article{Jaggi:2003p6029,
author = {Jaggi, RD and Franco-Obregon, A and Ensslin, K},
title = {{Quantitative topographical analysis of nuclear pore complex function using scanning force microscopy}},
journal = {Biophys J},
year = {2003},
volume = {85},
number = {6},
pages = {4093--4098}
}

@article{dePablo:2011jma,
author = {de Pablo, Juan J.},
title = {{Coarse-Grained Simulations of Macromolecules: From DNA to Nanocomposites}},
journal = {Annu Rev Phys Chem},
year = {2011},
volume = {62},
number = {1},
pages = {555--574},
month = may
}

@article{Breskin:2006p12936,
author = {Breskin, Ilan and Soriano, Jordi and Moses, Elisha and Tlusty, Tsvi},
title = {{Percolation in Living Neural Networks}},
journal = {Phys Rev Lett},
year = {2006},
volume = {97},
number = {18},
pages = {188102}
}

@article{Simha:2010p9964,
author = {Simha, Robert and Utracki, Leszek A},
title = {{PVT Properties of Linear and Dendritic Polymers}},
journal = {J Polym Sci Pol Phys},
year = {2010},
volume = {48},
number = {3},
pages = {322--332}
}

@article{Bayliss:2002p4779,
author = {Bayliss, Richard and Leung, Sara W and Baker, Rosanna P and Quimby, B Booth and Corbett, Anita H and Stewart, Murray},
title = {{Structural basis for the interaction between NTF2 and nucleoporin FxFG repeats}},
journal = {Embo J},
year = {2002},
volume = {21},
number = {12},
pages = {2843--2853}
}

@article{Darden:1999p11217,
author = {Darden, T and Perera, L and Li, L P and Pedersen, L},
title = {{New tricks for modelers from the crystallography toolkit: the particle mesh Ewald algorithm and its use in nucleic acid simulations}},
journal = {Struct Fold Des},
year = {1999},
volume = {7},
number = {3},
pages = {R55--R60}
}

@article{Zhang:2005p12575,
author = {Zhang, J and Lu, X and Huang, W and Han, Y},
title = {{Reversible superhydrophobicity to superhydrophilicity transition by extending and unloading an elastic polyamide Film}},
journal = {Macromol Rapid Comm},
year = {2005},
volume = {26},
number = {6},
pages = {477--480}
}

@article{Anonymous:2013cj,
title = {{pnas201217517 7354..7359}},
year = {2013},
pages = {1--6},
month = apr
}

@article{Rammensee:2007p9385,
author = {Rammensee, S and Janmey, P and Bausch, A},
title = {{Mechanical and structural properties of in vitro neurofilament hydrogels}},
journal = {European Biophysics Journal},
year = {2007}
}

@article{Ingham:1997p12829,
author = {Ingham, KC and Brew, SA and Huff, S and Litvinovich, SV},
title = {{Cryptic self-association sites in type III modules of fibronectin}},
journal = {J Biol Chem},
year = {1997},
volume = {272},
number = {3},
pages = {1718}
}

@article{Ren:2009p12543,
author = {Ren, C and Carvajal, D and Shull, K R and Szleifer, I},
title = {{Streptavidin{\textminus} Biotin Binding in the Presence of a Polymer Spacer. A Theoretical Description}},
journal = {Langmuir},
year = {2009},
volume = {25},
number = {20},
pages = {12283--12292}
}

@article{Rief:1998p12867,
author = {Rief, M and Fernandez, JM and Gaub, HE},
title = {{Elastically coupled two-level systems as a model for biopolymer extensibility}},
journal = {Phys Rev Lett},
year = {1998},
volume = {81},
number = {21},
pages = {4764--4767}
}

@article{Prather:2008cl,
author = {Prather, J F and Peters, S and Nowicki, S and Mooney, R},
title = {{Precise auditory--vocal mirroring in neurons for learned vocal communication}},
journal = {Nature},
year = {2008},
volume = {451},
number = {7176},
pages = {305--310}
}

@article{Anonymous:iIeQgiV7,
title = {{Evolution by the birth-and-death process in multigene families of the vertebrate immune system}},
year = {1997},
pages = {1--8},
month = jul
}

@article{Kemp:2008wb,
author = {Kemp, Charles and Xu, Fei},
title = {{An ideal observer model of infant object perception}},
year = {2008},
pages = {825--832}
}

@article{Hartl:2014kb,
author = {Hartl, Daniel L},
title = {{ScienceDirectWhat can we learn from fitness landscapes?}},
journal = {Current Opinion in Microbiology},
year = {2014},
volume = {21},
pages = {51--57},
month = oct
}

@article{Zhulina:2010p8834,
author = {Zhulina, E B and Leermakers, F A M},
title = {{The Polymer Brush Model of Neurofilament Projections: Effect of Protein Composition}},
journal = {Biophys J},
year = {2010},
volume = {98},
number = {3},
pages = {462--469},
month = mar
}

@book{Rubinstein:nFOAPWYg,
author = {Rubinstein, Michael and Colby, Ralph H},
title = {{Polymer physics}},
year = {2003}
}

@article{Grosberg:2002p10250,
author = {Grosberg, AY and Nguyen, TT and Shklovskii, BI},
title = {{Colloquium: The physics of charge inversion in chemical and biological systems}},
journal = {Rev Mod Phys},
year = {2002},
volume = {74},
number = {2},
pages = {329--345}
}

@article{Budaev:2010iz,
author = {Budaev, Sergey V},
title = {{Using Principal Components and Factor Analysis in Animal Behaviour Research: Caveats and Guidelines}},
journal = {Zeitschrift f{\"u}r Tierpsychologie},
year = {2010},
volume = {116},
number = {5},
pages = {472--480},
month = may
}

@article{Bayliss:2000p3535,
author = {Bayliss, R and Littlewood, T and Stewart, M},
title = {{Structural basis for the interaction between FxFG nucleoporin repeats and importin-$\beta$ in nuclear trafficking}},
journal = {Cell},
year = {2000},
volume = {102},
number = {1},
pages = {99--108}
}

@article{Allen:2002p4760,
author = {Allen, Nadia P C and Patel, Samir S and Huang, Lan and Chalkley, Robert J and Burlingame, Al and Lutzmann, Malik and Hurt, Eduard C and Rexach, Michael},
title = {{Deciphering networks of protein interactions at the nuclear pore complex}},
journal = {Mol Cell Proteomics},
year = {2002},
volume = {1},
number = {12},
pages = {930--946}
}

@article{Watanabe:2000p6035,
author = {Watanabe, H and Kilbey, SM and Tirrell, M},
title = {{A scaling model for osmotic energy of polymer brushes}},
journal = {Macromolecules},
year = {2000},
volume = {33},
number = {24},
pages = {9146--9151}
}

@article{Bollenbach:2009hl,
author = {Bollenbach, Tobias and Quan, Selwyn and Chait, Remy and Kishony, Roy},
title = {{Nonoptimal microbial response to antibiotics underlies suppressive drug interactions.}},
journal = {Cell},
year = {2009},
volume = {139},
number = {4},
pages = {707--718}
}

@article{Anonymous:0ra5kqs_,
title = {{0205414338.pdf}},
year = {2012},
pages = {1--819},
month = jun
}

@article{Dimitrov:2008p6053,
author = {Dimitrov, D I and Klushin, L I and Milchev, A and Binder, K},
title = {{Flow and transport in brush-coated capillaries: A molecular dynamics simulation}},
journal = {Physics of Fluids},
year = {2008},
volume = {20},
pages = {092102}
}

@article{Hennig:2011hq,
author = {Hennig, Holger and Fleischmann, Ragnar and Fredebohm, Anneke and Hagmayer, York and Nagler, Jan and Witt, Annette and Theis, Fabian J and Geisel, Theo},
title = {{The Nature and Perception of Fluctuations in Human Musical Rhythms}},
journal = {Plos One},
year = {2011},
volume = {6},
number = {10},
pages = {e26457},
month = oct
}

@article{Vos:2009p12556,
author = {de Vos, Wiebe M and Leermakers, Frans A M},
title = {{Modeling the structure of a polydisperse polymer brush}},
journal = {Polymer},
year = {2009},
volume = {50},
number = {1},
pages = {305--316}
}

@article{Nei:1986tb,
author = {Nei, M and Gojobori, T},
title = {{Simple methods for estimating the numbers of synonymous and nonsynonymous nucleotide substitutions.}},
journal = {Mol. Biol. Evol.},
year = {1986},
volume = {3},
number = {5},
pages = {418--426}
}

@article{Collett:2002dt,
author = {Collett, Thomas S and Collett, Matthew},
title = {{Memory use in insect visual navigation}},
journal = {Nat. Rev. Neurosci.},
year = {2002},
volume = {3},
number = {7},
pages = {542--552},
month = jul
}

@article{Dekel:2005p12892,
author = {Dekel, Erez and Alon, Uri},
title = {{Optimality and evolutionary tuning of the expression level of a protein}},
journal = {Nature},
year = {2005},
volume = {436},
number = {7050},
pages = {588--592}
}

@article{Binder:2007p84,
author = {Binder},
title = {{Polymer brushes on flat and curved substrates: Scaling concepts and computer simulations}},
journal = {MACRO SYMP},
year = {2007},
volume = {252},
number = {1},
pages = {47--57}
}

@article{Irback:1999p12517,
author = {Irback, A and Peterson, C and Potthast, F and Sandelin, E},
title = {{Design of sequences with good folding properties in coarse-grained protein models}},
journal = {Structure},
year = {1999},
volume = {7},
number = {3},
pages = {347--360}
}

@article{Bray:2013ha,
author = {Bray, Alan J and Majumdar, Satya N and Schehr, Gr{\'e}gory},
title = {{Persistence and first-passage properties in nonequilibrium systems}},
journal = {Advances in Physics},
year = {2013},
volume = {62},
number = {3},
pages = {225--361},
month = jun
}

@article{Varlet:2015dl,
author = {Varlet, Manuel and Bardy, Beno{\^\i}t G and Chen, Fu-Chen and Alcantara, Cristina and Stoffregen, Thomas A},
title = {{Coupling of postural activity with motion of a ship at sea}},
journal = {Exp Brain Res},
year = {2015},
volume = {233},
number = {5},
pages = {1607--1616},
month = feb
}

@article{Hegyi:2008io,
author = {Hegyi, Hedi and Tompa, Peter},
title = {{Intrinsically Disordered Proteins Display No Preference for Chaperone Binding In Vivo}},
journal = {Plos Comput Biol},
year = {2008},
volume = {4},
number = {3},
pages = {e1000017}
}

@article{Colwell:2010p11225,
author = {Colwell, L J and Brenner, M P and Ribbeck, K and Gilson, M},
title = {{Charge as a Selection Criterion for Translocation through the Nuclear Pore Complex}},
journal = {Plos Comput Biol},
year = {2010},
volume = {6},
number = {4}
}

@article{Lee:2005p8342,
author = {Lee, C C and MacKay, J A and Frechet, JMJ and Szoka, F C},
title = {{Designing dendrimers for biological applications}},
journal = {Nat Biotechnol},
year = {2005},
volume = {23},
number = {12},
pages = {1517--1526}
}

@webpage{Anonymous:vy,
title = {{Biomimetic Design of Reversibly Unfolding Cross-Linker to Enhance Mechanical Properties of 3D Network Polymers - Journal of the American Chemical Society (ACS Publications)}},
url = {http://pubs.acs.org/doi/abs/10.1021/ja0742176}
}

@article{Anonymous:BHCTCUd1,
title = {{arXiv:0906.0612v2 [physics.soc-ph] 25 Jan 2010}},
year = {2010},
pages = {1--103},
month = jan
}

@article{McLaughlin:2012hw,
author = {McLaughlin Jr, Richard N and McLaughlin, Richard N and Poelwijk, Frank J and Raman, Arjun and Gosal, Walraj S and Ranganathan, Rama},
title = {{The spatial architecture of protein function and adaptation.}},
journal = {Nature},
year = {2012},
volume = {491},
number = {7422},
pages = {138--142},
month = nov
}

@techreport{Anonymous:2014ww,
title = {{Universal Social Cognition: Childhood Theory of Mind}},
year = {2014},
month = feb
}

@article{Bollenbach:2011cc,
author = {Bollenbach, Tobias and Kishony, Roy},
title = {{Resolution of gene regulatory conflicts caused by combinations of antibiotics.}},
journal = {Mol Cell},
year = {2011},
volume = {42},
number = {4},
pages = {413--425},
month = may
}

@article{Terry:2009p139,
author = {Terry, Laura J and Wente, Susan R},
title = {{Flexible Gates: Dynamic Topologies and Functions for FG Nucleoporins in Nucleocytoplasmic Transport}},
journal = {Eukaryot Cell},
year = {2009},
volume = {8},
number = {12},
pages = {1814--1827}
}

@article{Anonymous:GgVo1Pp2,
title = {{ma990719v}},
year = {1999},
pages = {1--8},
month = nov
}

@article{Hopf:2012kv,
author = {Hopf, Thomas A and Colwell, Lucy J and Sheridan, Robert and Rost, Burkhard and Sander, Chris and Marks, Debora S},
title = {{Three-Dimensional Structures of Membrane Proteins from Genomic Sequencing}},
journal = {Cell},
year = {2012},
volume = {149},
number = {7},
pages = {1607--1621},
month = jun
}

@article{Schmidt:2007un,
author = {Schmidt, M.N. and Olsson, R.K.},
title = {{Linear regression on sparse features for single-channel speech separation}},
journal = {Applications of Signal Processing to Audio and Acoustics, 2007 IEEE Workshop on},
year = {2007},
pages = {26--29}
}

@article{Tu:2010by,
author = {Tu, Kimberly C and Long, Tao and Svenningsen, Sine L and Wingreen, Ned S and Bassler, Bonnie L},
title = {{Negative feedback loops involving small regulatory RNAs precisely control the Vibrio harveyi quorum-sensing response.}},
journal = {Mol Cell},
year = {2010},
volume = {37},
number = {4},
pages = {567--579},
month = feb
}

@article{LIFSICS:1984p12462,
author = {LIFSICS, M R and WILLIAMS, R C},
title = {{PHYSICOCHEMICAL CHARACTERIZATION OF THE 68 000-DALTON PROTEIN OF BOVINE NEUROFILAMENTS}},
journal = {Biochemistry-Us},
year = {1984},
volume = {23},
number = {13},
pages = {2866--2875}
}

@article{Stewart:2007p323,
author = {Stewart, Murray},
title = {{Molecular mechanism of the nuclear protein import cycle}},
year = {2007},
volume = {8},
number = {3},
pages = {195--208}
}

@article{Anonymous:2012wf,
title = {{Sensory_Systems}},
year = {2012},
pages = {1--88}
}

@article{Ackbarow:2007p12601,
author = {Ackbarow, T and Chen, X and Keten, S and Buehler, M J},
title = {{Hierarchies, multiple energy barriers, and robustness govern the fracture mechanics of $\alpha$-helical and $\beta$-sheet protein domains}},
journal = {Proceedings of the National Academy of Sciences},
year = {2007},
volume = {104},
number = {42},
pages = {16410--16415}
}

@article{Ulrich:2013cq,
author = {Ulrich, Stephan and Upadhyaya, Nitin and van Opheusden, Bas and Vitelli, Vincenzo},
title = {{Shear shocks in fragile networks.}},
journal = {Proceedings of the National Academy of Sciences},
year = {2013},
volume = {110},
number = {52},
pages = {20929--20934},
month = dec
}

@article{Liu:2002bm,
author = {Liu, Yanshun and Eisenberg, David},
title = {{3D domain swapping: As domains continue to swap}},
journal = {Protein Science},
year = {2002},
volume = {11},
number = {6},
pages = {1285--1299},
month = jun
}

@article{Tagliazucchi:2008p12865,
author = {Tagliazucchi, Mario and Calvo, Ernesto J and Szleifer, Igal},
title = {{Redox and acid base coupling in, ultrathin polyelectrolyte films}},
journal = {Langmuir},
year = {2008},
volume = {24},
number = {6},
pages = {2869--2877}
}

@article{Chatterjee:1986ty,
author = {Chatterjee, Samprit and Hadi, Ali S},
title = {{Influential observations, high leverage points, and outliers in linear regression}},
journal = {Statistical Science},
year = {1986},
volume = {1},
number = {3},
pages = {379--393}
}

@article{Lim:2006p403,
author = {Lim, RYH and Huang, NP and Koser, J and Deng, J and Lau, KHA and Schwarz-Herion, K and Fahrenkrog, B and Aebi, U},
title = {{Flexible phenylalanine-glycine nucleoporins as entropic barriers to nucleocytoplasmic transport}},
journal = {P Natl Acad Sci Usa},
year = {2006},
volume = {103},
number = {25},
pages = {9512--9517}
}

@article{Leksa:2009p4483,
author = {Leksa, Nina C and Brohawn, Stephen G and Schwartz, Thomas U},
title = {{The structure of the scaffold nucleoporin Nup120 reveals a new and unexpected domain architecture}},
journal = {Structure},
year = {2009},
volume = {17},
number = {8},
pages = {1082--1091},
month = aug
}

@article{Damore:2011kt,
author = {Damore, James A and Gore, Jeff},
title = {{Understanding microbial cooperation.}},
journal = {J Theor Biol},
year = {2011},
month = mar
}

@article{Vilares:2011ek,
author = {Vilares, Iris and Kording, Konrad},
title = {{Bayesian models: the structure of the world, uncertainty, behavior, and the brain}},
journal = {Ann. N. Y. Acad. Sci.},
year = {2011},
volume = {1224},
number = {1},
pages = {22--39},
month = apr
}

@article{Aronov:2008fha,
author = {Aronov, D and Andalman, A S and Fee, M S},
title = {{A Specialized Forebrain Circuit for Vocal Babbling in the Juvenile Songbird}},
journal = {Science},
year = {2008},
volume = {320},
number = {5876},
pages = {630--634},
month = may
}

@article{Shameer:2012dc,
author = {Shameer, Khader and Sowdhamini, Ramanathan},
title = {{Functional repertoire, molecular pathways and diseases associated with 3D domain swapping in the human proteome.}},
journal = {J Clin Bioinforma},
year = {2012},
volume = {2},
number = {1},
pages = {8}
}

@article{Emperador:2010p10029,
author = {Emperador, Agusti and Meyer, Tim and Orozco, Modesto},
title = {{Protein flexibility from discrete molecular dynamics simulations using quasi-physical potentials}},
journal = {Proteins},
year = {2010},
volume = {78},
number = {1},
pages = {83--94}
}

@article{Anonymous:2012wf,
title = {{Sensory_Systems}},
year = {2012},
pages = {1--88},
month = feb
}

@inproceedings{Li:2002ti,
author = {Li, Y and Wangt, TS and Shum, HY},
title = {{Motion texture: A two-level statistical model for character motion synthesis}},
booktitle = {Acm T Graphic},
year = {2002},
pages = {465--472},
organization = {Microsoft Res Asia, Beijing 100080, Peoples R China}
}

@article{Uversky:2008un,
author = {Uversky, V N and Oldfield, C J and Dunker, A K},
title = {{Intrinsically disordered proteins in human diseases: introducing the D2 concept}},
year = {2008}
}

@article{Ng:2010gp,
author = {Ng, Wai-Leung and Wei, Yunzhou and Perez, Lark J and Cong, Jianping and Long, Tao and Koch, Matthew and Semmelhack, Martin F and Wingreen, Ned S and Bassler, Bonnie L},
title = {{Probing bacterial transmembrane histidine kinase receptor-ligand interactions with natural and synthetic molecules.}},
journal = {Proceedings of the National Academy of Sciences},
year = {2010},
volume = {107},
number = {12},
pages = {5575--5580}
}

@article{Peleg:2008eu,
author = {Peleg, Orit and Kroger, Martin and Rabin, Yitzhak},
title = {{Model of microphase separation in two-dimensional gels}},
journal = {Macromolecules},
year = {2008},
volume = {41},
number = {9},
pages = {3267--3275}
}

@article{Ha:2012cd,
author = {Ha, Jeung-Hoi and Karchin, Joshua M and Walker-Kopp, Nancy and Huang, Li-Shar and Berry, Edward A and Loh, Stewart N},
title = {{Engineering domain-swapped binding interfaces by mutually exclusive folding.}},
journal = {J Mol Biol},
year = {2012},
volume = {416},
number = {4},
pages = {495--502},
month = mar
}

@article{Dacke:2011ct,
author = {Dacke, M and Byrne, M J and Baird, E and Scholtz, C H and Warrant, E J},
title = {{How dim is dim? Precision of the celestial compass in moonlight and sunlight}},
journal = {Philosophical Transactions of the Royal Society B: Biological Sciences},
year = {2011},
volume = {366},
number = {1565},
pages = {697--702},
month = jan
}

@article{Genzer:2000p12582,
author = {Genzer, J and Efimenko, K},
title = {{Creating long-lived superhydrophobic polymer surfaces through mechanically assembled monolayers}},
journal = {Science},
year = {2000},
volume = {290},
number = {5499},
pages = {2130}
}

@article{Bloom:2006eh,
author = {Bloom, Jesse D and Drummond, D Allan and Arnold, Frances H and Wilke, Claus O},
title = {{Structural determinants of the rate of protein evolution in yeast.}},
journal = {Mol. Biol. Evol.},
year = {2006},
volume = {23},
number = {9},
pages = {1751--1761}
}

@article{HOCKING:2002p12831,
author = {HOCKING, DC and Kowalski, K},
title = {{A cryptic fragment from fibronectin's III1 module localizes to lipid rafts and stimulates cell growth and contractility}},
journal = {J Cell Biol},
year = {2002},
volume = {158},
number = {1},
pages = {175--184}
}

@article{Kojio:2009p9171,
author = {Kojio, K and Uchiba, Y and Yamamoto, Y and Motokucho, S},
title = {{Chain and mirophase-separated structures of ultrathin polyurethane films}},
journal = {Journal of Physics: \ldots},
year = {2009}
}

@article{Kumar:2009p11544,
author = {Kumar, Rajeev and Fredrickson, Glenn H},
title = {{Theory of polyzwitterion conformations}},
journal = {J Chem Phys},
year = {2009},
volume = {131},
number = {10},
pages = {104901}
}

@article{Kuttner:2012by,
author = {Kuttner, Yosef Y and Engel, Stanislav},
title = {{Protein Hot Spots: The Islands of Stability}},
journal = {J Mol Biol},
year = {2012},
volume = {415},
number = {2},
pages = {419--428},
month = jan
}

@article{OBrien:2004p11353,
author = {O'Brien, Fergal J and Harley, Brendan A and Yannas, Ioannis V and Gibson, Lorna},
title = {{Influence of freezing rate on pore structure in freeze-dried collagen-GAG scaffolds}},
journal = {Biomaterials},
year = {2004},
volume = {25},
number = {6},
pages = {1077--1086}
}

@article{Yoon:2010p12951,
author = {Yoon, Jinhwan and Kim, Jungwook and Hayward, Ryan C},
title = {{Nucleation, growth, and hysteresis of surface creases on swelled polymer gels}},
journal = {Soft Matter},
year = {2010},
volume = {6},
number = {22},
pages = {5807}
}

@article{Chung:2009hc,
author = {Chung, Hak Suk and Yao, Zhizhong and Goehring, Nathan W and Kishony, Roy and Beckwith, Jon and Kahne, Daniel},
title = {{Rapid beta-lactam-induced lysis requires successful assembly of the cell division machinery.}},
journal = {Proceedings of the National Academy of Sciences},
year = {2009},
volume = {106},
number = {51},
pages = {21872--21877},
month = dec
}

@article{Fitzgerald:2009tw,
author = {Fitzgerald, Jeffrey D and Sharpee, Tatyana O},
title = {{Maximally informative pairwise interactions in networks.}},
journal = {Phys Rev E},
year = {2009},
volume = {80},
number = {3 Pt 1},
pages = {031914}
}

@article{Tokuriki:2007p12927,
author = {Tokuriki, N and Stricher, F and Schymkowitz, J and Serrano, L and Tawfik, D S},
title = {{The stability effects of protein mutations appear to be universally distributed}},
journal = {J Mol Biol},
year = {2007},
volume = {369},
number = {5},
pages = {1318--1332}
}

@article{Yang:2007dz,
author = {Yang, Jae Shick and Chen, William W and Skolnick, Jeffrey and Shakhnovich, Eugene I},
title = {{All-atom ab initio folding of a diverse set of proteins.}},
journal = {Structure},
year = {2007},
volume = {15},
number = {1},
pages = {53--63}
}

@article{Seeley:2004bj,
author = {Seeley, Thomas D and Kirk Visscher, P},
title = {{Group decision making in nest-site selection by honey bees}},
journal = {Apidologie},
year = {2004},
volume = {35},
number = {2},
pages = {101--116},
month = mar
}

@article{Anonymous:2011p12932,
title = {{DCSupplemental}}
}

@article{Kao:2008bb,
author = {Kao, M H and Wright, B D and Doupe, A J},
title = {{Neurons in a Forebrain Nucleus Required for Vocal Plasticity Rapidly Switch between Precise Firing and Variable Bursting Depending on Social Context}},
journal = {Journal of Neuroscience},
year = {2008},
volume = {28},
number = {49},
pages = {13232--13247}
}

@article{Ziv:2009p5442,
author = {Ziv, G and Thirumalai, D and Haran, G},
title = {{Collapse transition in proteins}},
journal = {Physical Chemistry Chemical \ldots},
year = {2009}
}

@article{Zhang:2009p10045,
author = {Zhang, Zhiyong and Pfaendtner, Jim and Grafmueller, Andrea and Voth, Gregory A},
title = {{Defining Coarse-Grained Representations of Large Biomolecules and Biomolecular Complexes from Elastic Network Models}},
journal = {Biophys J},
year = {2009},
volume = {97},
number = {8},
pages = {2327--2337}
}

@article{Marvel:2009us,
author = {Marvel, Seth A and Strogatz, Steven H and Kleinberg, Jon M},
title = {{Energy landscape of social balance.}},
journal = {Phys Rev Lett},
year = {2009},
volume = {103},
number = {19},
pages = {198701},
month = nov
}

@article{Wolf:2008p6031,
author = {Wolf, Christopher and Mofrad, Mohammad R K},
title = {{On the octagonal structure of the nuclear pore complex: Insights from coarse-grained models}},
journal = {Biophys J},
year = {2008},
volume = {95},
number = {4},
pages = {2073--2085}
}

@article{elJundi:2015hu,
author = {el Jundi, Basil and Warrant, Eric J and Byrne, Marcus J and Khaldy, Lana and Baird, Emily and Smolka, Jochen and Dacke, Marie},
title = {{Neural coding underlying the cue preference for celestial orientation}},
journal = {P Natl Acad Sci Usa},
year = {2015},
pages = {201501272},
month = aug
}

@article{Bolhuis:2010gq,
author = {Bolhuis, Johan J and Okanoya, Kazuo and Scharff, Constance},
title = {{Twitter evolution: converging mechanisms in birdsong and human speech}},
journal = {Nature Publishing Group},
year = {2010},
volume = {11},
number = {11},
pages = {747--759}
}

@article{Gardeniers:2009p5621,
author = {Gardeniers, H},
title = {{Chemistry in nanochannel confinement}},
journal = {Analytical and Bioanalytical Chemistry},
year = {2009}
}

@article{Anonymous:d02XEhCL,
title = {{arXiv:1301.7473v2 [cs.RO] 27 Mar 2013}},
year = {2013},
pages = {1--29},
month = mar
}

@article{Anonymous:IUUE0UK9,
title = {{DeGrasse_MolecularandCellularProteomics_2009}},
year = {2009},
pages = {1--12},
month = aug
}

@article{Clifford:2007kn,
author = {Clifford, Colin W G and Webster, Michael A and Stanley, Garrett B and Stocker, Alan A and Kohn, Adam and Sharpee, Tatyana O and Schwartz, Odelia},
title = {{Visual adaptation: neural, psychological and computational aspects.}},
journal = {Vision Res.},
year = {2007},
volume = {47},
number = {25},
pages = {3125--3131}
}

@article{Wang:2010p8277,
author = {Wang, Qigang and Mynar, Justin L and Yoshida, Masaru and Lee, Eunji and Lee, Myongsoo and Okuro, Kou and Kinbara, Kazushi and Aida, Takuzo},
title = {{High-water-content mouldable hydrogels by mixing clay and a dendritic molecular binder}},
journal = {Nature},
year = {2010},
volume = {463},
number = {7279},
pages = {339--343}
}

@booklet{Rubinstein:nFOAPWYg,
title = {{Polymer physics}},
author = {Rubinstein, Michael and Colby, Ralph H},
year = {2003}
}

@article{Cushman:2006p6024,
author = {Cushman, I and Palzkill, T and Moore, MS},
title = {{Using peptide arrays to define nuclear carrier binding sites on nucleoporins}},
journal = {Methods},
year = {2006},
volume = {39},
number = {4},
pages = {329--341}
}

@article{Anonymous:p8b2OhYx,
title = {{MEET OUR PRIME POLLINATORS}},
year = {2015},
pages = {1--2},
month = may
}

@article{Rief:1998p12867,
author = {Rief, M and Fernandez, J M and Gaub, H E},
title = {{Elastically coupled two-level systems as a model for biopolymer extensibility}},
journal = {Phys Rev Lett},
year = {1998},
volume = {81},
number = {21},
pages = {4764--4767}
}

@article{Clearfield:2009jc,
author = {Clearfield, Melissa W and Dineva, Evelina and Smith, Linda B and Diedrich, Frederick J and Thelen, Esther},
title = {{Cue salience and infant perseverative reaching: tests of the dynamic field theory}},
journal = {Developmental Science},
year = {2009},
volume = {12},
number = {1},
pages = {26--40},
month = jan
}

@article{Pante:1996p4623,
author = {Pant{\'e}, N and Aebi, U},
title = {{Sequential binding of import ligands to distinct nucleopore regions during their nuclear import}},
journal = {Science},
year = {1996},
volume = {273},
number = {5282},
pages = {1729--1732},
month = sep
}

@article{Olveczky:2011fc,
author = {{\"O}lveczky, Bence P},
title = {{Motoring ahead with rodents.}},
journal = {Curr Opin Neurobiol},
year = {2011},
volume = {21},
number = {4},
pages = {571--578},
month = aug
}

@article{Guharoy:2009ga,
author = {Guharoy, Mainak and Chakrabarti, Pinak},
title = {{Empirical estimation of the energetic contribution of individual interface residues in structures of protein{\textendash}protein complexes}},
journal = {J Comput Aided Mol Des},
year = {2009},
volume = {23},
number = {9},
pages = {645--654},
month = may
}

@article{Brainard:2004bp,
author = {Brainard, Michael S},
title = {{Contributions of the anterior forebrain pathway to vocal plasticity.}},
journal = {Ann. N. Y. Acad. Sci.},
year = {2004},
volume = {1016},
pages = {377--394},
month = jun
}

@article{Okuda:2006p9922,
author = {Okuda, Tatsuya and Kawakami, Shigeru and Maeie, Tadahiro and Niidome, Takuro and Yamashita, Fumiyoshi and Hashida, Mitsuru},
title = {{Biodistribution characteristics of amino acid dendrimers and their PEGylated derivatives after intravenous administration}},
journal = {J Control Release},
year = {2006},
volume = {114},
number = {1},
pages = {69--77}
}

@article{Beygu:2013uo,
author = {Beygu, B and Kreckel, K and van de Weygaert, R and van der Hulst, J M and van Gorkom, J H},
title = {{An Interacting Galaxy System along a Filament in a Void}},
journal = {The Astronomical Journal},
year = {2013},
volume = {145},
number = {5},
pages = {120}
}

@book{Anonymous:2014ts,
title = {{Evolutionary Perspectives on Human Sexual Psychology and Behavior}},
publisher = {Springer New York},
year = {2014},
address = {New York, NY},
month = jan
}

@article{Ma:1999p11779,
author = {Ma, PX and Zhang, RY},
title = {{Synthetic nano-scale fibrous extracellular matrix}},
journal = {J Biomed Mater Res},
year = {1999},
volume = {46},
number = {1},
pages = {60--72}
}

@article{Kumar:2010p12869,
author = {Kumar, Sanjay and Li, Mai Suan},
title = {{Biomolecules under mechanical force}},
journal = {Physics Reports},
year = {2010},
volume = {486},
number = {1-2},
pages = {1--74}
}

@article{Sumpter:2009et,
author = {Sumpter, D J T and Pratt, S C},
title = {{Quorum responses and consensus decision making}},
journal = {Philosophical Transactions of the Royal Society B: Biological Sciences},
year = {2009},
volume = {364},
number = {1518},
pages = {743--753},
month = mar
}

@article{Minko:2006p8162,
author = {Minko, Sergiy},
title = {{Responsive polymer brushes}},
journal = {Polym Rev},
year = {2006},
volume = {46},
number = {4},
pages = {397--420}
}

@article{vanDorp:2009p5235,
author = {van Dorp, Stijn and Keyser, Ulrich F and Dekker, Nynke H and Dekker, Cees and Lemay, Serge G},
title = {{Origin of the electrophoretic force on DNA in solid-state nanopores}},
journal = {Nat Phys},
year = {2009},
volume = {5},
number = {5},
pages = {347--351}
}

@book{Sollich:2001dm,
author = {Sollich, Peter and Warren, Patrick B and Cates, Michael E},
title = {{Moment Free Energies for Polydisperse Systems}},
publisher = {John Wiley {\&} Sons, Inc.},
year = {2001},
volume = {116},
series = {Advances in Chemical Physics},
address = {Hoboken, NJ, USA}
}

@article{Buehler:2008p12634,
author = {Buehler, M},
title = {{Molecular architecture of collagen fibrils: A critical length scale for tough fibrils}},
journal = {Current Applied Physics},
year = {2008},
volume = {8},
number = {3-4},
pages = {440--442},
month = may
}

@article{Alber:2007p277,
author = {Alber, Frank and Dokudovskaya, Svetlana and Veenhoff, Liesbeth M and Zhang, Wenzhu and Kipper, Julia and Devos, Damien and Suprapto, Adisetyantari and Karni-Schmidt, Orit and Williams, Rosemary and Chait, Brian T and Sali, Andrej and Rout, Michael P},
title = {{The molecular architecture of the nuclear pore complex}},
journal = {Nature},
year = {2007},
volume = {450},
number = {7170},
pages = {695--701},
month = nov
}

@article{Anonymous:oP9LaG43,
title = {{vbausch1}},
year = {2010},
pages = {1--6},
month = mar
}

@article{Hanggi:1990p12880,
author = {H{\"a}nggi, Peter and Borkovec, Michal},
title = {{Reaction-rate theory: fifty years after Kramers}},
journal = {Rev Mod Phys},
year = {1990},
volume = {62},
number = {2},
pages = {251--341},
month = apr
}

@article{Lindauer:1971td,
author = {Lindauer, M},
title = {{The Functional Significance of the Honeybee Waggle Dance}},
journal = {The American Naturalist},
year = {1971},
volume = {105},
number = {942},
pages = {89--96}
}

@article{Lobley:2007p11127,
author = {Lobley, A and Swindells, M B and Orengo, C A and Jones, D T},
title = {{Inferring function using patterns of native disorder in proteins}},
journal = {Plos Comput Biol},
year = {2007},
volume = {3},
number = {8},
pages = {e162}
}

@article{Dange:2008p3442,
author = {Dange, Thomas and Gruenwald, David and Gruenwald, Antje and Peters, Reiner and Kubitscheck, Ulrich},
title = {{Autonomy and robustness of translocation through the nuclear pore complex: a single-molecule study}},
journal = {J Cell Biol},
year = {2008},
volume = {183},
number = {1},
pages = {77--86}
}

@article{Lee:2012jp,
author = {Lee, Sang Ah and Sovrano, Valeria A and Spelke, Elizabeth S},
title = {{Navigation as a source of geometric knowledge: Young children{\^a}{\texteuro}{\texttrademark}s use of length, angle, distance, and direction in a reorientation task}},
journal = {Cognition},
year = {2012},
volume = {123},
number = {1},
pages = {144--161},
month = apr
}

@article{Tenenbaum:2011hda,
author = {Tenenbaum, J B and Kemp, C and Griffiths, T L and Goodman, N D},
title = {{How to Grow a Mind: Statistics, Structure, and Abstraction}},
journal = {Science},
year = {2011},
volume = {331},
number = {6022},
pages = {1279--1285},
month = mar
}

@article{HOCKING:1994p12765,
author = {HOCKING, D C and SOTTILE, J and MCKEOWNLONGO, P J},
title = {{FIBRONECTINS III-1 MODULE CONTAINS A CONFORMATION-DEPENDENT BINDING-SITE FOR THE AMINO-TERMINAL REGION OF FIBRONECTIN}},
journal = {J Biol Chem},
year = {1994},
volume = {269},
number = {29},
pages = {19183--19191}
}

@article{Cortese:2010fb,
author = {Cortese, Antonio and Rossi-Arnaud, Clelia},
title = {{Working memory for ballet moves and spatial locations in professional ballet dancers}},
journal = {Appl. Cognit. Psychol.},
year = {2010},
volume = {24},
number = {2},
pages = {266--286},
month = feb
}

@article{Kushner:2009ei,
author = {Kushner, Aaron M and Vossler, John D and Williams, Gregory A and Guan, Zhibin},
title = {{A biomimetic modular polymer with tough and adaptive properties.}},
journal = {J Am Chem Soc},
year = {2009},
volume = {131},
number = {25},
pages = {8766--8768},
month = jul
}

@article{Wells:2007hi,
author = {Wells, James A and McClendon, Christopher L},
title = {{Reaching for high-hanging fruit in drug discovery at protein{\textendash}protein interfaces}},
journal = {Nature},
year = {2007},
volume = {450},
number = {7172},
pages = {1001--1009},
month = dec
}

@article{Anonymous:2011p11800,
title = {{2010{\&}_rdoc=1{\&}_fmt=high{\&}_orig=search{\&}_sort=d{\&}_docanchor={\&}view=c{\&}_acct=C000043379{\&}_version=1{\&}_urlVersion=0{\&}_userid=791130{\&}md5=4c8b0c8171997c6ef27200222d771ca9}}
}

@article{Kroger:2008p9307,
author = {Kr{\"o}ger, M and Peleg, O and Ding, Y and Rabin, Y},
title = {{Formation of double helical and filamentous structures in models of physical and chemical gels}},
journal = {Soft Matter},
year = {2008},
volume = {4},
number = {1},
pages = {18--28}
}

@article{Tokuriki:2009bz,
author = {Tokuriki, Nobuhiko and Tawfik, Dan S},
title = {{Protein dynamism and evolvability.}},
journal = {Science},
year = {2009},
volume = {324},
number = {5924},
pages = {203--207},
month = apr
}

@article{Indow:1991uh,
author = {Indow, T},
title = {{A critical review of Luneburg's model with regard to global structure of visual space.}},
journal = {Psychol Rev},
year = {1991},
volume = {98},
number = {3},
pages = {430--453},
month = jul
}

@article{AbuArish:2004p12945,
author = {Abu-Arish, A},
title = {{Three-dimensional Reconstruction of Agrobacterium VirE2 Protein with Single-stranded DNA}},
journal = {J Biol Chem},
year = {2004},
volume = {279},
number = {24},
pages = {25359--25363}
}

@article{Ramtani:2010p12627,
author = {Ramtani, S and Takahashi-Iniguez, Y and Helary, C and GEIGER, D and Guille, MMG},
title = {{Mechanical behavior under unconfined compression loadings of dense fibrillar collagen matrices mimetic of living tissues}},
journal = {J MECH MED BIOL},
year = {2010},
volume = {10},
number = {1},
pages = {35--55}
}

@article{Springel:2005ux,
author = {Springel, Volker and White, Simon DM and Jenkins, Adrian and Frenk, Carlos S and Yoshida, Naoki and Gao, Liang and Navarro, Julio and Thacker, Robert and Croton, Darren and Helly, John},
title = {{Simulations of the formation, evolution and clustering of galaxies and quasars}},
journal = {Nature},
year = {2005},
volume = {435},
number = {7042},
pages = {629--636}
}

@article{Kwan:2013ht,
author = {Kwan, K W and Ye, Z W and Chye, M L and Ngan, A H W},
title = {{A Mathematical Model on Water Redistribution Mechanism of{\&}nbsp;the{\&}nbsp;Seismonastic Movement of Mimosa Pudica}},
journal = {Biophys J},
year = {2013},
volume = {105},
number = {1},
pages = {266--275},
month = jul
}

@article{Whittle:2009p4485,
author = {Whittle, James R R and Schwartz, Thomas U},
title = {{Architectural nucleoporins Nup157/170 and Nup133 are structurally related and descend from a second ancestral element}},
journal = {J Biol Chem},
year = {2009},
volume = {284},
number = {41},
pages = {28442--28452},
month = oct
}

@article{Peleg:2011cfa,
author = {Peleg, Orit and Tagliazucchi, Mario and Kroeger, Martin and Rabin, Yitzhak and Szleifer, Igal},
title = {{Morphology Control of Hairy Nanopores}},
journal = {ACS nano},
year = {2011},
volume = {5},
number = {6},
pages = {4737--4747}
}

@article{Lane:2000p4781,
author = {Lane, C M and Cushman, I and Moore, M S},
title = {{Selective disruption of nuclear import by a functional mutant nuclear transport carrier}},
journal = {J Cell Biol},
year = {2000},
volume = {151},
number = {2},
pages = {321--332}
}

@article{Anonymous:2010kd,
title = {{Fusion of visual cues is not mandatory in children}},
year = {2010},
pages = {1--10},
month = sep
}

@article{M2009:Proc-Natl-Acad-Sci-USA,
author = {Heo, M and Kang, L and Shakhnovich, E I},
title = {{Emergence of species in evolutionary ''simulated annealing''}},
journal = {Proc Natl Acad Sci USA},
year = {2009},
volume = {106},
number = {6},
pages = {1869--1874}
}

@article{Herrmann:2009p3433,
author = {Herrmann, M and Neuberth, N and Wissler, J and P{\'e}rez, J and Gradl, D},
title = {{Near-Field Optical Study of Protein Transport Kinetics at a Single Nuclear Pore}},
journal = {Nano Lett},
year = {2009},
volume = {9},
number = {9},
pages = {3330--3336}
}

@article{Greenfield:2010p9354,
author = {Greenfield, Megan A and Hoffman, Jessica R and de la Cruz, Monica Olvera and Stupp, Samuel I},
title = {{Tunable Mechanics of Peptide Nanofiber Gels}},
journal = {Langmuir},
year = {2010},
volume = {26},
number = {5},
pages = {3641--3647}
}

@article{Sorenson:2002p12786,
author = {Sorenson, J M and Head-Gordon, T},
title = {{Protein engineering study of protein L by simulation}},
journal = {J Comput Biol},
year = {2002},
volume = {9},
number = {1},
pages = {35--54}
}

@article{Tokuriki:2007p12927,
author = {Tokuriki, N and Stricher, F and Schymkowitz, J and Serrano, L and Tawfik, DS},
title = {{The stability effects of protein mutations appear to be universally distributed}},
journal = {J Mol Biol},
year = {2007},
volume = {369},
number = {5},
pages = {1318--1332}
}

@article{Spiteri:2007p9030,
author = {Spiteri, M N and Williams, C E and Boue, F},
title = {{Pearl-necklace-like chain conformation of hydrophobic polyelectrolyte: a SANS study of partially sulfonated polystyrene in water}},
journal = {Macromolecules},
year = {2007},
volume = {40},
number = {18},
pages = {6679--6691}
}

@article{McIsaac:2011ho,
author = {McIsaac, R Scott and Huang, Kerwyn Casey and Sengupta, Anirvan and Wingreen, Ned S},
title = {{Does the potential for chaos constrain the embryonic cell-cycle oscillator?}},
journal = {Plos Comput Biol},
year = {2011},
volume = {7},
number = {7},
pages = {e1002109}
}

@article{Anonymous:0VZ5pPpb,
title = {{VanNiekerk-Eval_ch9}},
year = {2007},
pages = {1--27},
month = dec
}

@article{Quadrelli:2015dr,
author = {Quadrelli, Marco B and Wood, Lincoln J and Riedel, Joseph E and McHenry, Michael C and Aung, MiMi and Cangahuala, Laureano A and Volpe, Richard A and Beauchamp, Patricia M and Cutts, James A},
title = {{Guidance, Navigation, and Control Technology Assessment for Future Planetary Science Missions}},
journal = {J Guid Control Dynam},
year = {2015},
volume = {38},
number = {7},
pages = {1165--1186}
}

@article{Anonymous:2011p12873,
title = {{PhysRevE.52.2912}},
year = {2011},
pages = {1--27}
}

@article{Kasthuri:2015kb,
author = {Kasthuri, Narayanan and Hayworth, Kenneth Jeffrey and Berger, Daniel Raimund and Schalek, Richard Lee and Conchello, Jos{\'e} Angel and Knowles-Barley, Seymour and Lee, Dongil and V{\'a}zquez-Reina, Amelio and Kaynig, Verena and Jones, Thouis Raymond and Roberts, Mike and Morgan, Josh Lyskowski and Tapia, Juan Carlos and Seung, H Sebastian and Roncal, William Gray and Vogelstein, Joshua Tzvi and Burns, Randal and Sussman, Daniel Lewis and Priebe, Carey Eldin and Pfister, Hanspeter and Lichtman, Jeff William},
title = {{Saturated Reconstruction of a Volume of Neocortex}},
journal = {Cell},
year = {2015},
volume = {162},
number = {3},
pages = {648--661},
month = jul
}

@article{Karatasos:2001p8822,
author = {Karatasos, K and Adolf, D B and Davies, G R},
title = {{Statics and dynamics of model dendrimers as studied by molecular dynamics simulations}},
journal = {J Chem Phys},
year = {2001},
volume = {115},
number = {11},
pages = {5310--5318}
}

@article{Ferrante:2013ci,
author = {Ferrante, Eliseo and Turgut, Ali Emre and Dorigo, Marco and Huepe, Cristi{\'a}n},
title = {{Collective motion dynamics of active solids and active crystals}},
journal = {New J. Phys.},
year = {2013},
volume = {15},
number = {9},
pages = {095011},
month = sep
}

@article{Hirokawa:2008p11435,
author = {Hirokawa, Yoshitsugu and Okamoto, Takuya and Kimishima, Kohtaro and Jinnai, Hiroshi and Koizumi, Satoshi and Aizawa, Kazuya and Hashimoto, Takeji},
title = {{Sponge-like Heterogeneous Gels: Hierarchical Structures in Poly(N-isopropylacrylamide) Chemical Gels As Observed by Combined Scattering and Confocal Microscopy Method}},
journal = {Macromolecules},
year = {2008},
volume = {41},
number = {21},
pages = {8210--8219}
}

@article{Pompe:2006p12492,
author = {Pompe, Tilo and Starruss, Joern and Bobeth, Manfred and Pompe, Wolfgang},
title = {{Modeling of pattern development during fibronectin nanofibril formation}},
journal = {Biointerphases},
year = {2006},
volume = {1},
number = {3},
pages = {93--97}
}

@article{DuBay:2004bi,
author = {DuBay, Kateri F and Pawar, Amol P and Chiti, Fabrizio and Zurdo, Jes{\'u}s and Dobson, Christopher M and Vendruscolo, Michele},
title = {{Prediction of the Absolute Aggregation Rates of Amyloidogenic Polypeptide Chains}},
journal = {Structure},
year = {2004},
volume = {341},
number = {5},
pages = {1317--1326},
month = aug
}

@article{Kroger:2011p12403,
author = {Kroger, Martin and Peleg, Orit and Halperin, Avraham},
title = {{From Dendrimers to Dendronized Polymers and Forests: Scaling Theory and its Limitations}},
journal = {Macromolecules},
year = {2010},
volume = {43},
number = {14},
pages = {6213--6224}
}

@article{Hasson:2008bj,
author = {Hasson, Uri and Furman, Orit and Clark, Dav and Dudai, Yadin and Davachi, Lila},
title = {{Enhanced intersubject correlations during movie viewing correlate with successful episodic encoding.}},
journal = {Neuron},
year = {2008},
volume = {57},
number = {3},
pages = {452--462}
}

@article{FrenkielKrispin:2009p4493,
author = {Frenkiel-Krispin, Daphna and Maco, Bohumil and Aebi, Ueli and Medalia, Ohad},
title = {{Structural Analysis of a Metazoan Nuclear Pore Complex Reveals a Fused Concentric Ring Architecture}},
journal = {J Mol Biol},
year = {2009}
}

@article{Jeanne:2011ix,
author = {Jeanne, James M and Thompson, Jason V and Sharpee, Tatyana O and Gentner, Timothy Q},
title = {{Emergence of learned categorical representations within an auditory forebrain circuit.}},
journal = {J. Neurosci.},
year = {2011},
volume = {31},
number = {7},
pages = {2595--2606}
}

@article{15226743,
author = {Hoffmann, R and Valencia, A},
title = {{A gene network for navigating the literature}},
journal = {Nat. Genet.},
year = {2004},
volume = {36},
number = {7},
pages = {664}
}

@article{Kroger:2010dh,
author = {Kroger, Martin and Peleg, Orit and Halperin, Avraham},
title = {{From Dendrimers to Dendronized Polymers and Forests: Scaling Theory and its Limitations}},
journal = {Macromolecules},
year = {2010},
volume = {43},
number = {14},
pages = {6213--6224}
}

@article{Cox:2005ff,
author = {Cox, David D and Meier, Philip and Oertelt, Nadja and DiCarlo, James J},
title = {{'Breaking' position-invariant object recognition}},
journal = {Nat. Neurosci.},
year = {2005},
volume = {8},
number = {9},
pages = {1145--1147},
month = aug
}

@article{EyreWalker:2007p12888,
author = {Eyre-Walker, Adam and Keightley, Peter D},
title = {{The distribution of fitness effects of new mutations}},
journal = {Nat Rev Genet},
year = {2007},
volume = {8},
number = {8},
pages = {610--618}
}

@article{Everaers:1997p11161,
author = {Everaers, R and Johner, A and Joanny, JF},
title = {{Polyampholytes: From single chains to solutions}},
journal = {Macromolecules},
year = {1997},
volume = {30},
number = {26},
pages = {8478--8498}
}

@article{Gutierrez:2009p9805,
author = {Gutierrez, J and Tercjak, A and Garcia, I and Mondragon, I},
title = {{The effect of thermal and vapor annealing treatments on the self-assembly of TiO2/PS-b-PMMA nanocomposites generated via the sol-gel process}},
journal = {Nanotechnology},
year = {2009},
volume = {20},
number = {22},
pages = {225603}
}

@webpage{Anonymous:UlI9KTmF,
title = {{princeton_spring06.pdf}},
url = {http://www.cs.princeton.edu/picasso/mats/matlab/princeton_spring06.pdf}
}

@article{Seog:2002p11882,
author = {Seog, J and Dean, D and Plaas, AHK and Wong-Palms, S and Grodzinsky, A J and Ortiz, C},
title = {{Direct measurement of glycosaminoglycan intermolecular interactions via high-resolution force spectroscopy}},
journal = {Macromolecules},
year = {2002},
volume = {35},
number = {14},
pages = {5601--5615}
}

@article{Anonymous:2012vy,
title = {{Hierarchical self-organization of cytoskeletal active networksDaniel Gordon}},
year = {2012},
pages = {1--22},
month = feb
}

@article{Han:2008p10096,
author = {Han, Wei and Wan, Cheuk-Kin and Wu, Yun-Dong},
title = {{Toward a Coarse-Grained Protein Model Coupled with a Coarse-Grained Solvent Model: Solvation Free Energies of Amino Acid Side Chains}},
journal = {J Chem Theory Comput},
year = {2008},
volume = {4},
number = {11},
pages = {1891--1901}
}

@article{Zhulina:2009vx,
author = {Zhulina, E B and Leermakers, FAM},
title = {{On the polyelectrolyte brush model of neurofilaments}},
journal = {Soft Matter},
year = {2009},
volume = {5},
number = {15},
pages = {2836--2840}
}

@article{BELFORT:1994p7946,
author = {BELFORT, G and DAVIS, RH and ZYDNEY, AL},
title = {{THE BEHAVIOR OF SUSPENSIONS AND MACROMOLECULAR SOLUTIONS IN CROSS-FLOW MICROFILTRATION}},
journal = {J Membrane Sci},
year = {1994},
volume = {96},
number = {1-2},
pages = {1--58}
}

@article{Ackbarow:2007cp,
author = {Ackbarow, Theodor and Chen, Xuefeng and Keten, Sinan and Buehler, Markus J},
title = {{Hierarchies, multiple energy barriers, and robustness govern the fracture mechanics of alpha-helical and beta-sheet protein domains}},
journal = {P Natl Acad Sci Usa},
year = {2007},
volume = {104},
number = {42},
pages = {16410--16415}
}

@article{Imaizumi:2010fy,
author = {Imaizumi, Kazuo and Priebe, Nicholas J and Sharpee, Tatyana O and Cheung, Steven W and Schreiner, Christoph E},
title = {{Encoding of temporal information by timing, rate, and place in cat auditory cortex.}},
journal = {Plos One},
year = {2010},
volume = {5},
number = {7},
pages = {e11531}
}

@article{Tchernichovski:2008dy,
author = {Tchernichovski, Ofer and Wallman, Josh},
title = {{Behavioural neuroscience: Neurons of imitation}},
journal = {Nature},
year = {2008},
volume = {451},
number = {7176},
pages = {249--250}
}

@article{Cheung:2007hnb,
author = {Cheung, Allen and Zhang, Shaowu and Stricker, Christian and Srinivasan, Mandyam V},
title = {{Animal navigation: the difficulty of moving in a straight line}},
journal = {Biol Cybern},
year = {2007},
volume = {97},
number = {1},
pages = {47--61},
month = may
}

@article{Sharpee:2006cp,
author = {Sharpee, Tatyana O and Sugihara, Hiroki and Kurgansky, Andrei V and Rebrik, Sergei P and Stryker, Michael P and Miller, Kenneth D},
title = {{Adaptive filtering enhances information transmission in visual cortex.}},
journal = {Nature},
year = {2006},
volume = {439},
number = {7079},
pages = {936--942},
month = feb
}

@article{Kim:2013hm,
author = {Kim, Sanghyun and Elbaum, M},
title = {{A Simple Kinetic Model with Explicit Predictions for Nuclear Transport}},
journal = {Biophys J},
year = {2013},
volume = {105},
number = {3},
pages = {565--569},
month = aug
}

@article{Damiano:2002p11960,
author = {Damiano, E R and Stace, T M},
title = {{A mechano-electrochemical model of radial deformation of the capillary glycocalyx}},
journal = {Biophys J},
year = {2002},
volume = {82},
number = {3},
pages = {1153--1175}
}

@article{Colwell:2010p11225,
author = {Colwell, LJ and Brenner, MP and Ribbeck, K and Gilson, M},
title = {{Charge as a Selection Criterion for Translocation through the Nuclear Pore Complex}},
journal = {Plos Comput Biol},
year = {2010},
volume = {6},
number = {4}
}

@article{Dillon:2013ks,
author = {Dillon, Moira R and Huang, Yi and Spelke, Elizabeth S},
title = {{Core foundations of abstract geometry.}},
journal = {Proceedings of the National Academy of Sciences},
year = {2013},
volume = {110},
number = {35},
pages = {14191--14195},
month = aug
}

@article{Ma:2010p10767,
author = {Ma, J and Yang, W},
title = {{Three-dimensional distribution of transient interactions in the nuclear pore complex {\ldots}}},
journal = {Proceedings of the National Academy of {\ldots}},
year = {2010}
}

@article{HOWARD:1989p11750,
author = {HOWARD, J and HUDSPETH, AJ and VALE, RD},
title = {{MOVEMENT OF MICROTUBULES BY SINGLE KINESIN MOLECULES}},
journal = {Nature},
year = {1989},
volume = {342},
number = {6246},
pages = {154--158}
}

@article{Brohawn:2009p303,
author = {Brohawn, Stephen G and Partridge, James R and Whittle, James R R and Schwartz, Thomas U},
title = {{The nuclear pore complex has entered the atomic age}},
journal = {Structure},
year = {2009},
volume = {17},
number = {9},
pages = {1156--1168}
}

@article{Greco:2012fx,
author = {Greco, Mark K and Sadd, Ben M},
title = {{Using Diagnostic Radioentomology for Non-Invasive Observations of Colonies of the Bumblebee, Bombus terrestris}},
journal = {Journal of Insect Science},
year = {2012},
volume = {12},
number = {85},
pages = {1--6},
month = jul
}

@article{Isgro:2005ti,
author = {Isgro, TA and Schulten, K},
title = {{Binding dynamics of isolated nucleoporin repeat regions to importin-$\beta$}},
journal = {Structure},
year = {2005},
volume = {13},
number = {12},
pages = {1869--1879}
}

@article{Manna:2009ex,
author = {Manna, Baisali and Bhattacharya, Tanusree and Kahali, Bratati and Ghosh, Tapash Chandra},
title = {{Evolutionary constraints on hub and non-hub proteins in human protein interaction network: insight from protein connectivity and intrinsic disorder.}},
journal = {Gene},
year = {2009},
volume = {434},
number = {1-2},
pages = {50--55}
}

@article{Uversky:2009p8219,
author = {Uversky, Vladimir N},
title = {{Intrinsically Disordered Proteins and Their Environment: Effects of Strong Denaturants, Temperature, pH, Counter Ions, Membranes, Binding Partners, Osmolytes, and Macromolecular Crowding}},
journal = {Protein J},
year = {2009},
volume = {28},
number = {7-8},
pages = {305--325}
}

@article{Hasson:2009ka,
author = {Hasson, Uri and Nusbaum, Howard C and Small, Steven L},
title = {{Task-dependent organization of brain regions active during rest.}},
journal = {Proceedings of the National Academy of Sciences},
year = {2009},
volume = {106},
number = {26},
pages = {10841--10846}
}

@article{Beck2010:Nat-Mat,
author = {Beck, R and Deek, J and Jones, J B and Safinya, C R},
title = {{Gel--expanded to gel--condensed transition in neurofilament networks revealed by direct force measurements}},
journal = {Nat Mat},
year = {2010},
volume = {9},
number = {1},
pages = {40--46}
}

@article{DeLuna:2010bn,
author = {DeLuna, Alexander and Springer, Michael and Kirschner, Marc W and Kishony, Roy},
title = {{Need-based up-regulation of protein levels in response to deletion of their duplicate genes.}},
journal = {PLoS Biol.},
year = {2010},
volume = {8},
number = {3},
pages = {e1000347},
month = mar
}

@article{Reichelt:1990tw,
author = {Reichelt, R and Holzenburg, A and Buhle, E L and Jarnik, M and Engel, A and Aebi, U},
title = {{CORRELATION BETWEEN STRUCTURE AND MASS-DISTRIBUTION OF THE NUCLEAR-PORE COMPLEX AND OF DISTINCT PORE COMPLEX COMPONENTS}},
journal = {J Cell Biol},
year = {1990},
volume = {110},
number = {4},
pages = {883--894}
}

@article{Teixeira:2007p12237,
author = {Teixeira, Rodrigo E and Dambal, Ajey K and Richter, David H and Shaqfeh, Eric S G and Chu, Steven},
title = {{The individualistic dynamics of entangled DNA in solution}},
journal = {Macromolecules},
year = {2007},
volume = {40},
number = {7},
pages = {2461--2476}
}

@article{Tamerler:2009p8831,
author = {Tamerler, Candan and Sarikaya, Mehmet},
title = {{Molecular biomimetics: nanotechnology and bionanotechnology using genetically engineered peptides}},
journal = {Philos T R Soc A},
year = {2009},
volume = {367},
number = {1894},
pages = {1705--1726}
}

@article{Nachury:1999p4853,
author = {Nachury, M V and Weis, K},
title = {{The direction of transport through the nuclear pore can be inverted}},
journal = {P Natl Acad Sci Usa},
year = {1999},
volume = {96},
number = {17},
pages = {9622--9627}
}

@article{Mertz:2009p12572,
author = {Mertz, Damien and Vogt, C{\'e}dric and Hemmerl{\'e}, Joseph and Mutterer, J{\'e}r{\^o}me and Ball, Vincent and Voegel, Jean-Claude and Schaaf, Pierre and Lavalle, Philippe},
title = {{Mechanotransductive surfaces for reversible biocatalysis activation}},
journal = {Nat Mater},
year = {2009},
volume = {8},
number = {9},
pages = {731--735},
month = sep
}

@article{Anonymous:xSc4l34F,
title = {{Introduction to Computational Physics}},
year = {2008},
pages = {1--23},
month = oct
}

@article{Gore:2009dv,
author = {Gore, Jeff and van Oudenaarden, Alexander},
title = {{Synthetic biology: The yin and yang of nature.}},
journal = {Nature},
year = {2009},
volume = {457},
number = {7227},
pages = {271--272},
month = jan
}

@article{Tokuhisa:1998p9914,
author = {Tokuhisa, H and Zhao, MQ and Baker, LA and Phan, VT and Dermody, DL and Garcia, ME and Peez, RF and Crooks, RM and Mayer, TM},
title = {{Preparation and characterization of dendrimer monolayers and dendrimer-alkanethiol mixed monolayers adsorbed to gold}},
journal = {J Am Chem Soc},
year = {1998},
volume = {120},
number = {18},
pages = {4492--4501}
}

@article{Flash:2007eka,
author = {Flash, Tamar and Handzel, Amir A},
title = {{Affine differential geometry analysis of human arm movements}},
journal = {Biol Cybern},
year = {2007},
volume = {96},
number = {6},
pages = {577--601},
month = apr
}

@article{15833142,
author = {Patil, Ashwini and Nakamura, Haruki},
title = {{Filtering high-throughput protein-protein interaction data using a combination of genomic features}},
journal = {BMC bioinformatics},
year = {2005},
volume = {6},
number = {1},
pages = {100}
}

@article{Smith:2002p3498,
author = {Smith, AE and Slepchenko, BM and Schaff, JC and Loew, LM and Macara, IG},
title = {{Systems analysis of Ran transport}},
journal = {Science},
year = {2002},
volume = {295},
number = {5554},
pages = {488--491}
}

@article{Hyotyla:2009p3,
author = {Hy{\"o}tyl{\"a}, Janne},
title = {{Modeling selective gating by 
nanopores with poly(ethylene 
glycol) and PEG-binding antibodies}},
year = {2009},
pages = {1--55},
month = jul
}

@article{Sharpee:2007fa,
author = {Sharpee, Tatyana O},
title = {{Comparison of information and variance maximization strategies for characterizing neural feature selectivity.}},
journal = {Stat Med},
year = {2007},
volume = {26},
number = {21},
pages = {4009--4031}
}

@article{Mosca:2012fg,
author = {Mosca, Roberto and Pache, Roland A and Aloy, Patrick},
title = {{The role of structural disorder in the rewiring of protein interactions through evolution.}},
journal = {Mol Cell Proteomics},
year = {2012},
volume = {11},
number = {7},
pages = {M111.014969}
}

@article{Paoletti:2014ki,
author = {Paoletti, P and Mahadevan, L},
title = {{A proprioceptive neuromechanical theory of crawling.}},
journal = {Proc Biol Sci},
year = {2014},
volume = {281},
number = {1790},
pages = {20141092--20141092},
month = sep
}

@article{Goldschmidt:2010p10847,
author = {Goldschmidt, L and Teng, P K and Riek, R and Eisenberg, D},
title = {{Identifying the amylome, proteins capable of forming amyloid-like fibrils}},
journal = {Proceedings of the National Academy of Sciences},
year = {2010},
volume = {107},
number = {8},
pages = {3487--3492},
month = feb
}

@article{Bultmann:1998p12843,
author = {Bultmann, H and Santas, A J and PETERS, DMP},
title = {{Fibronectin fibrillogenesis involves the heparin II binding domain of fibronectin}},
journal = {J Biol Chem},
year = {1998},
volume = {273},
number = {5},
pages = {2601--2609}
}

@article{Tokuriki:2009fr,
author = {Tokuriki, Nobuhiko and Tawfik, Dan S},
title = {{Stability effects of mutations and protein evolvability}},
journal = {Curr Opin Struc Biol},
year = {2009},
volume = {19},
number = {5},
pages = {596--604},
month = oct
}

@article{Little:2008p12297,
author = {Little, William C and Smith, Michael L and Ebneter, Urs and Vogel, Viola},
title = {{Assay to mechanically tune and optically probe fibrillar fibronectin conformations from fully relaxed to breakage}},
journal = {Matrix Biol},
year = {2008},
volume = {27},
number = {5},
pages = {451--461}
}

@article{Wright:2009p387,
author = {Wright, Peter E and Dyson, H Jane},
title = {{Linking folding and binding}},
journal = {Curr Opin Struc Biol},
year = {2009},
volume = {19},
number = {1},
pages = {31--38}
}

@article{Powers:2010if,
author = {Powers, Michelle Y and Karbe, Georga T and Gregor, Thomas P and McKelvie, Pamela and Culp, William T N and Fordyce, Hilary H and Smith, Gail K},
title = {{Evaluation of the relationship between Orthopedic Foundation for Animals' hip joint scores and PennHIP distraction index values in dogs.}},
journal = {J. Am. Vet. Med. Assoc.},
year = {2010},
volume = {237},
number = {5},
pages = {532--541},
month = sep
}

@article{Zhang:2012kg,
author = {Zhang, Qiangfeng Cliff and Petrey, Donald and Deng, Lei and Qiang, Li and Shi, Yu and Thu, Chan Aye and Bisikirska, Brygida and Lefebvre, Celine and Accili, Domenico and Hunter, Tony and Maniatis, Tom and Califano, Andrea and Honig, Barry},
title = {{Structure-based prediction of protein{\textendash}protein interactions on a genome-wide scale}},
journal = {Nature},
year = {2012},
volume = {490},
number = {7421},
pages = {556--560},
month = sep
}

@article{Puchades:2014ix,
author = {Puchades, Neus and S{\'a}ez, Diego},
title = {{Relativistic positioning: errors due to uncertainties in the satellite world lines}},
journal = {Astrophys Space Sci},
year = {2014},
volume = {352},
number = {1},
pages = {307--320},
month = mar
}

@article{McLaughlinJr:2012hw,
author = {McLaughlin Jr, Richard N and Poelwijk, Frank J and Raman, Arjun and Gosal, Walraj S and Ranganathan, Rama},
title = {{The spatial architecture of protein function and adaptation}},
journal = {Nature},
year = {2012},
volume = {491},
number = {7422},
pages = {138--142},
month = oct
}

@article{Asbury:2003p11754,
author = {Asbury, C L},
title = {{Kinesin Moves by an Asymmetric Hand-Over-Hand Mechanism}},
journal = {Science},
year = {2003},
volume = {302},
number = {5653},
pages = {2130--2134},
month = dec
}

@article{Kos:2014kw,
author = {Rubenstein, M and Cornejo, A and Nagpal, R},
title = {{Programmable self-assembly in a thousand-robot swarm}},
journal = {Science},
year = {2014},
volume = {345},
number = {6198},
pages = {795--799}
}

@article{Mishra:2007jr,
author = {Mishra, Prashant and Socolich, Michael and Wall, Mark A and Graves, Jennifer and Wang, ZiFen and Ranganathan, Rama},
title = {{Dynamic Scaffolding in a G Protein-Coupled Signaling System}},
journal = {Cell},
year = {2007},
volume = {131},
number = {1},
pages = {80--92},
month = oct
}

@article{Greenfield:2010p9354,
author = {Greenfield, Megan A and Hoffman, Jessica R and de la Cruz, Monica Olvera and Stupp, Samuel I},
title = {{Tunable Mechanics of Peptide Nanofiber Gels}},
journal = {Langmuir},
year = {2010},
volume = {26},
number = {5},
pages = {3641--3647}
}

@article{Berezovsky:2007iv,
author = {Berezovsky, Igor N and Zeldovich, Konstantin B and Shakhnovich, Eugene I},
title = {{Positive and Negative Design in Stability and Thermal Adaptation of Natural Proteins}},
journal = {Plos Comput Biol},
year = {2007},
volume = {3},
number = {3},
pages = {e52},
month = mar
}

@article{Rappaport:2009p11129,
author = {Rappaport, Shay M and Rabin, Yitzhak},
title = {{Bending affects entropy of semiflexible polymers: Application to protein-DNA complexes}},
journal = {Phys Rev E},
year = {2009},
volume = {80},
number = {5},
pages = {052801}
}

@article{Anonymous:CKY1WyLO,
title = {{arXiv:cond-mat/0607496v2 [cond-mat.soft] 4 Jun 2007}},
year = {2008},
pages = {1--5},
month = feb
}

@article{Rout:2003p446,
author = {Rout, Michael P and Aitchison, John D and Magnasco, Marcelo O and Chait, Brian T},
title = {{Virtual gating and nuclear transport: the hole picture}},
journal = {Trends Cell Biol},
year = {2003},
volume = {13},
number = {12},
pages = {622--628},
month = dec
}

@article{Amoros:2010p10019,
author = {Amoros, D and Ortega, A and Harding, S E and Garcia de la Torre, J},
title = {{Multi-scale calculation and global-fit analysis of hydrodynamic properties of biological macromolecules: determination of the overall conformation of antibody IgG molecules}},
journal = {Eur Biophys J Biophy},
year = {2010},
volume = {39},
number = {3},
pages = {361--370}
}

@article{Shen:2010p10010,
author = {Shen, Yuan and Peng, Hui and Pan, Shirong and Feng, Min and Wen, Yuting and Deng, Jingjing and Luo, Xin and Wu, Chuanbin},
title = {{Interaction of DNA/nuclear protein/polycation and the terplexes for gene delivery}},
journal = {Nanotechnology},
year = {2010},
volume = {21},
number = {4},
pages = {045102}
}

@article{Case:2005fj,
author = {Case, Ryan B and Chang, Yun-Pei and Smith, Steven B and Gore, Jeff and Cozzarelli, Nicholas R and Bustamante, Carlos},
title = {{Retraction.}},
journal = {Science},
year = {2005},
volume = {307},
number = {5714},
pages = {1409}
}

@article{Gong:2009cl,
author = {Gong, Yunchen and Kakihara, Yoshito and Krogan, Nevan and Greenblatt, Jack and Emili, Andrew and Zhang, Zhaolei and Houry, Walid A},
title = {{An atlas of chaperone--protein interactions in Saccharomyces cerevisiae: implications to protein folding pathways in the cell}},
journal = {Mol. Syst. Biol.},
year = {2009},
volume = {5},
pages = {275}
}

@article{Swoboda:2009ca,
author = {Swoboda, Jonathan G and Meredith, Timothy C and Campbell, Jennifer and Brown, Stephanie and Suzuki, Takashi and Bollenbach, Tobias and Malhowski, Amy J and Kishony, Roy and Gilmore, Michael S and Walker, Suzanne},
title = {{Discovery of a small molecule that blocks wall teichoic acid biosynthesis in Staphylococcus aureus.}},
journal = {ACS Chem. Biol.},
year = {2009},
volume = {4},
number = {10},
pages = {875--883}
}

@article{CARMESIN:1988p9915,
author = {CARMESIN, I and KREMER, K},
title = {{THE BOND FLUCTUATION METHOD - A NEW EFFECTIVE ALGORITHM FOR THE DYNAMICS OF POLYMERS IN ALL SPATIAL DIMENSIONS}},
journal = {Macromolecules},
year = {1988},
volume = {21},
number = {9},
pages = {2819--2823}
}

@article{Tatler:2011kk,
author = {Tatler, B W and Hayhoe, M M and Land, M F and Ballard, D H},
title = {{Eye guidance in natural vision: Reinterpreting salience}},
journal = {J Vis},
year = {2011},
volume = {11},
number = {5},
pages = {5--5},
month = may
}

@article{Kohjiya:2008p9692,
author = {Kohjiya, Shinzo and Kato, Atsushi and Ikeda, Yuko},
title = {{Visualization of nanostructure of soft matter by 3D-TEM: Nanoparticles in a natural rubber matrix}},
journal = {Prog Polym Sci},
year = {2008},
volume = {33},
number = {10},
pages = {979--997}
}

@article{Paradise:2007p5373,
author = {Paradise, Allison and Levin, Mikhail K and Korza, George and Carson, John H},
title = {{Significant proportions of with reduced intracellular nuclear transport proteins mobilities resolved by fluorescence correlation spectroscopy}},
journal = {J Mol Biol},
year = {2007},
volume = {365},
number = {1},
pages = {50--65}
}

@article{Hasson:2008eh,
author = {Hasson, Uri and Yang, Eunice and Vallines, Ignacio and Heeger, David J and Rubin, Nava},
title = {{A hierarchy of temporal receptive windows in human cortex.}},
journal = {J. Neurosci.},
year = {2008},
volume = {28},
number = {10},
pages = {2539--2550}
}

@article{Kagan:2008hn,
author = {Kagan, I and Gur, M and Snodderly, D M},
title = {{Saccades and drifts differentially modulate neuronal activity in V1: Effects of retinal image motion, position, and extraretinal influences}},
journal = {J Vis},
year = {2008},
volume = {8},
number = {14},
pages = {19--19},
month = oct
}

@article{Han:2007p8937,
author = {Han, Hye Jung and Sebby, Karl B and Singel, David J and Cloninger, Mary J},
title = {{EPR characterization of heterogeneously functionalized dendrimers}},
journal = {Macromolecules},
year = {2007},
volume = {40},
number = {9},
pages = {3030--3033}
}

@article{Hartmann:2006p11388,
author = {Hartmann, Anke and Boukamp, Petra and Friedl, Peter},
title = {{Confocal reflection imaging of 3D fibrin polymers}},
journal = {Blood Cells Mol Dis},
year = {2006},
volume = {36},
number = {2},
pages = {191--193}
}

@article{Anonymous:zwVwPRBV,
title = {{4568161}},
year = {2015},
pages = {1--9},
month = aug
}

@article{Yu:2009co,
author = {Yu, Ting-Bin and Bai, Jane Z and Guan, Zhibin},
title = {{Cycloaddition-Promoted Self-Assembly of a Polymer into Well-Defined $\beta$ Sheets and Hierarchical Nanofibrils}},
journal = {Angew. Chem. Int. Ed},
year = {2009},
volume = {48},
number = {6},
pages = {1097--1101},
month = jan
}

@article{Simha:2010p9964,
author = {Simha, Robert and Utracki, Leszek A},
title = {{PVT Properties of Linear and Dendritic Polymers}},
journal = {J Polym Sci Pol Phys},
year = {2010},
volume = {48},
number = {3},
pages = {322--332}
}

@article{Kussell:2005gi,
author = {Kussell, Edo and Kishony, Roy and Balaban, Nathalie Q and Leibler, Stanislas},
title = {{Bacterial persistence: a model of survival in changing environments.}},
journal = {Genetics},
year = {2005},
volume = {169},
number = {4},
pages = {1807--1814}
}

@article{Campas:2012iw,
author = {Camp{\`a}s, Otger and Mahadevan, L and Joanny, Jean-Francois},
title = {{Actin Network Growth under Load}},
journal = {Biophys J},
year = {2012},
volume = {102},
number = {5},
pages = {1049--1058},
month = mar
}

@article{DeLuna:2008jy,
author = {DeLuna, Alexander and Vetsigian, Kalin and Shoresh, Noam and Hegreness, Matthew and Col{\'o}n-Gonz{\'a}lez, Maritrini and Chao, Sharon and Kishony, Roy},
title = {{Exposing the fitness contribution of duplicated genes.}},
journal = {Nat. Genet.},
year = {2008},
volume = {40},
number = {5},
pages = {676--681},
month = may
}

@article{Rosenberg:2002ff,
author = {Rosenberg, Noah A and Nordborg, Magnus},
title = {{Genealogical trees, coalescent theory and the analysis of genetic polymorphisms.}},
journal = {Nat Rev Genet},
year = {2002},
volume = {3},
number = {5},
pages = {380--390}
}

@article{Chuang:2009hu,
author = {Chuang, John S and Rivoire, Olivier and Leibler, Stanislas},
title = {{Simpson's paradox in a synthetic microbial system.}},
journal = {Science},
year = {2009},
volume = {323},
number = {5911},
pages = {272--275},
month = jan
}

@article{Peleg:2015tj,
author = {Peleg, O and Mahadevan, L},
title = {{Optimal switching strategies for stochastic geocentric/egocentric navigation}},
journal = {arXiv preprint},
year = {2015},
volume = {arXiv:1512.06123},
pages = {1--11},
month = dec
}

@article{Cronshaw:2002p296,
author = {Cronshaw, JA and Krutchinsky, AN and Zhang, WZ and Chait, BT and Matunis, MJ},
title = {{Proteomic analysis of the mammalian nuclear pore complex}},
journal = {J Cell Biol},
year = {2002},
volume = {158},
number = {5},
pages = {915--927}
}

@article{Cheung:2007hna,
author = {Cheung, Allen and Zhang, Shaowu and Stricker, Christian and Srinivasan, Mandyam V},
title = {{Animal navigation: the difficulty of moving in a straight line}},
journal = {Biol Cybern},
year = {2007},
volume = {97},
number = {1},
pages = {47--61},
month = may
}

@article{Guskova:2009p6054,
author = {Guskova, O and Pal, S and Seidel, C},
title = {{Organization of nanoparticles}},
journal = {Europhys Lett},
year = {2009}
}

@inproceedings{Airy:1873ge,
author = {Airy, H},
title = {{On Leaf-Arrangement.}},
booktitle = {Proceedings of the Royal Society of London},
year = {1873}
}

@article{Chen:2009p12928,
author = {Chen, P and Shakhnovich, E I},
title = {{Lethal Mutagenesis in Viruses and Bacteria}},
journal = {Genetics},
year = {2009},
volume = {183},
number = {2},
pages = {639--650}
}

@article{14704431,
author = {Li, S and Armstrong, C M and Bertin, N and Ge, H and Milstein, S and Boxem, M and Vidalain, P O and Han, JDJ and Chesneau, A and Hao, T and Goldberg, D S and Li, N and Martinez, M and Rual, J F and Lamesch, P and Xu, L and Tewari, M and Wong, S L and Zhang, L V and Berriz, G F and Jacotot, L and Vaglio, P and Reboul, J and Hirozane-Kishikawa, T and Li, Q and Gabel, H W and Elewa, A and Baumgartner, B and Rose, D J and Yu, H and Bosak, S and Sequerra, R and Fraser, A and Mango, S E and Saxton, W M and Strome, S and van den Heuvel, S and Piano, F and Vandenhaute, J and Sardet, C and Gerstein, M and Doucette-Stamm, L and Gunsalus, K C and Harper, J W and Cusick, M E and Roth, F P and Hill, D E and Vidal, M},
title = {{A Map of the Interactome Network of the Metazoan C. elegans}},
journal = {Science},
year = {2004},
volume = {303},
pages = {540--543}
}

@article{Statz:2009p12545,
title = {{Experimental and theoretical investigation of chain length and surface coverage on fouling of surface grafted polypeptoids}}
}

@article{Giagazoglou:2009kj,
author = {Giagazoglou, Paraskevi and Amiridis, Ioannis G and Zafeiridis, Andreas and Thimara, Maria and Kouvelioti, Vassiliki and Kellis, Elefthrerios},
title = {{Static balance control and lower limb strength in blind and sighted women}},
journal = {Eur J Appl Physiol},
year = {2009},
volume = {107},
number = {5},
pages = {571--579},
month = aug
}

@article{Beck:2007p5257,
author = {Beck, Martin and Luci{\'c}, Vladan and F{\"o}rster, Friedrich and Baumeister, Wolfgang and Medalia, Ohad},
title = {{Snapshots of nuclear pore complexes in action captured by cryo-electron tomography}},
journal = {Nature},
year = {2007},
volume = {449},
number = {7162},
pages = {611--615},
month = oct
}

@article{Aloy:2006p6,
author = {Aloy, P and Russell, R B},
title = {{Structural systems biology: modelling protein interactions}},
year = {2006},
volume = {7},
number = {3},
pages = {188--197}
}

@article{Warren:1998ha,
author = {Warren, Patrick},
title = {{Combinatorial Entropy and the Statistical Mechanics of Polydispersity}},
journal = {Phys Rev Lett},
year = {1998},
volume = {80},
number = {7},
pages = {1369--1372}
}

@article{Klos:2009p8810,
author = {Klos, J S and Sommer, J U},
title = {{Properties of Dendrimers with Flexible Spacer-Chains: A Monte Carlo Study}},
journal = {Macromolecules},
year = {2009},
volume = {42},
number = {13},
pages = {4878--4886}
}

@article{Herrmann:2009p3433,
author = {Herrmann, M and Neuberth, N and Wissler, J and P{\'e}rez, J and Gradl, D},
title = {{Near-Field Optical Study of Protein Transport Kinetics at a Single Nuclear Pore}},
journal = {Nano Lett},
year = {2009},
volume = {9},
number = {9},
pages = {3330--3336}
}

@article{Vilfan:2009p7610,
author = {Vilfan, A},
title = {{Five models for myosin V}},
journal = {Frontiers in bioscience: a journal and virtual library},
year = {2009},
volume = {14},
pages = {2269}
}

@article{Drion:2010ea,
author = {Drion, Guillaume and Bonjean, Maxime and Waroux, Olivier and Scuv{\'e}e-Moreau, Jacqueline and Li{\'e}geois, Jean-Fran{\c c}is and Sejnowski, Terrence J. and Sepulchre, Rodolphe and Seutin, Vincent},
title = {{M-type channels selectively control bursting in rat  dopaminergic neurons.}},
journal = {Eur. J. Neurosci.},
year = {2010},
volume = {31},
number = {5},
pages = {827--835},
month = mar
}

@article{Damiano:1998p11808,
author = {Damiano, E R},
title = {{The effect of the endothelial-cell glycocalyx on the motion of red blood cells through capillaries}},
journal = {Microvasc Res},
year = {1998},
volume = {55},
number = {1},
pages = {77--91}
}

@article{Matthews:1963tx,
author = {Matthews, E G},
title = {{Observations on the ball-rolling behavior of Canthon pilularius (L.)(Coleoptera, Scarabaeidae)}},
journal = {Psyche},
year = {1963}
}

@article{Benichou:2011fy,
author = {B{\'e}nichou, O and Loverdo, C and Moreau, M and Voituriez, R},
title = {{Intermittent search strategies}},
journal = {Rev Mod Phys},
year = {2011},
volume = {83},
number = {1},
pages = {81--129},
month = mar
}

@article{Zee:2010hm,
author = {Zee, Barry M and Levin, Rebecca S and Xu, Bo and LeRoy, Gary and Wingreen, Ned S and Garcia, Benjamin A},
title = {{In vivo residue-specific histone methylation dynamics.}},
journal = {J Biol Chem},
year = {2010},
volume = {285},
number = {5},
pages = {3341--3350},
month = jan
}

@article{Diehl:1996p11150,
author = {Diehl, A and Barbosa, MC and Levin, Y},
title = {{Neutral polyampholyte in an ionic solution}},
journal = {Phys Rev E},
year = {1996},
volume = {54},
number = {6},
pages = {6516--6525}
}

@article{Das:2005p12772,
author = {Das, P and Matysiak, S and Clementi, C},
title = {{Balancing energy and entropy: A minimalist model for the characterization of protein folding landscapes}},
journal = {P Natl Acad Sci Usa},
year = {2005},
volume = {102},
number = {29},
pages = {10141--10146}
}

@article{Victor:2006kz,
author = {Victor, Jonathan D and Mechler, Ferenc and Repucci, Michael A and Purpura, Keith P and Sharpee, Tatyana},
title = {{Responses of V1 neurons to two-dimensional hermite functions.}},
journal = {J. Neurophysiol.},
year = {2006},
volume = {95},
number = {1},
pages = {379--400}
}

@article{Alexandrov:2011bz,
author = {Alexandrov, Boian S and Valtchinov, Vlad I and Alexandrov, Ludmil B and Gelev, Vladimir and Dagon, Yossi and Bock, Jonathan and Kohane, Isaac S and Rasmussen, Kim {\O} and Bishop, Alan R and Usheva, Anny},
title = {{DNA dynamics is likely to be a factor in the genomic nucleotide repeats expansions related to diseases.}},
journal = {Plos One},
year = {2011},
volume = {6},
number = {5},
pages = {e19800}
}

@article{Rousseau:2012co,
author = {Rousseau, Frederic and Schymkowitz, Joost and Itzhaki, Laura S},
title = {{Implications of 3D domain swapping for protein folding, misfolding and function.}},
journal = {Adv. Exp. Med. Biol.},
year = {2012},
volume = {747},
pages = {137--152}
}

@article{Linse:1991p12560,
author = {Linse, P and Bjoerling, M},
title = {{Lattice theory for multicomponent mixtures of copolymers with internal degrees of freedom in heterogeneous systems}},
journal = {Macromolecules},
year = {1991},
volume = {24},
number = {25},
pages = {6700--6711}
}

@article{Kidd:2010kn,
author = {Kidd, Philip B and Wingreen, Ned S},
title = {{Modeling the role of covalent enzyme modification in Escherichia coli nitrogen metabolism.}},
journal = {Phys Biol},
year = {2010},
volume = {7},
number = {1},
pages = {016006},
month = mar
}

@article{Anonymous:ta,
journal = {Sci Signal}
}

@article{Lombardino:2000vc,
author = {Lombardino, A J and Nottebohm, F},
title = {{Age at deafening affects the stability of learned song in adult male zebra finches.}},
journal = {Journal of Neuroscience},
year = {2000},
volume = {20},
number = {13},
pages = {5054--5064},
month = jul
}

@article{Alber:2007p5246,
author = {Alber, Frank and Dokudovskaya, Svetlana and Veenhoff, Liesbeth M and Zhang, Wenzhu and Kipper, Julia and Devos, Damien and Suprapto, Adisetyantari and Karni-Schmidt, Orit and Williams, Rosemary and Chait, Brian T and Rout, Michael P and Sali, Andrej},
title = {{Determining the architectures of macromolecular assemblies}},
journal = {Nature},
year = {2007},
volume = {450},
number = {7170},
pages = {683--694}
}

@article{Paster:2009ep,
author = {Paster, Erin R and Biery, Darryl N and Lawler, Dennis F and Evans, Richard H and Kealy, Richard D and Gregor, Thomas P and McKelvie, Pamela J and Smith, Gail K},
title = {{Un-united medial epicondyle of the humerus: radiographic prevalence and association with elbow osteoarthritis in a cohort of labrador retrievers.}},
journal = {Vet Surg},
year = {2009},
volume = {38},
number = {2},
pages = {169--172},
month = feb
}

@book{Anonymous:2011wx,
title = {{Ecology and Evolution of Dung Beetles}},
publisher = {John Wiley {\&} Sons, Ltd},
year = {2011},
address = {Chichester, UK},
month = apr
}

@article{Tagliazucchi:2013eq,
author = {Tagliazucchi, Mario and Peleg, Orit and Kroeger, Martin and Rabin, Yitzhak and Szleifer, Igal},
title = {{Effect of charge, hydrophobicity, and sequence of nucleoporins on the translocation of model particles through the nuclear pore complex}},
journal = {P Natl Acad Sci Usa},
year = {2013},
volume = {110},
number = {25},
pages = {10336--10337}
}

@article{Terry:2007p3437,
author = {Terry, Laura J and Wente, Susan R},
title = {{Nuclear mRNA export requires specific FG nucleoporins for translocation through the nuclear pore complex}},
journal = {J Cell Biol},
year = {2007},
volume = {178},
number = {7},
pages = {1121--1132}
}

@article{Kushner:2009ei,
author = {Kushner, Aaron M and Vossler, John D and Williams, Gregory A and Guan, Zhibin},
title = {{A biomimetic modular polymer with tough and adaptive properties.}},
journal = {J Am Chem Soc},
year = {2009},
volume = {131},
number = {25},
pages = {8766--8768}
}

@article{Dekker:2007p5512,
author = {Dekker, C},
title = {{Solid-state nanopores}},
journal = {Nature nanotechnology},
year = {2007}
}

@article{Bollenbach:2007jv,
author = {Bollenbach, Tobias and Vetsigian, Kalin and Kishony, Roy},
title = {{Evolution and multilevel optimization of the genetic code.}},
journal = {Genome Res.},
year = {2007},
volume = {17},
number = {4},
pages = {401--404}
}

@article{Hasson:2006ul,
author = {Hasson, Uri and Malach, Rafael},
title = {{Human brain activation during viewing of dynamic natural scenes.}},
journal = {Novartis Found. Symp.},
year = {2006},
volume = {270},
pages = {203--12; discussion 212--6, 232--7}
}

@article{Fitch:1970wh,
author = {Fitch, W M and Markowitz, E},
title = {{An improved method for determining codon variability in a gene and its application to the rate of fixation of mutations in evolution}},
journal = {Biochemical genetics},
year = {1970}
}

@article{Tagliazucchi:2010vz,
author = {Tagliazucchi, M and Azzaroni, O and Szleifer, I},
title = {{Responsive Polymers End-Tethered in Solid-State Nanochannels: When Nanoconfinement Really Matters}},
journal = {J Am Chem Soc},
year = {2010}
}

@article{Mustata:2010p9373,
author = {Mustata, Mirela and Ritchie, Ken and McNally, Helen A},
title = {{Neuronal elasticity as measured by atomic force microscopy}},
journal = {J Neurosci Meth},
year = {2010},
volume = {186},
number = {1},
pages = {35--41}
}

@article{Junk:2008p9161,
author = {Junk, Matthias J N and Jonas, Ulrich and Hinderberger, Dariush},
title = {{EPR spectroscopy reveals nanoinhomogeneities in the structure and reactivity of thermoresponsive hydrogels}},
journal = {Small},
year = {2008},
volume = {4},
number = {9},
pages = {1485--1493}
}

@article{Article-Nature-Genetics---382006:Nat-Genet,
author = {Herring, C D and Raghunathan, A and Honisch, C and Patel, T and Applebee, M K and Joyce, A R and Albert, T J and Blattner, F R and van den Boom, D and Cantor, Charles R and Palsson, B {\O}},
title = {{Comparative genome sequencing of Escherichia coli allows observation of bacterial evolution on a laboratory timescale}},
journal = {Nat. Genet.},
year = {2006},
volume = {38},
pages = {1406--1412}
}

@article{Victor:2006kz,
author = {Victor, Jonathan D and Mechler, Ferenc and Repucci, Michael A and Purpura, Keith P and Sharpee, Tatyana},
title = {{Responses of V1 neurons to two-dimensional hermite functions.}},
journal = {J. Neurophysiol.},
year = {2006},
volume = {95},
number = {1},
pages = {379--400},
month = jan
}

@article{Zhou:2008p12879,
author = {Zhou, Huan-Xiang and Rivas, German and Minton, Allen P},
title = {{Macromolecular crowding and confinement: Biochemical, biophysical, and potential physiological consequences}},
journal = {Ann Rev Biophys},
year = {2008},
volume = {37},
pages = {375--397}
}

@article{Mertz:2007p12577,
author = {Mertz, D and Hemmerl{\'e}, J and Boulmedais, F and Voegel, J C and Lavalle, P and Schaaf, P},
title = {{Polyelectrolyte multilayer films under mechanical stretch}},
journal = {Soft Matter},
year = {2007},
volume = {3},
number = {11},
pages = {1413--1420}
}

@book{Denny:1993vh,
author = {Denny, Mark W},
title = {{Air and Water}},
publisher = {Princeton University Press},
year = {1993},
series = {The Biology and Physics of Life's Media}
}

@article{Goldschmidt:2010p10847,
author = {Goldschmidt, L and Teng, P K and Riek, R and Eisenberg, D},
title = {{Identifying the amylome, proteins capable of forming amyloid-like fibrils}},
journal = {Proceedings of the National Academy of Sciences},
year = {2010},
volume = {107},
number = {8},
pages = {3487--3492}
}

@article{Maly:2009p8576,
author = {Maly, J and Lampova, H and Semeradtova, A and Stofik, M and Kovacik, L},
title = {{The synthesis and characterization of biotin-silver-dendrimer nanocomposites as novel bioselective labels}},
journal = {Nanotechnology},
year = {2009},
volume = {20},
number = {38},
pages = {385101}
}

@article{Kurtoglu:2010p8726,
author = {Kurtoglu, Yunus E and Mishra, Manoj K and Kannan, Sujatha and Kannan, Rangaramanujam M},
title = {{Drug release characteristics of PAMAM dendrimer-drug conjugates with different linkers}},
journal = {Int J Pharmaceut},
year = {2010},
volume = {384},
number = {1-2},
pages = {189--194}
}

@article{Chodanowski:1999p9011,
author = {Chodanowski, P and Stoll, S},
title = {{Monte Carlo simulations of hydrophobic polyelectrolytes: Evidence of complex configurational transitions}},
journal = {J Chem Phys},
year = {1999},
volume = {111},
number = {13},
pages = {6069--6081}
}

@article{Casewell:2012el,
author = {Casewell, Nicholas R and Huttley, Gavin A and ster, Wolfgang W uuml},
title = {{Dynamic evolution of venom proteins in squamate reptiles}},
journal = {Nature Communications},
year = {2012},
volume = {3},
pages = {1066--10},
month = sep
}

@article{McGuffee:2010bi,
author = {McGuffee, Sean R and Elcock, Adrian H},
title = {{Diffusion, Crowding {\&} Protein Stability in a Dynamic Molecular Model of the Bacterial Cytoplasm}},
journal = {Plos Comput Biol},
year = {2010},
volume = {6},
number = {3},
pages = {e1000694},
month = mar
}

@article{Krammer:1999p12604,
author = {Krammer, A and Lu, H and Isralewitz, B and Schulten, K and Vogel, V},
title = {{Forced unfolding of the fibronectin type III module reveals a tensile molecular recognition switch}},
journal = {P Natl Acad Sci Usa},
year = {1999},
volume = {96},
number = {4},
pages = {1351--1356}
}

@article{Anonymous:uwYUcDRG,
title = {{The bee-all and end-all}},
year = {2015},
pages = {1--3},
month = may
}

@article{Ashbaugh:2008p123,
author = {Ashbaugh, Henry S and Hatch, Harold W},
title = {{Natively unfolded protein stability as a coil-to-globule transition in charge/hydropathy space}},
journal = {J Am Chem Soc},
year = {2008},
volume = {130},
number = {29},
pages = {9536--9542}
}

@article{Friedel:2003p12769,
author = {Friedel, M and Sheeler, DJ and Shea, JE},
title = {{Effects of confinement and crowding on the thermodynamics and kinetics of folding of a minimalist beta-barrel protein}},
journal = {J Chem Phys},
year = {2003},
volume = {118},
number = {17},
pages = {8106--8113}
}

@article{Endres:2009er,
author = {Endres, Robert G and Wingreen, Ned S},
title = {{Accuracy of direct gradient sensing by cell-surface receptors.}},
journal = {Prog Biophys Mol Bio},
year = {2009},
volume = {100},
number = {1-3},
pages = {33--39}
}

@article{Anonymous:1lyxnckM,
title = {{pca.dvi}},
year = {2005},
pages = {1--13}
}

@article{Anonymous:5sDHV-KR,
title = {{Introduction to Molecular Dynamics Simulation}},
year = {2012},
pages = {1--28},
month = mar
}

@article{Komine:2006wt,
author = {Komine, Y and Ueda, I and Goto, T and Fujihara, H},
title = {{Dendritic effects on the ordered assembly and the interfacial one-electron oxidation of redox-active dendron-functionalized gold nanoparticles}},
journal = {Chem Commun},
year = {2006},
volume = {2006},
number = {3},
pages = {302--304}
}

@article{Petsko:2007kg,
author = {Petsko, Gregory A},
title = {{A day in the life of a genome biologist in the not-too-distant future}},
journal = {Genome Biol},
year = {2007},
volume = {8},
number = {3},
pages = {104},
annote = {Indeed not-to-distant future: "6:15 pm to 7 pm.packed up to go home. Waited 45 minutes for shuttle bus to parking lot. while waiting, checked latest news on iPhone."}
}

@article{Higo:2011ev,
author = {Higo, Junichi and Nishimura, Yoshifumi and Nakamura, Haruki},
title = {{A Free-Energy Landscape for Coupled Folding and Binding of an Intrinsically Disordered Protein in Explicit Solvent from Detailed All-Atom Computations}},
journal = {J Am Chem Soc},
year = {2011},
volume = {133},
number = {27},
pages = {10448--10458},
month = jul
}

@article{Komine:2006p9912,
author = {Komine, Y and Ueda, I and Goto, T and Fujihara, H},
title = {{Dendritic effects on the ordered assembly and the interfacial one-electron oxidation of redox-active dendron-functionalized gold nanoparticles}},
journal = {Chem Commun},
year = {2006},
volume = {2006},
number = {3},
pages = {302--304}
}

@article{Moore:2008p288,
author = {Moore, J T},
title = {{Biochemistry For Dummies}},
year = {2008},
pages = {1--362}
}

@article{Schachter:2011kt,
author = {Schachter, Asher D and Kohane, Isaac S},
title = {{Drug target-gene signatures that predict teratogenicity are enriched for developmentally related genes.}},
journal = {Reprod. Toxicol.},
year = {2011},
volume = {31},
number = {4},
pages = {562--569},
month = may
}

@article{Peters:2005p5012,
author = {Peters, Reiner},
title = {{Translocation through the nuclear pore complex: selectivity and speed by reduction-of-dimensionality}},
journal = {Traffic},
year = {2005},
volume = {6},
number = {5},
pages = {421--427},
month = may
}

@article{Yu:2009co,
author = {Yu, Ting-Bin and Bai, Jane Z and Guan, Zhibin},
title = {{Cycloaddition-Promoted Self-Assembly of a Polymer into Well-Defined $\beta$ Sheets and Hierarchical Nanofibrils}},
journal = {Angew. Chem. Int. Ed},
year = {2009},
volume = {48},
number = {6},
pages = {1097--1101}
}

@article{Tang:2010p12628,
author = {Tang, Y and Ballarini, R and Buehler, M J and Eppell, S J},
title = {{Deformation micromechanisms of collagen fibrils under uniaxial tension}},
journal = {J Roy Soc Interface},
year = {2010},
volume = {7},
number = {46},
pages = {839--850}
}

@article{Willett:1998jp,
author = {Willett, P and Barnard, J M and Downs, G M},
title = {{Chemical Similarity Searching}},
journal = {J. Chem. Inf. Model.},
year = {1998},
volume = {38},
number = {6},
pages = {983--996},
month = nov
}

@article{Heo:2009jy,
author = {Heo, M and Kang, L and Shakhnovich, E I},
title = {{Emergence of species in evolutionary "simulated annealing"}},
journal = {Proceedings of the National Academy of Sciences},
year = {2009},
volume = {106},
number = {6},
pages = {1869--1874}
}

@article{Ornelas:2009p8578,
author = {Ornelas, Catia and Ruiz, Jaime and Astruc, Didier},
title = {{Giant Cobalticinium Dendrimers}},
journal = {Organometallics},
year = {2009},
volume = {28},
number = {9},
pages = {2716--2723}
}

@article{Aust:2002p12231,
author = {Aust, C and Hess, S and Kroger, M},
title = {{Rotation and deformation of a finitely extendable flexible polymer molecule in a steady shear flow}},
journal = {Macromolecules},
year = {2002},
volume = {35},
number = {22},
pages = {8621--8630}
}

@article{Guskova:2009p6054,
author = {Guskova, O and Pal, S and Seidel, C},
title = {{Organization of nanoparticles}},
journal = {Europhys Lett},
year = {2009}
}

@article{Anonymous:2011fd,
title = {{201104144 10098..10103}},
year = {2011},
pages = {1--6},
month = jun
}

@article{Paeye:2014ex,
author = {Paeye, C and Madelain, L},
title = {{Reinforcing saccadic amplitude variability in a visual search task}},
journal = {J Vis},
year = {2014},
volume = {14},
number = {13},
pages = {20--20},
month = nov
}

@article{Araki:2009p5832,
author = {Araki, Mitsugu and Tamura, Atsuo},
title = {{Solubility-dependent structural formation of a 25-residue, natively unfolded protein, induced by addition of a seven-residue peptide fragment}},
journal = {Febs J},
year = {2009},
volume = {276},
number = {8},
pages = {2336--2347}
}

@article{Park:2010kx,
author = {Park, YongKeun and Best, Catherine A and Auth, Thorsten and Gov, Nir S and Safran, Samuel A and Popescu, Gabriel and Suresh, Subra and Feld, Michael S},
title = {{Metabolic remodeling of the human red blood cell membrane}},
journal = {P Natl Acad Sci Usa},
year = {2010},
volume = {107},
number = {4},
pages = {1289--1294}
}
[truncated: 611,726 more chars]
